# Supplementary material for: Transcriptomic and Quantitative Proteomic Analyses Provide Insights Into the Phagocytic Killing of Hemocytes in the Oyster Crassostrea gigas
Source: Front Immunol. 2018 Jun 11;9:1280. doi: 10.3389/fimmu.2018.01280 (PMC6005338; doi:10.3389/fimmu.2018.01280)
Supplement: Supplementary file 1 [file Table_1.XLS]

## Sheet: Sheet1
Supplementary table 1. Gene expression analysis in phagocytes and non-phagocytic hemocytes revealed by transcriptome.
Gene_ID	Locus	Non-phagocytic hemocyte gene expression value	Phagocyte gene expression value	Log2(fold_change)	p_value	Significant
CGI_10000001	C16582:34-385	20.4798	15.6039	-0.392297	0.2615	no
CGI_10000002	C17212:30-363	11.3282	7.47917	-0.598969	0.24265	no
CGI_10000003	C17316:29-257	23.8684	2.02941	-3.55597	0.20305	no
CGI_10000004	C17476:33-257	2.04058	6.1455	1.59055	0.3908	no
CGI_10000005	C17998:195-387	0	0	0	1	no
CGI_10000012	C18980:29-674	0	0	0	1	no
CGI_10000017	C19532:154-601	3.19468	0.454903	-2.81204	0.23485	no
CGI_10000018	C19570:207-411	0	0	0	1	no
CGI_10000019	C19626:346-814	4.16932	5.20499	0.320082	0.54755	no
CGI_10000021	C19672:131-464	0	0	0	1	no
CGI_10000024	C20188:436-967	3.29619	2.34754	-0.489648	0.41425	no
CGI_10000025	C20262:221-1005	0.948989	0	-inf	1	no
CGI_10000026	C20282:329-980	7.12745	0.178031	-5.32318	0.18605	no
CGI_10000027	scaffold1224:106-775	0	0	0	1	no
CGI_10000028	C20334:272-1027	9.58033	5.38865	-0.830152	0.0811	no
CGI_10000029	C20412:72-776	27.3509	0.734196	-5.21928	0.1128	no
CGI_10000030	C20462:2-871	14.1986	5.86814	-1.27477	0.06985	no
CGI_10000031	C20476:146-996	7.94228	9.17859	0.20872	0.73295	no
CGI_10000033	C20524:5-1100	4184.65	4720.46	0.17382	0.0456	no
CGI_10000034	C20578:698-950	0	0	0	1	no
CGI_10000035	C20582:74-980	0.523902	0.203543	-1.36397	1	no
CGI_10000036	C20754:872-1161	16.4644	6.39784	-1.36369	0.12805	no
CGI_10000037	C20756:413-1142	0	0	0	1	no
CGI_10000039	C20916:573-1222	5.15046	255.364	5.63171	0.044	no
CGI_10000040	C20946:876-1192	4.46743	0	-inf	1	no
CGI_10000043	C21064:25-1087	1.27177	3.35676	1.40023	0.07715	no
CGI_10000047	C21254:669-1107	0	0	0	1	no
CGI_10000048	C21260:499-1175	7.08328	0.346947	-4.35163	0.18605	no
CGI_10000049	C21282:283-686	0	4.22819	inf	0.12205	no
CGI_10000050	C21500:2-1134	98.0919	96.7404	-0.0200158	0.8725	no
CGI_10000052	C21554:22-1038	5.23652	3.54005	-0.564838	0.20235	no
CGI_10000054	C21582:260-1463	0	0	0	1	no
CGI_10000056	C21616:299-578	8.20093	4.95436	-0.727089	0.3692	no
CGI_10000058	C21650:734-1484	0.972785	10.5721	3.442	0.1851	no
CGI_10000059	C21728:569-1423	7.13848	14.4187	1.01426	0.15025	no
CGI_10000062	C21834:397-1097	0	0	0	1	no
CGI_10000064	C21870:16-1502	0	2.1308	inf	1	no
CGI_10000070	C22096:70-1703	2.97015	3.59518	0.27553	0.5912	no
CGI_10000071	C22136:5-1309	5.54251	9.00503	0.700193	0.2793	no
CGI_10000072	C22142:329-1695	21.2787	22.9422	0.108589	0.5572	no
CGI_10000073	C22194:135-1721	6.17615	0.434014	-3.83089	0.0336	no
CGI_10000074	C22220:1035-1656	4.31628	3.82587	-0.174001	0.7732	no
CGI_10000076	C22274:323-1076	1.01585	1.16115	0.192869	1	no
CGI_10000081	C22430:262-553	0	2.87163	inf	1	no
CGI_10000082	C22456:21-607	90.5118	74.3295	-0.284171	0.23255	no
CGI_10000083	C22492:227-1476	23.4694	0.360688	-6.02388	0.14325	no
CGI_10000088	C22798:432-1785	0	0	0	1	no
CGI_10000092	C22892:125-785	2.5132	1.00804	-1.31797	0.23095	no
CGI_10000094	C22948:179-1880	2.07036	3.96968	0.939138	0.34405	no
CGI_10000095	C22968:35-1677	13.1173	0.460977	-4.83063	0.10555	no
CGI_10000100	C23048:669-1143	0	0.865659	inf	1	no
CGI_10000102	C23154:35-1657	5.93232	4.57408	-0.375114	0.30945	no
CGI_10000104	C23172:1274-1535	0	0	0	1	no
CGI_10000105	C23172:1544-1775	0	0	0	1	no
CGI_10000107	C23192:424-1865	47.0512	0.088755	-9.05019	0.1128	no
CGI_10000111	C23272:1275-1488	9.94289	17.4226	0.809222	0.31335	no
CGI_10000112	C23274:639-2141	11.5753	9.83541	-0.234994	0.5364	no
CGI_10000113	C23298:361-2187	9.51788	13.4232	0.496014	0.09525	no
CGI_10000115	C23318:983-2021	0	0	0	1	no
CGI_10000116	C23316:643-1111	0.643662	2.13315	1.72861	0.1766	no
CGI_10000117	scaffold1223:806-2122	0	0	0	1	no
CGI_10000121	C23390:368-1622	28.0048	13.8634	-1.01439	0.0766	no
CGI_10000122	C23422:296-1155	5.00913	3.42564	-0.548188	0.34875	no
CGI_10000123	C23424:322-1476	0	0	0	1	no
CGI_10000127	C23446:62-287	0	0	0	1	no
CGI_10000129	C23470:583-1507	3.58787	5.87455	0.711352	0.34515	no
CGI_10000130	C23472:98-1728	19.1212	15.6383	-0.290085	0.30315	no
CGI_10000131	C23494:112-2225	6.88459	5.26076	-0.388099	0.14785	no
CGI_10000133	C23512:744-942	2.20446	0	-inf	1	no
CGI_10000136	C23580:343-1388	27.6839	184.34	2.73525	0.07325	no
CGI_10000137	C23582:36-1356	1.19111	0.27788	-2.09978	1	no
CGI_10000140	C23608:53-449	1.90329	3.04973	0.680186	0.5129	no
CGI_10000141	C23630:6-1968	0	0	0	1	no
CGI_10000142	C23638:1692-1953	0	0	0	1	no
CGI_10000143	C23638:1962-2193	16.7623	0.830896	-4.33441	0.10555	no
CGI_10000146	C23686:1159-1636	0.325002	0	-inf	1	no
CGI_10000148	C23732:1938-2391	1.94296	0.894147	-1.11967	0.22075	no
CGI_10000149	C23734:511-712	0	2.74108	inf	1	no
CGI_10000157	scaffold235:50-1763	4.92455	3.66175	-0.427457	0.51755	no
CGI_10000158	C23852:838-1618	0	0	0	1	no
CGI_10000159	C23852:1620-2244	0	0	0	1	no
CGI_10000162	C23888:1102-2107	0	0	0	1	no
CGI_10000163	C23900:2-1904	4.28073	7.94423	0.892049	0.0444	no
CGI_10000164	C23922:388-583	5.60492	0	-inf	1	no
CGI_10000168	C24020:1442-1823	0.382256	0.218237	-0.808639	1	no
CGI_10000169	C24022:221-401	8.94991	3.75606	-1.25265	0.33135	no
CGI_10000171	C24030:1793-2168	16.8126	21.9162	0.382453	0.22475	no
CGI_10000172	C24068:728-1125	0	1.68359	inf	1	no
CGI_10000173	C24068:1381-1795	0	0.778338	inf	1	no
CGI_10000175	C24114:854-2168	5.76487	5.76859	0.000930438	0.9303	no
CGI_10000176	C24116:138-2475	3.73803	0.751243	-2.31493	0.074	no
CGI_10000178	C24128:2100-2328	0	0	0	1	no
CGI_10000181	C24184:1845-2611	3.15217	0.888814	-1.82639	0.2879	no
CGI_10000183	C24232:588-2415	1.7255	0.189235	-3.18876	1	no
CGI_10000184	C24244:485-920	0	0	0	1	no
CGI_10000185	C24244:1137-1728	0	0	0	1	no
CGI_10000186	C24254:194-395	34.0797	61.3469	0.848077	0.0876	no
CGI_10000187	C24270:887-2093	12.2701	10.3369	-0.247342	0.21745	no
CGI_10000188	C24292:1487-2144	0	0	0	1	no
CGI_10000189	C24316:878-1202	1.99425	0	-inf	1	no
CGI_10000190	C24320:638-2117	1.2709	0.702589	-0.855103	1	no
CGI_10000191	C24342:54-1954	11.6668	12.5502	0.105295	0.75705	no
CGI_10000195	C24420:379-1819	272.653	213.462	-0.353086	0.043	no
CGI_10000196	C24428:1393-2614	0.524577	0.833377	0.667814	1	no
CGI_10000197	scaffold24554:1381-1639	2.17561	31.5938	3.86015	0.1938	no
CGI_10000198	C24556:50-1955	0	2.95092	inf	1	no
CGI_10000199	C24590:205-2810	8.7426	9.97025	0.189567	0.4688	no
CGI_10000201	C24608:370-998	0.475629	1.21821	1.35686	1	no
CGI_10000202	C24682:256-1700	0	0	0	1	no
CGI_10000203	C24718:82-313	0	0	0	1	no
CGI_10000210	C24748:455-2857	1.44322	2.08691	0.532077	0.4619	no
CGI_10000211	C24750:797-2691	0	0.357522	inf	1	no
CGI_10000212	C24762:750-2570	0	0	0	1	no
CGI_10000214	C24820:213-1652	0	0	0	1	no
CGI_10000216	C24914:1433-2585	1.26769	0.446179	-1.50651	1	no
CGI_10000217	C24934:394-2509	6.81678	10.5703	0.632847	0.14925	no
CGI_10000218	scaffold1421:1733-2705	2.57822	1.28335	-1.00646	0.3115	no
CGI_10000219	C24962:97-2520	6.05643	25.361	2.06607	0.1556	no
CGI_10000222	C25002:1230-2703	0	0	0	1	no
CGI_10000223	scaffold811:1511-2169	5.82254	7.42672	0.351076	0.5857	no
CGI_10000224	C25014:1841-2405	18.0545	3.87711	-2.21931	0.23025	no
CGI_10000225	scaffold25200:1568-2829	3.63649	2.4801	-0.552152	0.37505	no
CGI_10000227	scaffold24028:2484-3006	0	1.59422	inf	1	no
CGI_10000228	C25096:1652-2816	0.34981	0	-inf	1	no
CGI_10000231	C25124:2-467	6.10166	10.7864	0.821938	0.0472	no
CGI_10000232	C25140:779-2963	1.15057	1.70633	0.568544	1	no
CGI_10000235	C25228:783-2757	43.1736	37.0778	-0.219593	0.32095	no
CGI_10000236	C25290:645-1332	5.18615	5.35836	0.0471264	0.8838	no
CGI_10000238	C25310:51-282	0	0	0	1	no
CGI_10000240	C25314:2166-2544	0	0.452287	inf	1	no
CGI_10000242	C25420:636-3107	10.1149	12.0977	0.258253	0.30355	no
CGI_10000243	C25496:1852-2074	4.15381	2.5618	-0.697278	1	no
CGI_10000244	C25504:2036-3217	20.9391	17.9735	-0.220325	0.27015	no
CGI_10000245	C25544:3145-3304	15.1633	5.51433	-1.45933	0.3429	no
CGI_10000247	scaffold548:2132-3257	10.8497	11.7426	0.114103	0.5633	no
CGI_10000248	C25564:1712-2921	110.563	0.11919	-9.85739	0.24875	no
CGI_10000249	C25572:1624-2196	0	0	0	1	no
CGI_10000253	scaffold25658:701-962	0	0	0	1	no
CGI_10000256	C25588:1375-1762	0	0	0	1	no
CGI_10000257	C25588:1912-2110	0	0	0	1	no
CGI_10000258	C25644:28-2977	3.28837	6.64133	1.0141	0.05195	no
CGI_10000260	C25676:521-725	4.90115	0	-inf	1	no
CGI_10000262	scaffold570:343-1499	2.05685	2.17613	0.0813282	0.8903	no
CGI_10000263	scaffold1139:96-3374	20.8053	20.2463	-0.0392963	0.9021	no
CGI_10000264	C25750:942-2941	0	0	0	1	no
CGI_10000266	C25822:637-3438	12.9461	9.4232	-0.458228	0.0731	no
CGI_10000268	C25838:54-2901	6.08439	6.74316	0.148314	0.88705	no
CGI_10000269	C25900:420-955	13.4755	13.2774	-0.0213643	0.9319	no
CGI_10000270	scaffold25910:1750-1945	2.37705	4.22626	0.83021	1	no
CGI_10000272	scaffold1196:2316-3289	2.22476	0.13277	-4.06665	0.14325	no
CGI_10000274	scaffold1416:1390-1645	4.54544	64.2054	3.8202	0.044	no
CGI_10000275	C25946:1502-3085	0	0.675613	inf	1	no
CGI_10000276	C25954:30-264	0	0	0	1	no
CGI_10000280	C25972:1810-3358	25.2161	0.247664	-6.66982	0.203	no
CGI_10000283	C26078:2045-3649	0	1.64409	inf	1	no
CGI_10000285	scaffold26176:542-2698	41.4629	1.83513	-4.49787	0.1863	no
CGI_10000286	C26134:1666-3659	6.61169	9.49155	0.521624	0.09965	no
CGI_10000287	C26170:3053-3254	0	0	0	1	no
CGI_10000289	C26192:162-3703	9.1527	7.86894	-0.218027	0.1623	no
CGI_10000290	C26196:114-270	18.4491	24.6474	0.417882	0.67955	no
CGI_10000291	C26196:665-3401	4.43134	2.31728	-0.935312	0.2431	no
CGI_10000292	C26198:358-2894	0.934289	4.65298	2.31622	0.2173	no
CGI_10000293	C26212:1969-3694	13.2276	13.2281	5.52591e-05	0.9701	no
CGI_10000294	C26226:3096-3720	25.2258	0.196158	-7.00674	0.1954	no
CGI_10000295	C26292:319-3324	0.189863	0.186997	-0.0219431	1	no
CGI_10000296	C26318:1814-3806	0.681639	1.13202	0.731816	1	no
CGI_10000297	C26320:2739-3018	0	0	0	1	no
CGI_10000298	C26342:1025-1265	3.27771	3.81912	0.220552	0.17355	no
CGI_10000299	C26352:2517-3580	0	3.0956	inf	1	no
CGI_10000302	C26448:676-1674	0	0	0	1	no
CGI_10000305	C26472:43-535	1.41579	2.18551	0.626362	0.44835	no
CGI_10000306	C26474:48-483	0	0.279509	inf	1	no
CGI_10000308	C26508:695-2000	0.329039	4.57611	3.79779	0.15905	no
CGI_10000309	scaffold423:2455-3947	18.4285	21.2197	0.203466	0.57365	no
CGI_10000311	C26522:112-3849	0.0528388	0.0302692	-0.803746	1	no
CGI_10000312	C26534:2593-2965	0.402178	5.22292	3.69895	0.159	no
CGI_10000313	C26532:1019-3319	16.4167	14.0631	-0.223253	0.6429	no
CGI_10000314	C26556:1390-3953	0	0	0	1	no
CGI_10000315	scaffold26586:131-2015	4.64514	3.39317	-0.453089	0.5211	no
CGI_10000316	C26578:515-3878	27.3695	0.767276	-5.15668	0.10555	no
CGI_10000318	C26654:1175-1971	5.7044	6.07709	0.0913054	0.7943	no
CGI_10000319	scaffold1504:1944-3012	0	0	0	1	no
CGI_10000320	C26674:1070-3276	0	0	0	1	no
CGI_10000322	scaffold641:528-1733	0.246545	3.10722	3.6557	0.159	no
CGI_10000323	C26712:1345-1549	0	0	0	1	no
CGI_10000324	C26728:3563-4112	1.2181	13.7244	3.49404	0.1938	no
CGI_10000325	C26738:1330-2867	0.527872	5.15121	3.28665	0.1593	no
CGI_10000326	C26742:915-1357	8.61025	36.2857	2.07527	0.0712	no
CGI_10000327	C26746:1688-2608	1.63403	0	-inf	1	no
CGI_10000329	scaffold26804:315-3894	0.142296	0.224719	0.659229	1	no
CGI_10000330	C26852:354-3034	0.483252	0.662993	0.456219	1	no
CGI_10000331	C26860:24-285	0	2.41817	inf	1	no
CGI_10000334	scaffold282:323-3949	14.8549	15.1285	0.0263335	0.8347	no
CGI_10000335	C26900:120-739	0	0.950526	inf	1	no
CGI_10000336	C26936:651-3529	0	0.166964	inf	1	no
CGI_10000337	C26948:3059-3281	335.048	384.698	0.199359	0.2359	no
CGI_10000340	scaffold81:583-1423	18.1805	17.9947	-0.014825	0.97225	no
CGI_10000343	C27100:2373-3198	0	0	0	1	no
CGI_10000347	C27154:737-2722	5.47884	1.03147	-2.40917	0.24965	no
CGI_10000348	C27158:2099-3868	0.534212	0.43275	-0.30388	1	no
CGI_10000349	C27168:1629-4389	2.66895	4.95492	0.892587	0.31345	no
CGI_10000353	scaffold27302:2100-2907	7.02964	1.57462	-2.15845	0.20015	no
CGI_10000354	scaffold27302:3886-4274	28.7276	1.03337	-4.79701	0.14325	no
CGI_10000355	C27314:62-4461	9.19004	6.13005	-0.584172	0.06785	no
CGI_10000356	C27378:170-4280	4.9133	5.22211	0.0879402	0.91445	no
CGI_10000357	C27386:1213-3658	1.66611	0.313998	-2.40766	1	no
CGI_10000358	C27410:379-4500	6.45823	7.17289	0.151415	0.7814	no
CGI_10000360	scaffold1351:899-4595	1.46812	1.25233	-0.229364	1	no
CGI_10000361	C27508:4041-4671	0	0	0	1	no
CGI_10000364	scaffold330:578-4299	19.647	25.8785	0.397442	0.08895	no
CGI_10000365	C27570:3417-3888	0	0.1484	inf	1	no
CGI_10000366	C27588:1664-1868	0	0	0	1	no
CGI_10000367	scaffold27654:1040-1996	0.196934	0	-inf	1	no
CGI_10000368	scaffold27654:2370-2694	3.30344	2.49231	-0.406489	0.726	no
CGI_10000369	C27630:1218-4804	5.27584	7.34133	0.476642	0.62775	no
CGI_10000370	scaffold1280:439-2963	0.48716	0.450059	-0.114283	1	no
CGI_10000372	C27638:272-3544	1.73491	2.69283	0.634261	0.48705	no
CGI_10000373	C27640:3545-3806	0	0	0	1	no
CGI_10000375	C27668:3681-4416	0	0	0	1	no
CGI_10000376	C27694:2531-3020	0.207359	0	-inf	1	no
CGI_10000377	C27698:2054-3038	1.27435	1.83704	0.52762	1	no
CGI_10000378	C27698:3906-4737	0.435667	0.976467	1.16435	1	no
CGI_10000379	C27712:1771-3977	0.55771	0.167191	-1.73802	1	no
CGI_10000383	C27754:4440-4875	0	0	0	1	no
CGI_10000384	C27762:33-4931	1892.36	1909.88	0.0133	0.87705	no
CGI_10000389	scaffold903:2550-4991	1.48733	0.615491	-1.27292	1	no
CGI_10000391	scaffold27856:160-805	13.7608	10.3729	-0.407752	0.12745	no
CGI_10000392	scaffold27856:875-3899	0.370958	0.956678	1.36678	1	no
CGI_10000393	C27874:594-3928	20.3111	6.28766	-1.69167	0.0494	no
CGI_10000394	scaffold1029:2495-5077	1.40175	0	-inf	1	no
CGI_10000395	C27984:1446-3221	4.53178	0	-inf	1	no
CGI_10000396	C28002:2200-2782	1.60154	4.04177	1.33552	0.0426	no
CGI_10000397	C28026:3188-3568	0	0	0	1	no
CGI_10000398	C28026:3820-4081	0	0	0	1	no
CGI_10000399	C28026:4246-4681	0	0	0	1	no
CGI_10000400	C28030:1798-2476	0	0	0	1	no
CGI_10000401	C28030:3299-4298	0.567009	0.102223	-2.47166	1	no
CGI_10000403	C28064:31-648	237.604	0.451516	-9.03957	0.203	no
CGI_10000404	C28064:1421-2012	10.3154	6.11348	-0.754739	0.0327	no
CGI_10000405	C28082:679-4355	118.838	106.348	-0.160204	0.1621	no
CGI_10000406	C28152:2048-5144	0.567051	0.322801	-0.812833	1	no
CGI_10000410	C28218:3899-4367	0.697718	0.376388	-0.890423	1	no
CGI_10000414	C28258:3416-4139	0.317679	0.632624	0.993781	1	no
CGI_10000415	C28260:1890-2871	0.355014	0.0513463	-2.78955	1	no
CGI_10000416	C28276:1261-4003	0.424881	0.960424	1.17661	1	no
CGI_10000417	scaffold28314:1194-5341	248.106	0.631655	-8.6176	0.04575	no
CGI_10000419	C28310:1905-2427	0.202463	0	-inf	1	no
CGI_10000420	C28310:2841-3375	0	0.120309	inf	1	no
CGI_10000422	C28340:578-2370	4.92735	2.14113	-1.20244	0.1063	no
CGI_10000423	C28348:160-3806	2.32298	2.99281	0.36552	0.49525	no
CGI_10000424	C28364:997-2662	0	0	0	1	no
CGI_10000426	C28398:39-2098	32.0728	34.0775	0.0874677	0.46525	no
CGI_10000427	C28398:2156-3461	8.32042	8.87532	0.093142	0.7257	no
CGI_10000430	C28420:1518-4500	1.94527	0.118178	-4.04093	1	no
CGI_10000433	C28426:2816-5324	2.99134	8.25916	1.4652	0.31895	no
CGI_10000437	C28512:3693-4575	1.03048	0.240618	-2.0985	1	no
CGI_10000438	scaffold234:647-860	7.68833	27.9675	1.86301	0.11045	no
CGI_10000439	C28514:4838-5096	0	0	0	1	no
CGI_10000443	C28574:5358-5577	0	1.54863	inf	1	no
CGI_10000445	C28602:1436-1805	1.07004	0	-inf	1	no
CGI_10000449	C28620:1150-1945	0	0	0	1	no
CGI_10000452	C28622:13-5093	4.982	4.79967	-0.0537898	0.8962	no
CGI_10000454	C28632:4376-4646	1.37493	1.28109	-0.101988	1	no
CGI_10000457	scaffold28720:3691-5692	0.851355	1.38714	0.704283	1	no
CGI_10000464	C28730:5314-5692	0	0.757117	inf	1	no
CGI_10000467	scaffold1434:686-2141	0	0.0627385	inf	1	no
CGI_10000468	scaffold28672:2922-3549	4.18292	4.09826	-0.0294973	0.94595	no
CGI_10000469	C28822:816-1731	0	0	0	1	no
CGI_10000470	C28822:1942-3628	0	0	0	1	no
CGI_10000471	C28822:3671-4667	0	0	0	1	no
CGI_10000473	C28830:596-5558	0.448723	4.09214	3.18896	0.15985	no
CGI_10000474	C28836:247-4053	0	0.104373	inf	1	no
CGI_10000476	C28840:2383-4155	4.05375	9.17587	1.17859	0.0387	no
CGI_10000478	C28846:806-1685	0	0.212958	inf	1	no
CGI_10000482	scaffold1582:5588-5897	0.95455	0.756716	-0.335069	1	no
CGI_10000483	scaffold29126:801-4649	1516.22	0.863775	-10.7775	0.2475	no
CGI_10000484	C28906:2095-3854	1.22565	0	-inf	1	no
CGI_10000488	C29008:469-3904	0.0564438	0	-inf	1	no
CGI_10000490	scaffold29020:5341-5572	0	0	0	1	no
CGI_10000491	C29048:1226-2905	5.62728	2.3726	-1.24597	1	no
CGI_10000492	C29066:3756-4804	4.9976	6.45318	0.368776	0.4326	no
CGI_10000493	scaffold1312:4239-6155	1.43463	0	-inf	1	no
CGI_10000494	C29144:1208-3542	11.9052	14.3128	0.265716	0.29915	no
CGI_10000495	scaffold1146:1132-1393	5.67617	0.574232	-3.30521	0.1094	no
CGI_10000498	scaffold791:2925-3153	6.2554	22.3665	1.83816	0.05335	no
CGI_10000499	scaffold791:6012-6258	13.3549	9.82365	-0.443043	0.5178	no
CGI_10000500	C29186:313-4810	0.188447	1.72738	3.19635	1	no
CGI_10000502	scaffold1384:1138-5363	35.3555	38.0478	0.105876	0.6987	no
CGI_10000503	scaffold29236:1975-6143	0	0	0	1	no
CGI_10000505	C29224:2645-4623	0	0	0	1	no
CGI_10000506	scaffold946:1899-2761	0	0.339536	inf	1	no
CGI_10000507	C29238:3155-6174	4.48425	5.12112	0.191592	0.6114	no
CGI_10000508	C29246:637-5778	1.41964	2.04302	0.525179	0.19355	no
CGI_10000510	C29260:1881-2538	0.370185	0	-inf	1	no
CGI_10000511	scaffold29334:5849-6217	0	0	0	1	no
CGI_10000512	C29290:1011-1495	0.550818	0.417248	-0.400671	1	no
CGI_10000514	scaffold1520:2341-2602	0	0	0	1	no
CGI_10000515	scaffold1520:2611-2842	0	0	0	1	no
CGI_10000518	scaffold1520:6056-6290	0	0	0	1	no
CGI_10000519	C29300:3158-4031	1.78107	0.0596006	-4.90127	1	no
CGI_10000522	scaffold29336:2564-5479	3.31152	2.96195	-0.160946	0.69885	no
CGI_10000524	C29356:200-6135	0.858234	0.0634354	-3.75801	1	no
CGI_10000526	C29388:1254-5572	0	0.0799508	inf	1	no
CGI_10000527	C29416:367-1399	0	0	0	1	no
CGI_10000528	scaffold1406:239-578	0	0	0	1	no
CGI_10000529	scaffold1406:705-903	0	0	0	1	no
CGI_10000532	scaffold1406:3781-5710	0	0	0	1	no
CGI_10000533	C29432:3822-6185	37.409	41.4959	0.149584	0.2614	no
CGI_10000534	C29438:532-5889	0	0	0	1	no
CGI_10000535	C29450:832-4095	0	0.704567	inf	1	no
CGI_10000537	C29474:2235-5798	1.53061	4.20216	1.45703	0.3532	no
CGI_10000538	C29510:4749-5031	0	0.460977	inf	1	no
CGI_10000539	C29510:5458-5647	0	1.59422	inf	1	no
CGI_10000540	scaffold738:1335-4448	0	0	0	1	no
CGI_10000542	scaffold29580:2634-4902	37.1886	33.2889	-0.159822	0.16745	no
CGI_10000543	C29526:4698-5244	0	0.17593	inf	1	no
CGI_10000544	scaffold29534:31-6456	14.3438	18.3998	0.359263	0.22785	no
CGI_10000545	C29530:65-932	2.97449	0.643055	-2.20963	0.2439	no
CGI_10000546	C29542:5032-5245	1.87614	0	-inf	1	no
CGI_10000547	C29576:1853-2093	0	0	0	1	no
CGI_10000548	scaffold29598:1486-5790	2.61694	0	-inf	1	no
CGI_10000551	C29638:3106-3865	0.116451	0.618456	2.40894	1	no
CGI_10000552	C29642:54-6813	7.3453	10.0415	0.451076	0.1899	no
CGI_10000554	scaffold29728:4064-6776	0	0	0	1	no
CGI_10000556	C29764:1673-6864	7.09392	16.6504	1.2309	0.24675	no
CGI_10000557	C29768:4874-5399	0.326473	0.301326	-0.11564	1	no
CGI_10000559	C29786:125-5266	7.76544	0	-inf	0.07575	no
CGI_10000562	scaffold29802:5659-6802	1.48541	0	-inf	1	no
CGI_10000571	scaffold29874:395-4863	2.58422	4.86931	0.913988	0.323	no
CGI_10000576	scaffold984:2189-6762	702.378	1.2602	-9.12245	0.04575	no
CGI_10000577	C29902:4136-5735	8.81259	10.3873	0.237181	0.20025	no
CGI_10000578	C29956:2632-3909	11.6793	8.08504	-0.530631	1	no
CGI_10000585	C29994:2949-4999	16.5029	24.2106	0.552922	0.04005	no
CGI_10000587	scaffold1225:83-6427	27.4867	0.623081	-5.46317	0.1954	no
CGI_10000588	C30040:563-5528	4.15869	6.12159	0.557776	0.086	no
CGI_10000589	scaffold30010:3389-5646	0	1.15539	inf	1	no
CGI_10000590	C30044:1151-5847	4.29876	4.07676	-0.0764946	0.7518	no
CGI_10000592	C30058:649-4812	0	0	0	1	no
CGI_10000593	C30060:3614-7125	0.162279	0	-inf	1	no
CGI_10000596	C30130:5682-6900	0	0.566526	inf	1	no
CGI_10000597	C30140:1967-2204	0	0	0	1	no
CGI_10000598	C30140:2786-6368	0	0	0	1	no
CGI_10000600	C30144:3965-4277	17.11	1.77698	-3.26734	0.06225	no
CGI_10000603	C30162:1190-7330	1.16427	2.48775	1.09542	0.1522	no
CGI_10000605	C30186:3871-5098	70.8687	69.4893	-0.028359	0.8784	no
CGI_10000607	C30240:3558-3885	0	0	0	1	no
CGI_10000608	C30238:6109-6271	0	8.71271	inf	1	no
CGI_10000613	C30296:1777-3442	5.95333	4.61222	-0.368234	0.1333	no
CGI_10000614	C30300:46-967	8.54927	11.5374	0.432449	0.50045	no
CGI_10000616	C30340:5373-7545	13.2343	19.9599	0.592826	0.13445	no
CGI_10000623	scaffold30304:396-4687	0	0.226144	inf	1	no
CGI_10000624	C30460:1207-1918	0	0	0	1	no
CGI_10000625	C30458:985-6010	0	0.68151	inf	1	no
CGI_10000626	scaffold30462:2070-6230	9.73333	13.1769	0.437004	0.5521	no
CGI_10000627	C30476:1484-3569	44.1804	41.0977	-0.104347	0.65195	no
CGI_10000628	C30476:5328-6146	2.4022	0.622448	-1.94833	0.2921	no
CGI_10000629	C30500:2154-6921	0	0	0	1	no
CGI_10000630	C30504:144-3526	1.35185	1.22248	-0.145135	1	no
CGI_10000634	scaffold649:3382-7636	1.95175	2.8707	0.556636	0.5939	no
CGI_10000635	C30566:898-7193	5.14614	29.8269	2.53505	0.0791	no
CGI_10000636	C30570:99-984	0.113497	0.0954946	-0.249164	1	no
CGI_10000637	scaffold1392:14-5612	0.262339	1.04484	1.99378	1	no
CGI_10000639	C30584:2280-7150	8.01915	10.465	0.384054	0.10005	no
CGI_10000640	scaffold30596:1663-5526	1.74307	2.32514	0.415684	0.39705	no
CGI_10000641	scaffold30598:1282-1582	0	0	0	1	no
CGI_10000642	scaffold30598:1726-2738	0	0.217599	inf	1	no
CGI_10000643	scaffold740:108-2125	0	0	0	1	no
CGI_10000644	C30620:1625-3068	3.10193	6.43313	1.05235	0.0634	no
CGI_10000647	scaffold1596:5775-6731	0	0	0	1	no
CGI_10000648	scaffold30658:2348-2579	0	0	0	1	no
CGI_10000649	scaffold30672:722-7540	0.594663	0.795875	0.42047	1	no
CGI_10000654	scaffold1303:3930-8208	0	0	0	1	no
CGI_10000655	C30668:6584-6953	0.628595	1.64553	1.38835	1	no
CGI_10000656	C30686:1380-1581	0	0	0	1	no
CGI_10000657	C30694:5781-6153	0	0	0	1	no
CGI_10000658	scaffold30682:362-3344	1.57759	4.43103	1.48992	0.0513	no
CGI_10000661	C30708:2205-8142	12.5725	0.580047	-4.43796	0.04575	no
CGI_10000662	scaffold875:2245-3193	11.4213	8.91185	-0.357929	0.14125	no
CGI_10000664	C30754:4977-5196	0	1.23475	inf	1	no
CGI_10000665	C30754:5220-5742	5.87678	0.193754	-4.92273	0.14325	no
CGI_10000667	C30770:422-5739	0	0	0	1	no
CGI_10000668	C30770:7457-8025	0	0	0	1	no
CGI_10000670	scaffold1074:7192-7732	2.71453	3.88721	0.518032	1	no
CGI_10000671	scaffold30814:3528-8232	0	1.28451	inf	1	no
CGI_10000672	scaffold30826:722-2754	0	0	0	1	no
CGI_10000673	scaffold959:6259-7849	4.46611	3.92451	-0.186507	0.61855	no
CGI_10000674	C30804:2734-4935	0	0.798148	inf	1	no
CGI_10000675	scaffold1494:788-4041	4.93041	3.721	-0.406019	0.05655	no
CGI_10000677	C30816:164-6390	0.361904	0.0664227	-2.44586	1	no
CGI_10000678	scaffold30798:1756-4260	0	0	0	1	no
CGI_10000679	scaffold30798:5376-5880	0	0	0	1	no
CGI_10000680	C30848:6877-7850	0.727959	2.96143	2.02437	0.061	no
CGI_10000682	C30852:2024-3555	15.3075	9.43813	-0.697662	0.04065	no
CGI_10000684	scaffold1243:287-8276	51.4966	40.2359	-0.355993	0.0922	no
CGI_10000687	scaffold30922:174-7514	3.41821	3.57319	0.0639716	0.84105	no
CGI_10000689	C30956:4238-7885	1.37493	5.00969	1.86536	0.28305	no
CGI_10000694	scaffold31008:278-6937	0	0	0	1	no
CGI_10000697	C31060:316-6452	19.4896	22.618	0.214767	0.11125	no
CGI_10000699	C31070:4204-5578	4.68617	5.93062	0.339774	0.1873	no
CGI_10000700	scaffold1263:2895-7417	0	0	0	1	no
CGI_10000701	scaffold31080:1297-4385	10.8677	11.0526	0.0243463	0.88825	no
CGI_10000702	scaffold31080:5683-6199	0.335806	0.424811	0.339193	1	no
CGI_10000703	scaffold31090:7475-8526	0	0	0	1	no
CGI_10000705	C31096:4534-6700	0.241409	0.0967596	-1.319	1	no
CGI_10000706	C31106:407-6273	0.99348	1.01719	0.0340338	1	no
CGI_10000707	C31130:1614-7443	1.21581	1.98923	0.710287	0.1424	no
CGI_10000709	C31144:1920-3009	0.0735191	0	-inf	1	no
CGI_10000711	scaffold31230:3512-4964	0.792773	0	-inf	1	no
CGI_10000714	scaffold462:1401-8627	0	0	0	1	no
CGI_10000715	scaffold671:6315-7590	1.28651	0.586157	-1.1341	1	no
CGI_10000718	C31256:4930-5962	9.47289	0.880424	-3.42753	0.0897	no
CGI_10000719	C31256:7993-8410	6.499	0.198713	-5.03146	0.1128	no
CGI_10000720	C31260:410-8405	0.894861	1.15285	0.365468	1	no
CGI_10000721	scaffold1712:323-7089	0.462497	0	-inf	1	no
CGI_10000723	scaffold1311:1559-1862	1.00402	0	-inf	1	no
CGI_10000724	scaffold1311:3914-4187	2.19171	3.35052	0.612327	0.54575	no
CGI_10000726	scaffold1311:5969-6131	0	4.13045	inf	1	no
CGI_10000730	C31292:419-4327	0.470724	0.0900371	-2.38629	1	no
CGI_10000731	C31322:2727-8628	0.514421	0	-inf	1	no
CGI_10000732	scaffold31382:6168-6891	0	0.193071	inf	1	no
CGI_10000734	scaffold31334:84-1065	0.0912721	0.277597	1.60475	1	no
CGI_10000735	C31340:471-4908	1.01344	0.614084	-0.722751	1	no
CGI_10000736	C31346:343-1350	0.839639	2.13282	1.34492	1	no
CGI_10000738	scaffold31348:1401-9130	7.81241	6.73969	-0.213086	0.47755	no
CGI_10000739	C31366:392-6299	1.5885	1.33305	-0.252933	1	no
CGI_10000740	scaffold31388:4344-8298	1.65241	2.19284	0.408228	0.17995	no
CGI_10000742	scaffold31660:1153-5491	0	0	0	1	no
CGI_10000743	C31390:615-3628	11.4957	23.0994	1.00676	0.12225	no
CGI_10000744	C31390:4006-8251	3.28853	1.88132	-0.805697	0.04875	no
CGI_10000746	C31414:5465-7672	0.290992	0	-inf	1	no
CGI_10000752	C31466:3749-3980	0	0	0	1	no
CGI_10000753	C31466:5051-7001	0	0.478042	inf	1	no
CGI_10000755	C31488:4161-6756	18.5731	21.277	0.196078	0.1383	no
CGI_10000757	C31510:3587-4773	1.11901	0.983607	-0.186067	1	no
CGI_10000758	C31510:6474-7785	0.249991	0	-inf	1	no
CGI_10000761	C31526:2310-9331	9.99792	7.88183	-0.343097	0.14665	no
CGI_10000762	scaffold1547:1168-9176	3.07166	5.84077	0.927139	0.04405	no
CGI_10000764	scaffold31538:2777-3774	0	0	0	1	no
CGI_10000765	scaffold31538:4011-9466	0.100329	0	-inf	1	no
CGI_10000766	C31546:176-8610	12.7052	9.2511	-0.45772	0.0568	no
CGI_10000769	scaffold1461:6973-9606	1.03484	0.829217	-0.31958	1	no
CGI_10000770	C31572:783-6245	28.9844	0.373217	-6.27911	0.1966	no
CGI_10000772	C31630:153-4247	0	0.256522	inf	1	no
CGI_10000773	scaffold31638:406-8631	0	0	0	1	no
CGI_10000775	C31668:795-7816	0	0.896625	inf	1	no
CGI_10000778	scaffold1565:459-9199	7.1665	9.86848	0.46156	0.35185	no
CGI_10000780	scaffold350:1104-3206	0.238899	0.0524548	-2.18725	1	no
CGI_10000781	C31706:7449-8100	0	0	0	1	no
CGI_10000782	C31714:2247-2553	0	0	0	1	no
CGI_10000783	C31714:6429-7974	7.91004	11.863	0.58471	0.0956	no
CGI_10000785	scaffold31736:5825-8930	0.678156	0.665345	-0.0275155	1	no
CGI_10000786	scaffold31784:7513-9215	0	0	0	1	no
CGI_10000787	scaffold864:3812-8570	6.87326	16.3171	1.24732	0.27885	no
CGI_10000792	scaffold1269:2492-2870	7.97698	0.488266	-4.0301	0.1954	no
CGI_10000794	C31806:446-1355	32.6244	0.27576	-6.88639	0.1021	no
CGI_10000795	C31808:1952-2852	13.1889	15.0302	0.188536	0.36555	no
CGI_10000796	scaffold31842:1226-10097	0	1.77521	inf	1	no
CGI_10000799	scaffold1649:2986-4234	0	0	0	1	no
CGI_10000800	scaffold1649:4263-4905	0	0	0	1	no
CGI_10000801	scaffold1649:4927-6805	0	0	0	1	no
CGI_10000803	scaffold1649:7626-10119	0	0	0	1	no
CGI_10000806	C31838:2366-2594	0	0	0	1	no
CGI_10000808	C31882:1062-2098	0	0	0	1	no
CGI_10000809	C31882:4255-5071	0.0937075	0.238061	1.3451	1	no
CGI_10000813	C31902:601-1836	0	0	0	1	no
CGI_10000814	C31910:5234-9075	0	0	0	1	no
CGI_10000815	C31940:3864-4491	1.45746	0.553077	-1.3979	1	no
CGI_10000819	scaffold1622:7557-10480	0	0	0	1	no
CGI_10000820	scaffold1531:1698-10376	0	4.39646	inf	1	no
CGI_10000821	C31986:1777-8097	1.63129	1.47853	-0.141845	1	no
CGI_10000823	C31996:5973-6881	12.6432	0.0989108	-6.99801	0.10555	no
CGI_10000825	C32006:10048-10628	1.8817	1.17843	-0.675168	1	no
CGI_10000827	scaffold849:10395-10662	0	0	0	1	no
CGI_10000828	scaffold32030:2086-9440	106.662	0.365422	-8.18927	0.1966	no
CGI_10000829	C32040:720-1176	0	0	0	1	no
CGI_10000836	C32056:633-5319	0.523584	0	-inf	1	no
CGI_10000837	scaffold32120:395-10645	4.00863	7.4013	0.884671	0.195	no
CGI_10000840	C32110:1021-8135	1.94624	2.69739	0.470875	0.24445	no
CGI_10000841	C32110:8246-8759	5.10997	5.83927	0.192475	0.75645	no
CGI_10000842	C32122:1084-3963	0	0	0	1	no
CGI_10000846	scaffold32140:1401-1839	0	0	0	1	no
CGI_10000847	scaffold32064:8150-8423	16.0473	0.524285	-4.93583	0.1128	no
CGI_10000850	C32156:454-1672	7.34123	7.73172	0.0747683	0.77195	no
CGI_10000853	scaffold744:9050-9266	411.17	405.756	-0.0191205	0.9004	no
CGI_10000855	scaffold32180:3437-8392	12.6999	10.151	-0.323187	0.4901	no
CGI_10000858	scaffold32192:7168-9005	1.57874	0.137804	-3.51808	1	no
CGI_10000861	scaffold900:6515-8519	0.21456	0.0782688	-1.45487	1	no
CGI_10000862	scaffold283:344-8847	0.139318	0.0527672	-1.40067	1	no
CGI_10000868	C32228:1779-2103	0	0	0	1	no
CGI_10000871	C32264:1683-3021	8.97618	6.64016	-0.434884	0.0391	no
CGI_10000872	C32270:9977-10379	0	0	0	1	no
CGI_10000873	C32272:9966-10116	0	0	0	1	no
CGI_10000874	C32276:2611-10129	0.341106	0.844625	1.30809	1	no
CGI_10000875	C32276:10429-10888	3.0161	0.699603	-2.10808	0.161	no
CGI_10000876	C32278:1887-7157	0	0	0	1	no
CGI_10000877	C32292:1276-8481	1.26343	0.940127	-0.426413	1	no
CGI_10000880	scaffold32300:10007-10525	4.60034	11.349	1.30275	0.0791	no
CGI_10000881	scaffold710:3608-3965	0	0	0	1	no
CGI_10000883	C32318:2479-10983	0.919632	0.844789	-0.122464	1	no
CGI_10000885	C32332:10571-11006	0	0	0	1	no
CGI_10000887	C32390:6522-8870	0.577548	0.577589	0.000103912	1	no
CGI_10000888	C32398:559-3105	0	0	0	1	no
CGI_10000889	C32406:4837-5519	5.97748	44.1615	2.88518	0.05565	no
CGI_10000894	C32444:272-9566	0.974546	0.794646	-0.294419	1	no
CGI_10000895	scaffold1478:129-11329	0.317645	0.981922	1.6282	1	no
CGI_10000898	scaffold32470:175-4292	42.4115	42.0147	-0.0135626	0.974	no
CGI_10000899	scaffold32488:5989-10777	0	0.2706	inf	1	no
CGI_10000900	C32482:8163-10615	1.72778	0.535246	-1.69065	1	no
CGI_10000901	scaffold32520:838-7009	42.5256	72.6362	0.772358	0.1305	no
CGI_10000902	C32484:935-10888	23.5465	23.3363	-0.0129385	0.9719	no
CGI_10000903	C32484:935-10888	2.22523	3.38151	0.603716	0.4146	no
CGI_10000904	scaffold1208:227-10200	0.207363	9.30063	5.4871	0.2252	no
CGI_10000906	C32512:876-9878	7.44712	8.39205	0.17234	0.5193	no
CGI_10000907	scaffold32530:666-11598	0.604833	1.0875	0.846401	1	no
CGI_10000908	C32532:383-737	1.16809	0.670046	-0.801814	1	no
CGI_10000909	C32532:4817-6568	4.89133	5.39605	0.141677	0.7463	no
CGI_10000911	scaffold32546:8888-9134	0	0	0	1	no
CGI_10000913	C32554:3428-7957	0.339128	0.0809523	-2.06668	1	no
CGI_10000914	scaffold32526:3724-5282	0.815605	0.249493	-1.70887	1	no
CGI_10000915	C32568:639-2280	5.30635	4.83462	-0.13432	0.5853	no
CGI_10000916	C32578:9395-9944	0	0	0	1	no
CGI_10000917	scaffold32586:1735-2161	0	0	0	1	no
CGI_10000919	scaffold1254:2460-9836	0	0	0	1	no
CGI_10000920	C32596:1774-8356	7.98684	7.16117	-0.157429	0.5831	no
CGI_10000921	C32596:1774-8356	1.72296	0.27911	-2.62598	1	no
CGI_10000922	scaffold1273:10534-11423	8.62023	14.8366	0.783359	0.3508	no
CGI_10000930	scaffold693:1017-11877	6.05651	0.134063	-5.4975	0.1128	no
CGI_10000931	C32636:860-6046	0.374895	2.53403	2.75688	0.1678	no
CGI_10000932	C32636:6999-9678	0.687765	136.811	7.63605	0.159	no
CGI_10000933	scaffold1408:1074-10794	0.775777	10.715	3.78785	0.2542	no
CGI_10000936	C32656:2028-4677	0	2.70975	inf	1	no
CGI_10000937	C32660:570-3111	1.81033	2.77646	0.616997	0.24505	no
CGI_10000938	C32660:6430-7555	1.18139	0.788261	-0.583736	1	no
CGI_10000940	C32682:11100-12175	0	0.472428	inf	1	no
CGI_10000942	C32714:2274-3687	0.302626	0.0996189	-1.60304	1	no
CGI_10000943	scaffold32708:7042-11374	1.87807	0	-inf	1	no
CGI_10000944	scaffold32718:1272-8099	0	3.25625	inf	1	no
CGI_10000945	C32748:6570-6864	0	0	0	1	no
CGI_10000948	C32774:118-12346	0.909336	1.75542	0.948934	1	no
CGI_10000949	scaffold979:9741-11818	5821.33	4.8322	-10.2345	0.04575	no
CGI_10000950	C32794:7026-7212	0	0	0	1	no
CGI_10000952	scaffold32850:7255-11333	0.605053	0.794669	0.393294	1	no
CGI_10000954	C32814:2546-8500	29.5439	25.1051	-0.234877	0.12975	no
CGI_10000955	C32814:2546-8500	10.8221	10.185	-0.0875422	0.87085	no
CGI_10000958	C32842:67-3575	3.33415	4.24066	0.346973	0.40845	no
CGI_10000959	scaffold33090:9149-12598	0.121065	0.0691768	-0.80742	1	no
CGI_10000964	scaffold32894:1330-12707	0.930604	1.02324	0.1369	1	no
CGI_10000967	scaffold303:4270-12048	4.91836	4.55234	-0.11157	0.7609	no
CGI_10000968	scaffold32864:1397-11126	0.256175	42.9112	7.38808	0.0856	no
CGI_10000969	scaffold32864:1397-11126	0	1.22507	inf	1	no
CGI_10000972	scaffold32956:677-6873	0	0	0	1	no
CGI_10000974	scaffold1496:2459-12060	0.221721	0.0425262	-2.38232	1	no
CGI_10000977	C32992:9245-9527	0	0	0	1	no
CGI_10000979	scaffold33248:1412-11752	3.85079	4.4384	0.204884	0.69115	no
CGI_10000981	scaffold289:10848-12231	0	0	0	1	no
CGI_10000982	scaffold33066:493-3740	11.0984	13.009	0.229151	0.74115	no
CGI_10000985	scaffold33036:1875-11676	1.05242	2.24416	1.09247	0.09265	no
CGI_10000988	scaffold33082:1045-12947	0	0	0	1	no
CGI_10000989	C33084:9406-12301	0	0	0	1	no
CGI_10000991	C33102:281-3329	2.86209	0.707097	-2.01709	0.261	no
CGI_10000992	C33102:4277-5782	0.607232	1.41775	1.22328	1	no
CGI_10000997	scaffold33154:4909-11167	0	0.873302	inf	1	no
CGI_10000999	C33128:4120-4516	13.4484	7.52349	-0.837958	0.05355	no
CGI_10001000	C33128:5159-5516	0.941586	1.70878	0.859802	1	no
CGI_10001001	C33128:6805-8945	4.66386	0.270901	-4.10569	0.22125	no
CGI_10001002	scaffold33146:3729-9995	3.73127	3.42277	-0.124505	0.75695	no
CGI_10001007	C33172:309-8002	0.114476	0	-inf	1	no
CGI_10001008	scaffold33178:7246-12607	0	0.517131	inf	1	no
CGI_10001009	C33200:9849-10436	40.9993	0.285855	-7.16417	0.14325	no
CGI_10001012	scaffold33158:8518-8905	81.7835	0.645918	-6.98431	0.24875	no
CGI_10001016	scaffold33304:144-13470	0	0.11512	inf	1	no
CGI_10001020	scaffold33254:9496-10405	3.62479	0.195597	-4.21194	0.247	no
CGI_10001022	scaffold1472:9064-10013	9.65996	14.8774	0.623032	0.21495	no
CGI_10001023	scaffold33238:2533-9926	0.607784	0	-inf	1	no
CGI_10001024	C33256:120-441	0.538487	0	-inf	1	no
CGI_10001025	C33260:653-1077	6.71948	9.58522	0.512462	0.39615	no
CGI_10001027	scaffold33454:6857-13550	44.8892	0.0401977	-10.125	0.14325	no
CGI_10001028	scaffold36:2518-8438	0.337476	0.029245	-3.52852	1	no
CGI_10001029	C33306:254-1448	0	0	0	1	no
CGI_10001031	C33306:3532-4159	0	0	0	1	no
CGI_10001033	C33306:6652-7687	0	0	0	1	no
CGI_10001034	C33306:8010-9576	0	0	0	1	no
CGI_10001038	C33306:11973-13365	0	0	0	1	no
CGI_10001039	C33310:54-13327	0	0.653246	inf	1	no
CGI_10001040	C33308:1996-5619	4.11378	3.55268	-0.211554	1	no
CGI_10001041	C33308:10512-11113	0	0	0	1	no
CGI_10001042	C33320:338-752	0	0.480638	inf	1	no
CGI_10001043	C33320:6832-11789	3.96669	0.710149	-2.48174	0.09005	no
CGI_10001044	C33332:3294-6430	0.659611	0.0598679	-3.46176	1	no
CGI_10001045	C33332:12264-12756	0	0	0	1	no
CGI_10001046	scaffold33340:9674-10397	1.53417	0	-inf	1	no
CGI_10001048	scaffold33342:6618-10718	0.193144	0	-inf	1	no
CGI_10001049	scaffold1410:1216-4982	6.5521	4.19292	-0.644001	0.0643	no
CGI_10001050	scaffold1410:5557-11225	7.62506	8.86703	0.217702	0.19125	no
CGI_10001052	scaffold33352:1414-7908	2.07235	2.04894	-0.0163901	0.9663	no
CGI_10001053	scaffold33352:11187-11829	1.89509	0	-inf	1	no
CGI_10001055	scaffold261:7497-8493	1.60179	0	-inf	1	no
CGI_10001056	scaffold33390:4308-13834	9.41673	11.753	0.31973	0.06025	no
CGI_10001057	C33368:2893-7917	0.467715	1.00934	1.1097	1	no
CGI_10001058	C33368:9291-9900	1.03309	0.872043	-0.244494	1	no
CGI_10001059	scaffold33346:12-1210	1.31865	1.11035	-0.24805	1	no
CGI_10001060	scaffold33346:6640-6835	0	0	0	1	no
CGI_10001061	scaffold33428:8579-9092	1.55548	0.319094	-2.28531	1	no
CGI_10001062	scaffold33486:8347-14057	0	0.188035	inf	1	no
CGI_10001063	scaffold33500:156-2582	0.426632	0.225187	-0.921869	1	no
CGI_10001064	scaffold33500:3264-4893	0	0	0	1	no
CGI_10001065	scaffold33500:5868-8996	0.874869	2.79337	1.67487	0.30785	no
CGI_10001067	scaffold33432:3150-11340	1.14803	4.49409	1.96887	0.16025	no
CGI_10001068	scaffold33462:2060-14137	0	1.97315	inf	1	no
CGI_10001069	scaffold33466:1921-13916	0.229779	0.613098	1.41587	1	no
CGI_10001070	C33478:85-8613	0	0	0	1	no
CGI_10001071	C33482:9054-12011	4.96976	11.459	1.20523	0.37995	no
CGI_10001072	scaffold182:6258-8743	0.820131	0.913313	0.155255	1	no
CGI_10001073	scaffold33360:5268-6217	0	2.74552	inf	1	no
CGI_10001076	scaffold33498:5545-10451	1.49037	1.70644	0.195321	1	no
CGI_10001078	C33510:8333-11429	10.71	10.3344	-0.0514984	0.82925	no
CGI_10001092	C33576:4308-7068	0	0	0	1	no
CGI_10001093	C33576:8389-8701	0	0	0	1	no
CGI_10001094	C33576:8724-9563	0	0	0	1	no
CGI_10001095	C33576:12203-12890	15.9379	12.9967	-0.294314	0.2043	no
CGI_10001096	scaffold33590:1720-14785	20.6036	17.4844	-0.236827	0.654	no
CGI_10001097	scaffold33590:1720-14785	0.515619	0.236759	-1.12289	1	no
CGI_10001098	scaffold33584:836-1232	1.72548	1.19827	-0.526043	1	no
CGI_10001099	scaffold33584:1388-6977	4.57466	4.72358	0.0462158	0.8943	no
CGI_10001103	scaffold33628:1527-5145	2.14844	0	-inf	1	no
CGI_10001104	scaffold1618:162-9639	0	0.148371	inf	1	no
CGI_10001105	C33592:14041-14437	0	0	0	1	no
CGI_10001111	C33654:2500-14319	1.51243	2.07441	0.455826	0.20385	no
CGI_10001112	C33658:218-653	4.14748	6.75337	0.703375	0.1584	no
CGI_10001113	C33658:10026-15037	0	0.428492	inf	1	no
CGI_10001115	C33688:488-3631	1.83501	0.407436	-2.17114	1	no
CGI_10001116	C33688:7712-8705	22.6499	26.4737	0.225051	0.1602	no
CGI_10001119	scaffold33704:9815-10809	0.430072	0	-inf	1	no
CGI_10001120	C33708:8219-14973	0	0	0	1	no
CGI_10001121	scaffold33732:2831-4019	0.694879	0.300705	-1.20841	1	no
CGI_10001122	scaffold33732:4624-5350	5.3321	4.52217	-0.237687	0.4979	no
CGI_10001123	scaffold646:163-15242	1.94665	2.15686	0.147937	0.60825	no
CGI_10001124	scaffold33724:1517-14940	0.985615	1.59139	0.691196	1	no
CGI_10001125	scaffold333:605-1154	0.303946	0	-inf	1	no
CGI_10001130	C33748:7542-10277	4.42961	5.89774	0.41298	0.39515	no
CGI_10001131	C33748:10428-11856	6.0061	16.565	1.46364	0.08965	no
CGI_10001134	C33776:1712-1955	0	0	0	1	no
CGI_10001135	scaffold33840:1129-4259	4.76156	2.59049	-0.878211	1	no
CGI_10001137	scaffold1683:510-5810	0	0.641021	inf	1	no
CGI_10001138	C33812:1313-3824	0.245063	0.24257	-0.0147528	1	no
CGI_10001139	C33812:7944-13309	0	0	0	1	no
CGI_10001142	scaffold1487:5963-7289	0	0	0	1	no
CGI_10001154	scaffold33832:12784-13183	0	0.410861	inf	1	no
CGI_10001155	scaffold33832:14623-15580	0	0	0	1	no
CGI_10001156	C33864:4486-13917	0	0	0	1	no
CGI_10001157	C33892:1705-9138	1.85389	0.821701	-1.17387	1	no
CGI_10001158	C33892:12230-15448	0	0	0	1	no
CGI_10001160	scaffold855:753-11189	0.572961	0.429804	-0.414758	1	no
CGI_10001161	scaffold855:12490-13261	0.185528	0	-inf	1	no
CGI_10001162	scaffold33910:384-2839	41.0651	48.0439	0.226441	0.32315	no
CGI_10001163	scaffold33910:5705-10464	0.186645	0.758004	2.02191	1	no
CGI_10001164	scaffold1168:1469-2183	0.405935	0.973925	1.26256	1	no
CGI_10001166	scaffold669:2078-10135	0	3.0691	inf	1	no
CGI_10001168	scaffold33980:2150-15835	0	0.272127	inf	1	no
CGI_10001171	scaffold33924:24-225	0	0	0	1	no
CGI_10001172	scaffold33924:261-597	0	0	0	1	no
CGI_10001173	scaffold33960:21-11365	5.27212	0.108726	-5.59962	0.25055	no
CGI_10001176	scaffold34000:12600-12768	0	0	0	1	no
CGI_10001177	scaffold34018:119-15295	1.17518	1.64267	0.483156	1	no
CGI_10001178	scaffold34008:1620-1992	0.378222	0	-inf	1	no
CGI_10001179	C34010:2748-7423	7.7526	0.505688	-3.93836	0.06365	no
CGI_10001180	C34010:2748-7423	0.429197	0.379577	-0.177248	1	no
CGI_10001181	scaffold34016:448-13407	0.375129	2.56224	2.77195	0.17815	no
CGI_10001186	scaffold34058:1151-2589	3.07998	2.00984	-0.61584	0.3934	no
CGI_10001187	scaffold34058:7148-15880	4.83345	6.95481	0.52496	0.05765	no
CGI_10001188	scaffold34026:6207-16650	1.00792	0.0421119	-4.58101	1	no
CGI_10001191	C34066:11717-15823	0.393506	0.392117	-0.00510252	1	no
CGI_10001192	scaffold34064:4097-7184	0.738542	2.6901	1.86491	0.03505	no
CGI_10001193	C34072:2907-3690	0.181702	0.0990714	-0.875033	1	no
CGI_10001195	scaffold34084:5840-15814	1.25067	0.308405	-2.0198	1	no
CGI_10001196	scaffold34084:5840-15814	0	0	0	1	no
CGI_10001197	scaffold34084:5840-15814	1.28522	0	-inf	1	no
CGI_10001198	scaffold34084:15927-16698	0	0	0	1	no
CGI_10001202	scaffold1474:14997-15210	0	3.29831	inf	1	no
CGI_10001206	scaffold1444:5735-10614	0	0	0	1	no
CGI_10001210	scaffold701:14741-16964	1.08699	0	-inf	1	no
CGI_10001211	scaffold34106:1206-14937	0	0	0	1	no
CGI_10001213	scaffold34168:2742-14517	0.232284	0.0191112	-3.6034	1	no
CGI_10001214	scaffold1517:3565-6433	0.2382	0	-inf	1	no
CGI_10001215	scaffold1517:8843-9065	1.52882	4.85611	1.66738	0.2436	no
CGI_10001216	scaffold1517:13665-14625	0	0.129659	inf	1	no
CGI_10001217	C34136:163-16150	8.09696	9.68624	0.258556	0.09075	no
CGI_10001218	scaffold34144:1053-1558	0	0	0	1	no
CGI_10001219	scaffold34144:1794-5224	0	0.153361	inf	1	no
CGI_10001220	scaffold1765:442-9393	2.22662	0	-inf	1	no
CGI_10001224	C34158:13571-16434	0.877506	1.47314	0.747416	1	no
CGI_10001225	C34160:4681-16759	0.159583	1.38673	3.11931	1	no
CGI_10001227	scaffold34202:526-10844	6.1065	4.66534	-0.388362	0.07055	no
CGI_10001230	scaffold1685:9711-12504	1.84687	1.6739	-0.14187	1	no
CGI_10001231	C34174:75-7629	0	2.52906	inf	1	no
CGI_10001232	C34174:75-7629	0	0.498164	inf	1	no
CGI_10001233	scaffold34182:4942-6595	3.07777	1.9447	-0.662335	0.0383	no
CGI_10001234	scaffold34182:8062-9320	0.25449	0.110631	-1.20185	1	no
CGI_10001237	scaffold1111:883-17069	2.52407	2.40483	-0.0698161	0.8936	no
CGI_10001239	scaffold1140:2112-2826	1.12539	0.198845	-2.50071	1	no
CGI_10001240	scaffold1140:10532-10874	1.54265	4.15303	1.42875	0.08795	no
CGI_10001241	scaffold1140:11543-14792	0	0	0	1	no
CGI_10001242	scaffold1140:14877-15084	0	0	0	1	no
CGI_10001243	scaffold1140:16007-16580	0	0.411907	inf	1	no
CGI_10001247	scaffold34266:12206-17264	21.2833	14.7563	-0.528394	0.0784	no
CGI_10001249	scaffold949:5715-13227	0	0.336287	inf	1	no
CGI_10001250	scaffold34238:12958-17417	15.6803	14.4584	-0.11704	0.35495	no
CGI_10001251	scaffold1105:3961-8657	3.68322	5.49537	0.577248	0.1272	no
CGI_10001252	scaffold34244:867-1056	0	0	0	1	no
CGI_10001253	scaffold34244:1951-16952	1.79464	1.16685	-0.621072	1	no
CGI_10001254	C34250:2780-14814	0	0	0	1	no
CGI_10001255	C34250:16102-17008	0.452735	1.78074	1.97574	1	no
CGI_10001257	C34256:8450-10352	8.07232	5.48926	-0.556371	0.05955	no
CGI_10001258	C34256:10415-11159	6.01164	9.63137	0.679983	0.1004	no
CGI_10001259	scaffold34302:960-13534	0.706491	0.316054	-1.1605	1	no
CGI_10001260	scaffold1702:351-534	0	0	0	1	no
CGI_10001261	scaffold1702:12634-17265	18.2207	21.3902	0.231374	0.19015	no
CGI_10001264	C34274:568-17710	12.2668	18.441	0.588166	0.57305	no
CGI_10001266	scaffold1555:8027-8342	4.94799	8.93372	0.852418	0.19355	no
CGI_10001267	scaffold1555:10731-16070	4.72923	3.89156	-0.281256	0.3826	no
CGI_10001268	scaffold34298:8701-17081	1.44882	2.32321	0.681241	0.0689	no
CGI_10001274	C34310:1726-2596	0.349096	0.853473	1.28972	1	no
CGI_10001277	scaffold1642:592-9457	14.0912	15.2809	0.116929	0.6854	no
CGI_10001278	scaffold1401:430-6619	2.29837	1.67012	-0.460656	0.61025	no
CGI_10001280	scaffold1401:16302-17417	10.1776	8.62593	-0.238645	0.78175	no
CGI_10001281	C34320:1618-18115	131.908	0.186309	-9.46762	0.04575	no
CGI_10001282	scaffold34364:1495-3978	0.124695	0.153219	0.297196	1	no
CGI_10001284	scaffold34366:31-316	5.67634	2.09504	-1.43798	0.10495	no
CGI_10001288	scaffold1675:744-11817	0	0.907887	inf	1	no
CGI_10001295	C34436:5677-8936	0	0	0	1	no
CGI_10001296	C34436:13727-13940	0	0	0	1	no
CGI_10001297	C34444:12545-18111	0.149448	0.174057	0.219918	1	no
CGI_10001298	C34458:10489-10678	0	0	0	1	no
CGI_10001299	C34458:14806-18453	1.58617	5.45886	1.78306	0.1068	no
CGI_10001300	C34464:9740-10256	11.0461	9.46346	-0.223095	0.6737	no
CGI_10001302	C34464:17795-18712	22.1935	22.0209	-0.0112658	0.9744	no
CGI_10001303	scaffold34510:1823-13493	0.138452	1.15136	3.05589	1	no
CGI_10001304	scaffold34510:17593-17923	0.491099	0.614298	0.322926	1	no
CGI_10001305	C34516:4571-7781	0	0	0	1	no
CGI_10001308	C34546:2510-14767	0	0	0	1	no
CGI_10001311	C34550:11033-17958	1.11916	0.722422	-0.631496	1	no
CGI_10001313	C34562:16791-17340	3.09608	2.16341	-0.517138	0.37635	no
CGI_10001314	C34564:2969-15066	2.06869	6.80329	1.71752	0.03905	no
CGI_10001315	C34566:1301-6093	16.6845	0.517375	-5.01115	0.247	no
CGI_10001318	scaffold34594:16657-18660	0	0.975913	inf	1	no
CGI_10001319	scaffold34582:733-7418	0	0	0	1	no
CGI_10001321	scaffold34582:17149-19131	1.84462	0	-inf	1	no
CGI_10001323	scaffold34596:237-15197	0.216333	0.770479	1.83251	1	no
CGI_10001324	scaffold34596:237-15197	0	1.86791	inf	1	no
CGI_10001326	scaffold1659:4364-18372	0	0	0	1	no
CGI_10001327	scaffold1194:3133-3478	0	0.707736	inf	1	no
CGI_10001328	C34622:5099-5956	0	0	0	1	no
CGI_10001330	C34630:17542-18154	0.853551	0	-inf	1	no
CGI_10001332	scaffold15:9821-10034	1.78376	8.29173	2.21675	0.31475	no
CGI_10001334	scaffold34732:4187-18752	2.16984	2.57146	0.245	0.6743	no
CGI_10001335	scaffold34732:4187-18752	12.9029	16.7778	0.378859	0.24055	no
CGI_10001337	scaffold34700:0-5370	1.37216	1.54228	0.168614	1	no
CGI_10001339	scaffold34684:655-3961	1.32148	4.20462	1.66982	0.0381	no
CGI_10001343	scaffold34710:709-2633	0	0.470896	inf	1	no
CGI_10001346	C34708:9089-9485	0.788743	0.205432	-1.94089	1	no
CGI_10001349	scaffold34724:9568-17224	0.574771	4.00109	2.79933	0.255	no
CGI_10001352	scaffold1762:7693-14705	6.23046	6.13767	-0.021649	0.9653	no
CGI_10001353	C34726:9187-12912	0	0	0	1	no
CGI_10001354	scaffold1429:1196-12757	2.16679	3.28045	0.598338	0.39465	no
CGI_10001355	scaffold1429:13457-17611	0	0.317707	inf	1	no
CGI_10001356	scaffold34694:9555-12265	0	0.434078	inf	1	no
CGI_10001360	scaffold34850:1365-3396	4.84699	6.02418	0.313677	0.55555	no
CGI_10001362	C34856:130-10544	0.434817	1.05861	1.28369	1	no
CGI_10001363	C34856:17422-17593	0	0	0	1	no
CGI_10001366	scaffold34868:2986-12736	74.4984	1.15955	-6.00557	0.22125	no
CGI_10001367	scaffold34780:9615-10491	0.11587	4.10598	5.14715	0.1851	no
CGI_10001370	scaffold34898:19005-19194	0	0	0	1	no
CGI_10001374	scaffold34932:175-20947	2.28161	5.6616	1.31116	0.1466	no
CGI_10001375	C34884:11332-19661	8.35075	7.2753	-0.198898	0.4613	no
CGI_10001376	scaffold34910:2778-3186	0.382136	0.490093	0.358971	1	no
CGI_10001379	scaffold34942:4326-15160	0.156661	0.319929	1.03011	1	no
CGI_10001380	scaffold34942:4326-15160	0.780218	1.30317	0.740072	1	no
CGI_10001382	C34948:9842-20017	24.1765	22.7098	-0.090289	0.3871	no
CGI_10001384	scaffold34958:728-16397	7.12613	9.38603	0.397396	0.0705	no
CGI_10001386	scaffold34986:17767-17965	0	0	0	1	no
CGI_10001390	scaffold34968:7516-13408	0	0	0	1	no
CGI_10001393	scaffold35004:108-951	1.88851	9.86179	2.3846	0.23625	no
CGI_10001394	scaffold35004:18893-21385	3.86191	4.58075	0.246271	0.45705	no
CGI_10001395	scaffold1335:496-21134	3.16339	0.0684989	-5.52924	0.14325	no
CGI_10001396	C35006:2015-7654	0.622957	2.04454	1.71458	0.1598	no
CGI_10001397	C35028:136-20595	2.21413	1.96202	-0.174399	0.60845	no
CGI_10001400	scaffold34994:2796-19078	0.509774	1.14045	1.16167	1	no
CGI_10001401	scaffold35030:3555-17630	0.491847	1.03809	1.07765	1	no
CGI_10001402	scaffold35030:18574-19642	3.01126	5.22204	0.794245	1	no
CGI_10001403	C35042:1729-15534	0.775964	0	-inf	1	no
CGI_10001404	scaffold1340:616-1486	12.1895	13.2741	0.122973	0.67705	no
CGI_10001406	scaffold1340:8410-22077	13.3674	5.66206	-1.23932	0.11715	no
CGI_10001409	scaffold1284:7944-20880	2.87733	0.181032	-3.99042	0.1863	no
CGI_10001410	scaffold35136:12713-18442	4.81797	4.01181	-0.264171	0.26485	no
CGI_10001411	scaffold35136:19282-21949	5.2466	3.9603	-0.405772	0.2299	no
CGI_10001412	scaffold1669:1109-11588	1.10493	0.307149	-1.84694	1	no
CGI_10001413	scaffold1669:17619-17835	0	0	0	1	no
CGI_10001414	C35068:2138-13943	0.405802	0.481858	0.247831	1	no
CGI_10001415	scaffold35066:7619-10614	13.3397	5.85122	-1.18891	0.27125	no
CGI_10001417	scaffold35084:3002-10199	0.367384	0.215556	-0.769225	1	no
CGI_10001418	scaffold35108:1358-20465	9.53806	11.7065	0.295543	0.30815	no
CGI_10001419	scaffold1281:1555-4031	0	0	0	1	no
CGI_10001421	scaffold35124:13574-13991	3.8162	1.99624	-0.934856	0.2262	no
CGI_10001422	scaffold35124:19445-22154	2.39113	2.04061	-0.228694	0.58905	no
CGI_10001423	C35134:561-951	0	0	0	1	no
CGI_10001424	C35134:1487-1850	0	0	0	1	no
CGI_10001426	scaffold35162:16159-20596	0.0697573	0.0405756	-0.781734	1	no
CGI_10001427	scaffold35154:18568-19469	0	0	0	1	no
CGI_10001428	C35160:6453-8724	2.22794	3.28078	0.558331	0.18345	no
CGI_10001429	C35160:20832-22041	2.30013	0.253579	-3.18121	0.1863	no
CGI_10001433	scaffold35180:903-21932	1.14153	0.374427	-1.60821	1	no
CGI_10001434	scaffold35266:5618-15884	0.133512	0	-inf	1	no
CGI_10001436	scaffold35230:4429-5488	0	0	0	1	no
CGI_10001438	scaffold35230:19313-19835	0	0	0	1	no
CGI_10001439	scaffold35230:22465-23089	4.58185	5.12101	0.160497	0.6701	no
CGI_10001442	scaffold35250:3360-9106	0	0	0	1	no
CGI_10001448	scaffold35238:7872-21133	0	0	0	1	no
CGI_10001452	scaffold35286:5632-23296	17.0046	7.33385	-1.21328	0.16545	no
CGI_10001453	scaffold35240:4481-17915	0	0	0	1	no
CGI_10001454	scaffold35276:9062-12935	0.21109	0.988878	2.22794	1	no
CGI_10001455	scaffold35270:2214-21851	0	0.113063	inf	1	no
CGI_10001456	C35282:1141-2704	2.74667	1.96636	-0.482153	0.1787	no
CGI_10001457	C35282:7042-11838	13.8813	15.2088	0.131768	0.6255	no
CGI_10001458	C35282:14156-15453	0	0.135154	inf	1	no
CGI_10001459	C35282:20897-21914	0	0	0	1	no
CGI_10001460	scaffold1768:11127-12882	8.31595	7.93102	-0.0683757	0.7154	no
CGI_10001463	scaffold35296:21082-23587	0.601812	2.42762	2.01216	0.2431	no
CGI_10001466	scaffold35272:17169-20881	1.90812	3.18139	0.737504	0.11895	no
CGI_10001467	scaffold35310:20259-22464	0	0	0	1	no
CGI_10001471	scaffold35332:16383-23840	6.12513	4.06493	-0.591509	0.229	no
CGI_10001475	scaffold1415:20109-20397	0	0	0	1	no
CGI_10001476	scaffold1184:21613-23948	6.65487	10.1961	0.61553	1	no
CGI_10001477	scaffold35346:1511-13526	0.399889	0.278648	-0.521159	1	no
CGI_10001478	scaffold196:9513-21594	57.8147	63.7756	0.141568	0.1493	no
CGI_10001479	scaffold35336:19-10310	0	0.410237	inf	1	no
CGI_10001480	scaffold35336:19-10310	0.204667	0.0715185	-1.51689	1	no
CGI_10001482	scaffold74:762-19791	6.8543	7.17004	0.064971	0.8184	no
CGI_10001484	scaffold35358:7374-7602	0	0	0	1	no
CGI_10001485	scaffold35358:12463-22132	0	0	0	1	no
CGI_10001486	scaffold35388:5605-18621	5.46431	6.50551	0.251622	0.42215	no
CGI_10001487	scaffold35388:22195-22372	0	0	0	1	no
CGI_10001488	scaffold35392:103-5122	1.64355	1.88699	0.199269	1	no
CGI_10001491	scaffold35330:12765-16202	0	0.289812	inf	1	no
CGI_10001492	C35386:3760-22852	0.0997644	0.250309	1.32712	1	no
CGI_10001494	scaffold35410:14830-15919	0	0	0	1	no
CGI_10001495	scaffold35410:19444-20527	0	0.179104	inf	1	no
CGI_10001496	scaffold1418:11-632	1.13633	0	-inf	1	no
CGI_10001497	scaffold1418:1996-9117	0	0	0	1	no
CGI_10001498	scaffold1418:13968-14844	0.242428	0.243987	0.00924577	1	no
CGI_10001499	scaffold35406:1504-18996	0	0	0	1	no
CGI_10001501	scaffold1693:9173-12821	0.468152	0.319742	-0.550072	1	no
CGI_10001502	scaffold1693:13622-14491	0	1.03002	inf	1	no
CGI_10001503	scaffold35396:4605-6339	2.15869	2.98439	0.467281	0.4389	no
CGI_10001504	scaffold35396:15828-22784	3.67254	3.84091	0.0646708	0.8335	no
CGI_10001505	C35400:1158-13432	1.72178	0.470568	-1.87143	1	no
CGI_10001506	C35400:1158-13432	51.5125	45.1291	-0.190865	0.26445	no
CGI_10001507	C35400:13658-24277	7.34353	10.6987	0.542889	0.05345	no
CGI_10001512	scaffold35430:2813-7195	3.68371	1.96059	-0.909872	0.1773	no
CGI_10001513	scaffold35430:19693-20772	3.17618	6.79943	1.09812	0.03765	no
CGI_10001514	scaffold35438:3326-22372	0.474945	1.05812	1.15567	1	no
CGI_10001515	scaffold35438:22652-23117	0.661564	0.591176	-0.162293	1	no
CGI_10001517	scaffold35470:4947-24668	0.761611	0.420201	-0.857974	1	no
CGI_10001519	scaffold35138:21235-24231	0.211656	0.406732	0.942355	1	no
CGI_10001521	scaffold35472:4951-11990	1.82638	1.29133	-0.500138	1	no
CGI_10001523	scaffold35476:3528-8637	0.263338	0.030672	-3.10192	1	no
CGI_10001524	scaffold35480:14950-22641	0.336188	0.234106	-0.52211	1	no
CGI_10001525	scaffold35536:13769-14060	1.64312	0.937412	-0.809682	1	no
CGI_10001526	scaffold35486:3013-4358	1.22825	0	-inf	1	no
CGI_10001527	scaffold35486:6053-6782	1.24659	3.28412	1.39751	0.03715	no
CGI_10001528	scaffold35486:8512-17205	2.23716	1.91401	-0.225066	0.5146	no
CGI_10001533	scaffold35436:2064-16197	7.06614	8.11941	0.200453	0.38505	no
CGI_10001534	scaffold35436:18457-18838	0	0	0	1	no
CGI_10001536	scaffold35478:1377-24674	0	0	0	1	no
CGI_10001543	scaffold1716:7188-8067	0	0	0	1	no
CGI_10001544	scaffold729:960-2271	0	0	0	1	no
CGI_10001546	scaffold35540:5366-24852	1.27863	0.889199	-0.52402	1	no
CGI_10001547	C35532:11930-21500	0	0	0	1	no
CGI_10001548	scaffold80:11024-11414	0.377591	0	-inf	1	no
CGI_10001549	C35548:12841-23964	0	1.78291	inf	1	no
CGI_10001550	C35556:1616-5640	12.7912	10.9918	-0.218719	0.25395	no
CGI_10001552	C35556:9861-16016	29.219	34.8148	0.252793	0.3993	no
CGI_10001555	scaffold35444:590-6430	0.518558	0	-inf	1	no
CGI_10001556	scaffold35444:6909-17891	1.60004	0.0642307	-4.6387	1	no
CGI_10001557	scaffold35568:22813-23239	0	0.514954	inf	1	no
CGI_10001560	scaffold1544:1204-7316	0.374879	0.094224	-1.99226	1	no
CGI_10001561	scaffold1544:14266-21624	0.692896	0.131844	-2.39381	1	no
CGI_10001562	C35564:3332-14890	0.975498	0.518755	-0.911085	1	no
CGI_10001564	scaffold35530:5599-14561	0	0.380005	inf	1	no
CGI_10001565	scaffold35530:19178-23371	0.539503	0	-inf	1	no
CGI_10001566	scaffold1278:1368-25679	0.519274	0.235866	-1.13853	1	no
CGI_10001569	scaffold1539:235-25904	0.762045	0.865266	0.183267	1	no
CGI_10001570	scaffold35574:23195-23882	0	0	0	1	no
CGI_10001572	scaffold1502:2513-17245	0.691416	0.26964	-1.35852	1	no
CGI_10001574	scaffold35640:96-9677	1.47389	0.63907	-1.20558	1	no
CGI_10001575	scaffold35640:12850-13498	0	0	0	1	no
CGI_10001576	scaffold35640:15634-15904	0	0	0	1	no
CGI_10001578	C35646:88-994	0.484274	0	-inf	1	no
CGI_10001579	C35646:2960-4334	3.89357	0.0998724	-5.28486	0.2475	no
CGI_10001581	C35646:24343-25945	27.9298	23.4099	-0.254688	0.04425	no
CGI_10001583	scaffold841:3290-21897	1.94353	1.50455	-0.369348	1	no
CGI_10001586	scaffold1420:5753-9932	0.385378	0.281954	-0.450813	1	no
CGI_10001588	scaffold35712:282-3507	22.1962	22.6765	0.0308889	0.7673	no
CGI_10001589	scaffold35712:3857-24173	0.883858	1.54139	0.80234	1	no
CGI_10001593	scaffold478:20980-26467	0.855249	4.99022	2.54469	0.23535	no
CGI_10001594	scaffold35724:2800-3450	0	0	0	1	no
CGI_10001596	scaffold35724:13375-17719	0.646249	0.150069	-2.10647	1	no
CGI_10001597	scaffold35754:4425-26470	0.0647848	0.0490749	-0.400671	1	no
CGI_10001598	scaffold35754:4425-26470	3.11806	0.97368	-1.67913	0.17675	no
CGI_10001599	scaffold1453:1091-26923	0.103045	0.0167898	-2.61762	1	no
CGI_10001600	scaffold207:2779-4317	0.213795	0.568532	1.41101	1	no
CGI_10001601	scaffold207:11858-12622	2.02404	1.97826	-0.0330058	0.89875	no
CGI_10001602	scaffold316:22-25141	0	0	0	1	no
CGI_10001603	C35776:3257-6598	11.6835	13.2425	0.180704	0.4026	no
CGI_10001605	scaffold35772:334-838	0	0	0	1	no
CGI_10001606	C35786:23101-23661	8.6682	133.565	3.94567	0.044	no
CGI_10001607	C35786:24035-25239	1.04537	23.1623	4.4697	0.044	no
CGI_10001609	C35794:25212-26506	6.77613	20.358	1.58706	0.04605	no
CGI_10001610	scaffold35808:3263-3494	0	0	0	1	no
CGI_10001611	scaffold35814:305-27672	1.84938	0	-inf	1	no
CGI_10001612	scaffold35822:642-14377	6.55238	5.78789	-0.178982	0.25465	no
CGI_10001613	scaffold35822:16324-18835	1.9892	3.18079	0.677193	0.11385	no
CGI_10001614	scaffold35822:19064-26700	3.40776	2.62397	-0.377073	0.22395	no
CGI_10001615	scaffold1658:302-6611	15.4739	18.6254	0.267431	0.1199	no
CGI_10001616	scaffold1658:9001-16785	0.284448	0.135105	-1.07408	1	no
CGI_10001617	scaffold35806:2378-2891	14.2652	0.629995	-4.50101	0.15815	no
CGI_10001619	scaffold1441:16030-22105	6.03205	5.37273	-0.166993	0.69315	no
CGI_10001620	scaffold1441:26677-27767	1.21709	1.98784	0.707759	1	no
CGI_10001621	scaffold764:12591-14256	0.0440993	0.122232	1.4708	1	no
CGI_10001624	scaffold1379:18721-19036	0.90917	0	-inf	1	no
CGI_10001627	scaffold255:19491-27581	0	1.22737	inf	1	no
CGI_10001628	scaffold255:19491-27581	6.27259	47.3547	2.91638	0.13665	no
CGI_10001629	scaffold35870:24144-24348	0	1.53436	inf	1	no
CGI_10001631	C35844:8302-22667	4.45494	8.60348	0.949514	0.2646	no
CGI_10001637	scaffold35874:2718-4257	0.352607	2.12667	2.59247	0.22765	no
CGI_10001638	scaffold35884:14564-28305	4.51801	3.66487	-0.301923	0.56815	no
CGI_10001641	scaffold35890:27417-28048	0.341654	0	-inf	1	no
CGI_10001642	scaffold35896:577-26444	0	0	0	1	no
CGI_10001643	scaffold799:12718-25817	7.54134	9.72508	0.366889	0.08985	no
CGI_10001644	scaffold799:26240-27406	0	2.42663	inf	1	no
CGI_10001645	scaffold35900:14254-15928	1.99793	0.226203	-3.14282	1	no
CGI_10001647	scaffold1400:62-1123	3.66273	3.44895	-0.0867633	0.8158	no
CGI_10001649	scaffold1400:9621-15175	2.24176	1.72565	-0.377493	0.65805	no
CGI_10001650	scaffold1400:20236-28518	2.71461	3.47709	0.357137	0.16765	no
CGI_10001651	scaffold35902:1335-12941	1.71508	1.35419	-0.340842	1	no
CGI_10001652	scaffold35902:22249-28263	0	0	0	1	no
CGI_10001655	scaffold35894:1316-2291	0.158139	0	-inf	1	no
CGI_10001656	scaffold35894:5264-5525	0	0	0	1	no
CGI_10001657	scaffold35894:16596-16974	0.787132	0	-inf	1	no
CGI_10001660	scaffold1092:1647-2355	0.119204	0.0790043	-0.593427	1	no
CGI_10001665	scaffold262:4004-16158	0.602226	0.486307	-0.308438	1	no
CGI_10001666	scaffold262:27046-29094	10.7094	6.7174	-0.672896	0.0713	no
CGI_10001669	C35952:194-8083	0	0	0	1	no
CGI_10001671	scaffold35946:8540-14532	0.535429	1.55752	1.54048	1	no
CGI_10001672	scaffold35946:8540-14532	3.85038	0	-inf	0.0907	no
CGI_10001674	scaffold35994:1475-13595	0	0	0	1	no
CGI_10001675	scaffold35994:21381-24601	0.880045	0.618592	-0.50859	1	no
CGI_10001682	scaffold1602:9231-9810	0	0	0	1	no
CGI_10001685	scaffold1602:12455-14258	0	0	0	1	no
CGI_10001688	scaffold1602:15665-17102	0	0	0	1	no
CGI_10001690	scaffold1602:19310-20219	0	0	0	1	no
CGI_10001691	scaffold1602:20359-21262	0	0	0	1	no
CGI_10001692	scaffold1602:21300-22089	0	0	0	1	no
CGI_10001696	scaffold1602:26214-27327	0	0	0	1	no
CGI_10001701	scaffold35988:25840-29038	1.70121	2.16651	0.348817	0.65465	no
CGI_10001704	scaffold1114:20513-25585	0	0	0	1	no
CGI_10001705	scaffold35974:27070-29417	7.87248	9.91442	0.33271	0.3908	no
CGI_10001706	scaffold35986:7134-18106	0	0	0	1	no
CGI_10001707	scaffold35986:21893-25008	6.83611	12.0881	0.822339	0.2166	no
CGI_10001708	scaffold35986:26719-29401	0	0	0	1	no
CGI_10001710	scaffold874:24522-27105	18.3405	21.129	0.204194	0.12575	no
CGI_10001712	scaffold35982:14309-29218	35.888	42.2634	0.235908	0.03945	no
CGI_10001713	scaffold1499:209-1770	27.6036	26.5087	-0.0583927	0.9165	no
CGI_10001717	C35992:12643-14751	1.3109	0.36492	-1.8449	1	no
CGI_10001719	scaffold1378:122-24824	1.6972	0	-inf	1	no
CGI_10001720	scaffold36006:1020-28962	2.51057	1.88357	-0.414541	0.4518	no
CGI_10001721	scaffold36006:1020-28962	1.85488	1.43598	-0.369286	1	no
CGI_10001722	C36000:1104-4133	0.0395526	0	-inf	1	no
CGI_10001725	C36000:12366-13407	0	0	0	1	no
CGI_10001726	C36000:13484-14357	0	0	0	1	no
CGI_10001729	C36000:18484-19051	0	0	0	1	no
CGI_10001730	C36000:19340-20810	0	0	0	1	no
CGI_10001731	C36000:21173-23549	0.0964677	0	-inf	1	no
CGI_10001732	C36000:23609-25457	0	0	0	1	no
CGI_10001735	C36014:7317-18174	0.0954494	0.0467306	-1.03037	1	no
CGI_10001736	C36014:20664-22221	0	0.328552	inf	1	no
CGI_10001738	scaffold36020:20092-20902	0	0	0	1	no
CGI_10001741	scaffold36022:22202-29122	0.624039	0.586003	-0.0907267	1	no
CGI_10001742	scaffold36026:825-1488	0.349114	2.36405	2.75949	0.2273	no
CGI_10001743	C36028:14776-25188	0	0.103941	inf	1	no
CGI_10001744	C36028:28395-30132	0.078263	0.356234	2.18642	1	no
CGI_10001745	scaffold36034:27093-29917	0.400518	1.08147	1.43305	1	no
CGI_10001747	scaffold36036:7380-15388	0	0	0	1	no
CGI_10001748	scaffold36036:22253-28996	0	0	0	1	no
CGI_10001752	scaffold1305:2438-3671	0	0	0	1	no
CGI_10001753	scaffold1305:4552-5515	0	0	0	1	no
CGI_10001755	scaffold1305:12043-14374	0	0	0	1	no
CGI_10001757	scaffold1305:19987-21247	0	0	0	1	no
CGI_10001761	scaffold1591:1988-11664	21.5954	22.2294	0.0417433	0.88985	no
CGI_10001767	scaffold1507:31-20039	8.11821	3.33245	-1.28458	0.0511	no
CGI_10001768	scaffold1507:31-20039	1.12161	1.48753	0.407352	1	no
CGI_10001769	scaffold1507:20193-20373	0	0	0	1	no
CGI_10001770	scaffold1507:20603-20999	0	0	0	1	no
CGI_10001771	scaffold1507:21082-22151	0	0	0	1	no
CGI_10001772	scaffold1507:24517-24700	0	0	0	1	no
CGI_10001773	scaffold36114:109-23021	0	0.736788	inf	1	no
CGI_10001775	scaffold572:5729-19903	0.676178	0.169221	-1.99849	1	no
CGI_10001777	scaffold572:20737-21322	0.642628	1.16983	0.864237	1	no
CGI_10001778	scaffold598:1302-4771	4.39867	0.346824	-3.66479	0.22835	no
CGI_10001779	scaffold598:6663-7095	0	0.173473	inf	1	no
CGI_10001780	scaffold598:15541-22695	14.7626	0.656234	-4.49159	0.06225	no
CGI_10001781	scaffold598:25735-26137	1.65417	0	-inf	1	no
CGI_10001782	scaffold598:28133-30627	197.774	0.578597	-8.41708	0.14325	no
CGI_10001784	scaffold391:19364-26832	3.8799	4.64263	0.258922	0.5169	no
CGI_10001787	scaffold36102:14221-14551	0	0	0	1	no
CGI_10001788	scaffold36102:17516-20519	1.20422	1.15363	-0.0619248	1	no
CGI_10001791	scaffold36108:13514-15300	0.573761	0.0254762	-4.49323	1	no
CGI_10001796	scaffold1364:5314-6556	0.0908425	0	-inf	1	no
CGI_10001799	scaffold246:9616-19206	2.0868	5.29915	1.34447	0.2069	no
CGI_10001801	scaffold1246:4294-4537	63.7769	53.6754	-0.248773	0.4451	no
CGI_10001802	scaffold1246:4870-5419	16.8329	20.3617	0.274576	0.25555	no
CGI_10001808	scaffold36158:15215-24760	61.7316	70.3331	0.188194	0.08145	no
CGI_10001809	scaffold36190:516-1405	0	0	0	1	no
CGI_10001810	scaffold36190:7138-10950	0	0	0	1	no
CGI_10001813	C36172:2107-12725	8.05288	5.98248	-0.42876	0.0415	no
CGI_10001814	C36172:18066-23037	0.503844	0.526838	0.0643824	1	no
CGI_10001815	C36172:26044-28283	159.179	0.10128	-10.6181	0.14325	no
CGI_10001816	scaffold36170:183-5274	0	0.242334	inf	1	no
CGI_10001819	scaffold1102:9721-29525	30.9035	35.5161	0.200705	0.0609	no
CGI_10001820	scaffold36174:248-6550	5.31532	3.93248	-0.434718	0.53095	no
CGI_10001821	scaffold36174:7678-7900	0	1.08557	inf	1	no
CGI_10001823	scaffold36174:18703-31155	5.61023	5.38286	-0.0596865	0.8569	no
CGI_10001824	scaffold36198:824-2186	0.955685	0.143602	-2.73446	1	no
CGI_10001827	scaffold36198:25029-29275	0.341995	17.3566	5.66536	0.23485	no
CGI_10001828	scaffold36196:16417-21085	0	0	0	1	no
CGI_10001830	scaffold36210:25243-27600	0.91027	0.17829	-2.35207	1	no
CGI_10001831	scaffold661:7044-16224	0	0	0	1	no
CGI_10001833	scaffold661:29357-29585	0	0	0	1	no
CGI_10001836	scaffold36208:25376-27245	5.24973	8.168	0.637741	0.15825	no
CGI_10001838	scaffold36286:2723-13394	0	0	0	1	no
CGI_10001839	scaffold36324:17565-26295	38.7693	0.676958	-5.8397	0.0892	no
CGI_10001840	scaffold36324:17565-26295	0	3.50958	inf	1	no
CGI_10001842	scaffold1389:3114-4913	9.55597	8.54786	-0.16084	0.3947	no
CGI_10001844	scaffold1389:7211-17526	0.607235	0.913079	0.588484	1	no
CGI_10001852	scaffold36318:2799-23058	0.687096	1.489	1.11576	1	no
CGI_10001854	scaffold36318:27449-31440	0.247335	0.114802	-1.10732	1	no
CGI_10001855	C36322:4793-16846	0.42383	0.434662	0.0364104	1	no
CGI_10001857	C36322:24933-29302	13.8417	0.313316	-5.46526	0.24725	no
CGI_10001858	scaffold1779:184-4769	5.70859	4.43399	-0.364531	0.11305	no
CGI_10001859	scaffold1779:6371-6887	4.12149	3.09225	-0.414509	0.4532	no
CGI_10001860	scaffold1779:25310-28569	0	0	0	1	no
CGI_10001861	scaffold1779:25310-28569	0.424881	0	-inf	1	no
CGI_10001862	scaffold36342:28374-33364	2.75344	0.540968	-2.34762	0.25505	no
CGI_10001864	scaffold36362:6832-7228	0	0	0	1	no
CGI_10001865	scaffold36362:7676-7982	0	0	0	1	no
CGI_10001866	scaffold36362:8675-8879	0	0	0	1	no
CGI_10001867	scaffold36348:1019-11646	1.40173	0.244242	-2.52083	1	no
CGI_10001868	scaffold36384:18306-25902	16.5295	19.9112	0.268542	0.06355	no
CGI_10001869	scaffold36384:27885-31161	25.461	30.0454	0.238856	0.0551	no
CGI_10001871	scaffold1775:19343-33504	0.243429	0.569491	1.22617	1	no
CGI_10001872	scaffold36378:1670-10574	6.62164	8.03993	0.279993	0.28205	no
CGI_10001879	scaffold36390:5205-5853	0	0.708256	inf	1	no
CGI_10001880	scaffold36390:6019-6256	0	0	0	1	no
CGI_10001881	scaffold36390:6705-7155	2.53328	4.23054	0.73984	0.2394	no
CGI_10001882	scaffold36390:8771-9368	2.11978	2.21758	0.0650689	0.92295	no
CGI_10001883	scaffold36390:11517-17109	0	0	0	1	no
CGI_10001884	scaffold36390:18047-18497	0	0.184738	inf	1	no
CGI_10001885	scaffold36390:24070-24376	0	0	0	1	no
CGI_10001886	scaffold36390:24541-27675	0	0	0	1	no
CGI_10001887	scaffold36410:4688-21980	0	1.04049	inf	1	no
CGI_10001889	scaffold36420:25877-32161	0.0910713	0.100507	0.142224	1	no
CGI_10001890	scaffold36406:2721-18929	0.577699	0.495933	-0.220171	1	no
CGI_10001891	scaffold36406:19283-31016	0	0.913294	inf	1	no
CGI_10001894	scaffold1306:5976-6798	0	0	0	1	no
CGI_10001897	scaffold1306:17970-19299	0	0	0	1	no
CGI_10001899	scaffold1306:21724-22195	0	0	0	1	no
CGI_10001900	scaffold1306:23222-24263	0	0	0	1	no
CGI_10001908	scaffold1306:33885-34197	0	0	0	1	no
CGI_10001909	scaffold1306:34222-34567	0	0.390259	inf	1	no
CGI_10001910	scaffold36452:837-1335	7.25446	7.4959	0.0472331	0.90855	no
CGI_10001911	scaffold36452:1404-2499	47.1416	43.4209	-0.118611	0.33155	no
CGI_10001912	scaffold36452:32158-32389	0	0	0	1	no
CGI_10001915	scaffold1744:1574-3509	0	0	0	1	no
CGI_10001918	scaffold1744:14021-14918	0	0	0	1	no
CGI_10001919	scaffold1744:15695-18207	0	0	0	1	no
CGI_10001922	scaffold1744:22906-24067	0	0	0	1	no
CGI_10001932	scaffold815:3622-27508	1.06866	1.4421	0.432378	1	no
CGI_10001933	scaffold36474:7689-9891	10.0655	4.87457	-1.04608	0.0452	no
CGI_10001934	scaffold36474:11120-25021	14.5775	13.0044	-0.164741	0.63085	no
CGI_10001940	scaffold36466:554-34583	0	0	0	1	no
CGI_10001941	scaffold36470:442-13899	0	11.431	inf	0.1219	no
CGI_10001942	scaffold36470:442-13899	1.33307	6.12845	2.20077	0.24755	no
CGI_10001944	scaffold36478:118-1555	0	0	0	1	no
CGI_10001945	scaffold36478:1659-3030	0	0	0	1	no
CGI_10001946	scaffold36478:3084-4479	0	0	0	1	no
CGI_10001948	scaffold36478:6234-7515	0	0	0	1	no
CGI_10001949	scaffold36478:7592-8732	0	0	0	1	no
CGI_10001952	scaffold36478:10902-11751	0	0	0	1	no
CGI_10001953	scaffold36478:11859-13654	0	0.0278239	inf	1	no
CGI_10001954	scaffold36478:16945-17656	0	0	0	1	no
CGI_10001955	scaffold36478:16945-17656	0	0	0	1	no
CGI_10001957	scaffold36478:18350-20204	0	0	0	1	no
CGI_10001959	scaffold36478:22803-23859	0	0	0	1	no
CGI_10001960	scaffold36478:23864-24308	0	0	0	1	no
CGI_10001961	scaffold36478:24310-26473	0	0	0	1	no
CGI_10001962	scaffold36478:26565-27405	0	0	0	1	no
CGI_10001964	scaffold36478:28075-29110	0	0	0	1	no
CGI_10001965	scaffold36478:29249-31059	0	0	0	1	no
CGI_10001967	scaffold36478:31648-32770	0.114808	0	-inf	1	no
CGI_10001968	scaffold36478:32772-33738	0	0	0	1	no
CGI_10001970	scaffold36476:20235-22212	5.7992	5.02878	-0.205646	0.70065	no
CGI_10001972	scaffold36494:20558-22368	0.448206	0.216141	-1.05219	1	no
CGI_10001974	scaffold36490:9326-10890	0.548637	0.173546	-1.66054	1	no
CGI_10001975	scaffold36490:14057-20058	13.2205	15.448	0.224646	0.20555	no
CGI_10001977	scaffold36490:26157-26634	4.18635	2.21618	-0.917622	0.1346	no
CGI_10001979	scaffold36450:3991-12302	0	0	0	1	no
CGI_10001980	scaffold36450:18406-33594	0	0.319318	inf	1	no
CGI_10001981	scaffold36506:3702-33043	0	0.0296706	inf	1	no
CGI_10001982	scaffold36506:3702-33043	2.98212	1.33584	-1.15859	0.09235	no
CGI_10001983	scaffold36506:3702-33043	0	0	0	1	no
CGI_10001984	scaffold244:2784-17486	0.0950481	0.731544	2.94422	1	no
CGI_10001985	scaffold244:30962-34603	12.2298	13.0861	0.0976356	0.72685	no
CGI_10001988	scaffold36548:34404-34992	0	0	0	1	no
CGI_10001989	C36530:1785-2547	0	0	0	1	no
CGI_10001990	C36530:2729-3620	0	0	0	1	no
CGI_10001991	C36530:8966-9659	0	0	0	1	no
CGI_10001993	C36530:10398-11082	0	0	0	1	no
CGI_10001995	C36530:12793-13102	0	0	0	1	no
CGI_10001996	C36530:13147-14341	0.106482	0	-inf	1	no
CGI_10001997	C36530:14403-17496	0	0.0434021	inf	1	no
CGI_10001998	C36530:17747-18974	0	0	0	1	no
CGI_10002000	C36530:20409-21063	0	0	0	1	no
CGI_10002001	C36530:21903-23022	0	0	0	1	no
CGI_10002002	C36530:25892-28187	0	0	0	1	no
CGI_10002003	C36530:28453-29578	0	0	0	1	no
CGI_10002004	C36530:29669-33677	0	0	0	1	no
CGI_10002006	C36530:35022-35670	0	0	0	1	no
CGI_10002008	scaffold36526:10574-29087	0.350083	0.0800922	-2.12796	1	no
CGI_10002012	scaffold36598:10869-17380	4.8707	258.709	5.73105	0.044	no
CGI_10002013	scaffold36598:27585-31293	0	0.61492	inf	1	no
CGI_10002014	scaffold36698:1615-6984	28.1911	17.3344	-0.701598	0.2668	no
CGI_10002015	scaffold36698:7321-11938	2.04837	2.06935	0.0146972	0.88765	no
CGI_10002018	scaffold1413:25382-34157	1.1095	0.528249	-1.07062	1	no
CGI_10002021	scaffold36664:28279-28558	0	0	0	1	no
CGI_10002022	scaffold36630:30076-32013	0	0	0	1	no
CGI_10002023	scaffold36624:24221-24830	13.4785	0.261092	-5.68996	0.22125	no
CGI_10002024	scaffold36624:36233-36476	0	0.71065	inf	1	no
CGI_10002026	C36636:1522-3839	1.66891	2.57185	0.623906	0.13655	no
CGI_10002031	scaffold36640:18570-20932	0.749117	0.465375	-0.686796	1	no
CGI_10002032	scaffold36640:22539-26890	7.74292	0.601567	-3.68608	0.0465	no
CGI_10002033	scaffold36640:28735-29197	11.2776	0.236749	-5.57396	0.14325	no
CGI_10002034	scaffold36640:34862-36765	12.0203	13.1973	0.13476	0.5928	no
CGI_10002035	scaffold36650:305-13756	10.9896	11.7723	0.0992522	0.8084	no
CGI_10002037	scaffold36654:3796-4852	36.2446	36.9015	0.025912	0.8448	no
CGI_10002039	scaffold36654:23128-30429	0.0721152	0	-inf	1	no
CGI_10002040	scaffold36674:3521-15977	15.4793	11.9085	-0.378351	0.07265	no
CGI_10002042	scaffold36674:32638-32971	0	0.300565	inf	1	no
CGI_10002043	scaffold36674:33009-33351	0	0.282277	inf	1	no
CGI_10002044	scaffold36660:3344-17007	0.255391	0.183107	-0.480024	1	no
CGI_10002045	scaffold36660:20638-34760	0	0	0	1	no
CGI_10002046	scaffold36660:20638-34760	0.877545	1.33634	0.606742	1	no
CGI_10002047	scaffold36638:3117-30051	5.61814	15.0023	1.41702	0.1854	no
CGI_10002053	scaffold1215:8263-10729	0	0	0	1	no
CGI_10002056	scaffold1215:14196-14727	0	0	0	1	no
CGI_10002058	scaffold1215:17823-19065	0	0	0	1	no
CGI_10002059	scaffold1215:19151-19523	0	0	0	1	no
CGI_10002063	scaffold1215:32352-33712	0	0	0	1	no
CGI_10002067	scaffold36678:6423-23090	6.73992	7.73062	0.197851	0.2591	no
CGI_10002068	scaffold36916:1836-4712	0.359379	0.0824194	-2.12445	1	no
CGI_10002069	scaffold36916:11166-28006	0.493136	0.300847	-0.712956	1	no
CGI_10002071	C36680:26213-37051	1.34935	0.348731	-1.95207	1	no
CGI_10002072	C36680:26213-37051	9.27176	0.679864	-3.76952	0.2227	no
CGI_10002073	scaffold36802:2992-3328	0	0	0	1	no
CGI_10002074	scaffold36802:35534-35765	0	0.830896	inf	1	no
CGI_10002078	C36686:5010-5835	0	0	0	1	no
CGI_10002080	C36686:6584-8187	0	0	0	1	no
CGI_10002081	C36686:8232-10245	0	0	0	1	no
CGI_10002082	C36686:10824-12039	0	0.0648803	inf	1	no
CGI_10002089	C36686:25695-27030	0	0	0	1	no
CGI_10002090	C36686:27717-28155	0	0	0	1	no
CGI_10002091	C36686:28377-30437	0	0	0	1	no
CGI_10002094	C36686:32282-34094	0	0	0	1	no
CGI_10002096	scaffold36748:19236-21111	0	0	0	1	no
CGI_10002098	scaffold36728:12496-34643	7.76158	8.00013	0.0436734	0.80725	no
CGI_10002099	scaffold36716:3363-17074	2.4844	0.843265	-1.55884	0.04155	no
CGI_10002100	scaffold36716:35276-37031	0.418274	0.221275	-0.918608	1	no
CGI_10002105	scaffold36730:18874-22412	0.660153	0.240249	-1.45827	1	no
CGI_10002112	scaffold36760:35123-37702	47.8044	44.7714	-0.0945683	0.63	no
CGI_10002113	scaffold36768:29334-37620	1.44892	0	-inf	1	no
CGI_10002116	scaffold36774:23692-25492	0.12002	0.21746	0.857475	1	no
CGI_10002117	scaffold36774:30244-34969	0	0	0	1	no
CGI_10002118	scaffold36794:1582-1864	3.93333	5.20155	0.40319	0.7224	no
CGI_10002119	scaffold36794:3730-8474	1.37458	5.76138	2.06742	0.2663	no
CGI_10002120	scaffold36794:37575-37872	0	0	0	1	no
CGI_10002121	scaffold1118:54-1296	0	0	0	1	no
CGI_10002122	scaffold1118:3199-3541	0	0	0	1	no
CGI_10002123	scaffold1118:4040-4493	0	0	0	1	no
CGI_10002124	scaffold1118:4726-5212	0	0	0	1	no
CGI_10002125	scaffold1118:5214-5406	0	0	0	1	no
CGI_10002126	scaffold1118:7719-8037	0	0	0	1	no
CGI_10002127	scaffold1118:8228-9203	0	0	0	1	no
CGI_10002128	scaffold1118:10818-11202	0	0	0	1	no
CGI_10002130	scaffold1118:12230-12782	0	0	0	1	no
CGI_10002132	scaffold1118:13376-14417	0	0	0	1	no
CGI_10002135	scaffold1118:17296-19168	0	0	0	1	no
CGI_10002137	scaffold1118:33153-35870	0	0	0	1	no
CGI_10002139	scaffold1118:37407-37953	0	0	0	1	no
CGI_10002142	scaffold1660:24934-32483	1.70982	0	-inf	1	no
CGI_10002144	scaffold36816:22091-22481	0	0	0	1	no
CGI_10002145	scaffold36808:629-10745	0	0.164033	inf	1	no
CGI_10002146	scaffold36808:25252-26399	0	0.902441	inf	1	no
CGI_10002147	scaffold36808:30017-36587	1.13699	2.46353	1.11551	0.3354	no
CGI_10002148	scaffold36848:4178-14848	0	0	0	1	no
CGI_10002149	scaffold36848:24875-29129	0	0	0	1	no
CGI_10002150	scaffold36806:22974-34393	3.78995	3.90728	0.0439885	0.94625	no
CGI_10002151	scaffold36980:15072-20938	0.587979	0.279414	-1.07336	1	no
CGI_10002152	scaffold36980:21955-27659	0	0	0	1	no
CGI_10002153	scaffold36980:34542-37698	0.228448	0.239593	0.0687165	1	no
CGI_10002155	scaffold36854:3581-5051	0	0	0	1	no
CGI_10002156	scaffold1629:3892-6957	0	0.606397	inf	1	no
CGI_10002158	scaffold36862:4894-5107	0	2.44866	inf	1	no
CGI_10002159	scaffold36862:7966-10848	0	0	0	1	no
CGI_10002162	scaffold36862:37039-37771	0.382257	0.331534	-0.205388	1	no
CGI_10002163	scaffold36850:3210-5259	0.969019	0	-inf	1	no
CGI_10002165	scaffold36850:17241-23441	8.1067	13.7995	0.767433	0.0428	no
CGI_10002166	scaffold36850:30190-33624	0.153923	0.172817	0.167037	1	no
CGI_10002167	scaffold36850:34508-36396	0	1.0946	inf	1	no
CGI_10002170	scaffold36858:909-4130	0.637685	0.139119	-2.19652	1	no
CGI_10002171	scaffold36858:11003-12212	0.852084	0.462609	-0.881203	1	no
CGI_10002172	scaffold494:10219-15842	69.1828	79.6055	0.202455	0.0668	no
CGI_10002175	scaffold36898:699-1422	0.556407	0.251429	-1.14599	1	no
CGI_10002176	scaffold36898:16009-17199	0	0.122518	inf	1	no
CGI_10002177	scaffold36898:17937-18680	0	0.124809	inf	1	no
CGI_10002178	scaffold36900:21179-23006	0.110365	0.377342	1.77359	1	no
CGI_10002182	scaffold36936:313-25498	1.58603	1.97919	0.319491	0.47135	no
CGI_10002185	scaffold36906:238-18767	0.326693	0.407762	0.319794	1	no
CGI_10002186	scaffold36940:8462-8666	0	0	0	1	no
CGI_10002187	scaffold36940:34771-35844	0	0	0	1	no
CGI_10002188	scaffold36926:4374-4554	0	0	0	1	no
CGI_10002192	scaffold36928:2994-3636	3.18505	0.965088	-1.72258	0.0482	no
CGI_10002194	scaffold36928:38079-39262	2.74066	0.0733592	-5.2234	0.10555	no
CGI_10002195	scaffold37010:5447-8811	0.730368	1.88343	1.36667	1	no
CGI_10002198	scaffold1287:1942-4525	0	0	0	1	no
CGI_10002199	scaffold1287:4895-6104	0	0	0	1	no
CGI_10002201	scaffold1287:7293-8154	0	0	0	1	no
CGI_10002204	scaffold1287:12806-19161	0	0	0	1	no
CGI_10002205	scaffold1287:19880-21761	0	0	0	1	no
CGI_10002209	scaffold1287:32874-33327	0.244304	0	-inf	1	no
CGI_10002213	scaffold1287:38685-39294	0	0	0	1	no
CGI_10002215	scaffold1438:9507-24885	0.223139	0.356938	0.677731	1	no
CGI_10002217	scaffold1466:4366-6119	6.9652	3.10603	-1.16509	0.0686	no
CGI_10002218	scaffold1466:7307-13341	2.92129	2.93742	0.00794327	0.94755	no
CGI_10002221	scaffold37098:33885-36675	0.617923	0.188802	-1.71055	1	no
CGI_10002222	scaffold37098:36954-37170	0	0	0	1	no
CGI_10002223	scaffold37006:18200-34112	0	0	0	1	no
CGI_10002233	scaffold37002:27405-31988	1.32896	0.591953	-1.16674	1	no
CGI_10002234	scaffold37002:32286-34413	2.0869	0.322073	-2.6959	1	no
CGI_10002236	scaffold1368:1324-12899	5.64403	34.0238	2.59175	0.07315	no
CGI_10002242	scaffold37014:5197-32138	6.50976	8.4763	0.380829	0.1112	no
CGI_10002243	scaffold37014:33592-38790	2.2615	2.33633	0.0469635	1	no
CGI_10002244	scaffold37028:6653-7142	0	0.7793	inf	1	no
CGI_10002245	scaffold37028:7814-15662	0	0	0	1	no
CGI_10002246	scaffold37032:25357-39478	0.584831	0.0209877	-4.80041	1	no
CGI_10002253	scaffold1653:29746-39764	136.224	156.66	0.201658	0.1642	no
CGI_10002255	scaffold1748:9728-26532	0	0	0	1	no
CGI_10002256	scaffold1748:27773-37838	0	0	0	1	no
CGI_10002258	scaffold37064:6156-24042	0	0.0302007	inf	1	no
CGI_10002259	scaffold37064:25677-26331	0.593226	21.4436	5.17582	0.044	no
CGI_10002260	scaffold37064:26598-28359	0.340686	14.9189	5.45255	0.23485	no
CGI_10002262	scaffold1038:6568-6772	0	0	0	1	no
CGI_10002265	scaffold1038:20966-40194	13.191	14.8011	0.166144	0.29675	no
CGI_10002273	scaffold1513:21004-25925	0	0	0	1	no
CGI_10002275	scaffold1513:26955-28374	0	0	0	1	no
CGI_10002277	scaffold1513:29688-30876	0	0	0	1	no
CGI_10002284	scaffold37096:25801-26682	0	1.74742	inf	1	no
CGI_10002286	scaffold37092:96-5721	0	0	0	1	no
CGI_10002288	scaffold37124:6946-22282	0	0	0	1	no
CGI_10002290	scaffold1573:5707-9290	5.36306	7.91104	0.560812	0.05925	no
CGI_10002291	scaffold37148:9384-30637	14.8603	3.6267	-2.03474	0.1058	no
CGI_10002297	scaffold26:25482-26004	9.04487	10.146	0.165733	0.6301	no
CGI_10002298	scaffold26:37183-39443	14.6651	40.6959	1.4725	0.06405	no
CGI_10002300	scaffold37176:34102-34468	0	0	0	1	no
CGI_10002301	scaffold37176:34869-36021	0	0	0	1	no
CGI_10002302	scaffold37186:1374-11730	0	0.984798	inf	1	no
CGI_10002305	scaffold37206:11133-25264	1.02776	0	-inf	1	no
CGI_10002306	scaffold37214:37-3018	0	1.0241	inf	1	no
CGI_10002309	scaffold1684:14027-19103	13.4051	0.0696371	-7.58871	0.1128	no
CGI_10002310	scaffold1684:20986-31195	5.99914	7.70363	0.360782	0.09575	no
CGI_10002312	scaffold37252:3124-3400	2.7911	0	-inf	1	no
CGI_10002314	scaffold37248:4026-7215	12.0452	0.107959	-6.80184	0.22835	no
CGI_10002316	scaffold37248:13965-18053	21.4784	0.362812	-5.88752	0.1128	no
CGI_10002317	scaffold37248:18859-33042	5.5991	0.564791	-3.30941	0.2395	no
CGI_10002318	scaffold37248:37019-38284	10.0946	5.14956	-0.971059	0.11175	no
CGI_10002319	scaffold37278:3465-5265	0.752692	0.57756	-0.382088	1	no
CGI_10002320	scaffold37278:37861-38320	3.42977	1.80961	-0.922433	0.22725	no
CGI_10002321	scaffold37278:38765-40637	0.5337	0.14457	-1.88426	1	no
CGI_10002323	scaffold344:39686-39944	0	0	0	1	no
CGI_10002324	scaffold37286:25177-36112	0	0	0	1	no
CGI_10002325	scaffold37358:6119-28627	0.114749	0.0670904	-0.774307	1	no
CGI_10002326	scaffold37358:6119-28627	0.247613	0	-inf	1	no
CGI_10002327	scaffold876:1704-6352	1.1845	0.952319	-0.314765	1	no
CGI_10002328	scaffold876:28087-37628	17.2768	20.1856	0.224487	0.38935	no
CGI_10002333	scaffold37308:3123-10078	6.68466	4.28966	-0.639992	0.2178	no
CGI_10002334	scaffold37308:24208-42693	2.03655	1.70268	-0.258322	1	no
CGI_10002336	scaffold1563:41109-42718	0.0542681	0.0801336	0.562302	1	no
CGI_10002337	scaffold1679:909-1455	0	0	0	1	no
CGI_10002338	scaffold1679:27426-41298	1.31136	1.17443	-0.159097	1	no
CGI_10002340	scaffold37386:19020-20524	4.74899	5.13566	0.112929	0.71045	no
CGI_10002342	scaffold37386:40905-42480	0	0	0	1	no
CGI_10002346	scaffold37378:8383-11446	5.04834	3.97122	-0.346225	0.3136	no
CGI_10002347	scaffold37378:32608-39351	2.33089	3.62555	0.637323	0.0482	no
CGI_10002348	scaffold37378:41911-42693	10.0678	12.455	0.306987	0.4198	no
CGI_10002349	scaffold37396:903-3095	0.875326	0	-inf	1	no
CGI_10002352	scaffold37396:30738-43455	1.36536	0.0788826	-4.11343	1	no
CGI_10002355	scaffold37400:1872-2532	0	0	0	1	no
CGI_10002357	scaffold37400:7373-10346	0	0	0	1	no
CGI_10002358	scaffold37430:25524-41907	0	0	0	1	no
CGI_10002360	scaffold37460:17448-24538	82.7286	89.1329	0.107571	0.25065	no
CGI_10002362	scaffold37460:32077-43197	1.60134	0.947882	-0.756499	1	no
CGI_10002364	scaffold37432:37215-38288	0	0	0	1	no
CGI_10002365	scaffold327:32652-32952	3.72781	8.75742	1.23218	0.1238	no
CGI_10002366	scaffold327:33455-36390	3.69876	2.34629	-0.65666	0.41865	no
CGI_10002367	scaffold37418:786-6044	3.26709	3.04085	-0.103528	0.8214	no
CGI_10002368	scaffold37418:34292-37979	0	0	0	1	no
CGI_10002369	scaffold37428:57-4086	0.857086	0.577051	-0.570743	1	no
CGI_10002370	scaffold37428:36635-41509	0.433417	1.23216	1.50736	1	no
CGI_10002371	scaffold37424:14405-15898	0	0	0	1	no
CGI_10002372	scaffold37424:29185-33181	0.988334	0.285863	-1.78968	1	no
CGI_10002377	scaffold1446:39021-44126	2.9905	4.09244	0.452576	0.11285	no
CGI_10002380	scaffold37500:234-1397	0.705139	1.21295	0.782543	1	no
CGI_10002381	scaffold37500:3121-8833	6.26773	6.02908	-0.0560057	0.7826	no
CGI_10002382	scaffold37500:16466-40519	3.12611	2.7055	-0.208472	0.30675	no
CGI_10002386	scaffold37512:13802-29473	0	0	0	1	no
CGI_10002389	scaffold37520:28213-37375	0.786189	0.569038	-0.46635	1	no
CGI_10002390	scaffold37472:1628-29724	0	0	0	1	no
CGI_10002392	scaffold37516:30391-35453	1.64822	2.69309	0.708349	0.58895	no
CGI_10002393	scaffold37516:30391-35453	0	0	0	1	no
CGI_10002398	scaffold37532:6696-6987	0	0	0	1	no
CGI_10002399	scaffold37532:11109-11917	0	0	0	1	no
CGI_10002400	scaffold37532:14972-16805	0.20894	0	-inf	1	no
CGI_10002401	scaffold37532:24866-43092	0.397632	0.173657	-1.19519	1	no
CGI_10002405	scaffold37540:26414-29266	48.5437	0.232501	-7.7059	0.06225	no
CGI_10002408	scaffold37554:25244-27801	0	0	0	1	no
CGI_10002409	scaffold37558:5318-20987	0.105995	0.0956864	-0.147606	1	no
CGI_10002410	scaffold37558:5318-20987	1.10209	0.648016	-0.76614	1	no
CGI_10002412	scaffold857:3718-6410	16.4067	15.7452	-0.0593701	0.76335	no
CGI_10002414	scaffold857:9994-33794	3.45356	5.48522	0.667465	0.2772	no
CGI_10002419	scaffold37576:1604-6108	2.98253	2.08061	-0.51953	0.16615	no
CGI_10002421	scaffold37576:14649-25051	0.560952	0.558928	-0.00521425	1	no
CGI_10002422	scaffold37576:25053-27015	0.246742	0.19159	-0.364982	1	no
CGI_10002426	scaffold1106:38220-46168	6.07482	4.46765	-0.443324	0.1709	no
CGI_10002427	scaffold38026:6672-7364	21.7192	15.6792	-0.470121	0.1135	no
CGI_10002429	scaffold37622:16283-44703	1.0431	0.688119	-0.600146	1	no
CGI_10002433	scaffold37678:26599-33237	94.1364	1.02279	-6.52417	0.15305	no
CGI_10002434	scaffold37678:34351-37890	3.35581	4.24936	0.340583	0.3082	no
CGI_10002435	scaffold642:575-4701	1.48053	3.43291	1.21332	0.13855	no
CGI_10002436	scaffold642:27883-39519	0	1.42692	inf	1	no
CGI_10002437	scaffold37664:385-2665	0.674567	0	-inf	1	no
CGI_10002438	scaffold37664:6322-9899	33.7171	43.3185	0.361501	0.03645	no
CGI_10002440	scaffold37664:26552-34965	0.525968	0.0348538	-3.91559	1	no
CGI_10002441	scaffold37664:35491-42312	0.930641	1.79889	0.95081	1	no
CGI_10002442	scaffold37664:35491-42312	2.86015	3.20096	0.162413	1	no
CGI_10002444	scaffold37662:34114-44273	0	0	0	1	no
CGI_10002445	scaffold1820:4377-12719	0.187591	0.877395	2.22564	1	no
CGI_10002446	scaffold1820:12912-35993	3.09281	4.12733	0.41629	0.07775	no
CGI_10002447	scaffold1820:37485-40292	11.8696	28.5489	1.26616	0.1384	no
CGI_10002448	scaffold37668:40968-43429	0.660542	0.925676	0.486857	1	no
CGI_10002449	scaffold1113:1904-11736	10.7918	10.2848	-0.0694284	0.6413	no
CGI_10002450	scaffold1113:12200-19723	2.6895	7.96569	1.56646	0.3047	no
CGI_10002453	scaffold1113:24223-35291	28.5782	30.7097	0.103782	0.38835	no
CGI_10002460	scaffold37690:27702-28597	0	0	0	1	no
CGI_10002461	scaffold37672:4056-4236	7.30916	5.98496	-0.288365	1	no
CGI_10002463	scaffold37712:15193-37462	0	0	0	1	no
CGI_10002466	scaffold37760:11271-38265	11.4149	0.331918	-5.10394	0.0383	no
CGI_10002470	scaffold37740:43283-43517	0	0	0	1	no
CGI_10002471	scaffold37740:46277-46532	0	0	0	1	no
CGI_10002472	scaffold37738:1342-3232	2.11951	1.47959	-0.518539	0.1479	no
CGI_10002473	scaffold37738:7787-8429	1.34797	0	-inf	1	no
CGI_10002474	scaffold37738:17577-18033	37.944	40.1746	0.0824134	0.858	no
CGI_10002475	scaffold37738:18818-25624	22.6639	19.5902	-0.210267	0.5546	no
CGI_10002476	scaffold37738:31800-42630	0.258264	0	-inf	1	no
CGI_10002478	scaffold1778:11930-31159	17.4256	21.6031	0.310034	0.2064	no
CGI_10002479	scaffold1778:34935-42863	0.136046	0.626877	2.20408	1	no
CGI_10002480	scaffold37838:14423-19783	0.851008	0.172921	-2.29906	1	no
CGI_10002481	scaffold37718:38801-44191	0	0	0	1	no
CGI_10002482	scaffold37722:32045-32659	0	0.491317	inf	1	no
CGI_10002483	scaffold37722:36716-36950	0	0	0	1	no
CGI_10002486	scaffold37746:13377-16718	0	0	0	1	no
CGI_10002488	scaffold674:11757-15607	4.20792	0.223303	-4.23603	0.14325	no
CGI_10002489	scaffold220:29285-31166	0	0	0	1	no
CGI_10002490	scaffold220:36653-38628	0	0	0	1	no
CGI_10002492	scaffold37772:2373-21400	0	0.470208	inf	1	no
CGI_10002493	scaffold37772:22802-28480	0	0	0	1	no
CGI_10002495	scaffold812:26155-26458	0	0	0	1	no
CGI_10002496	scaffold812:27685-30868	0	1.00171	inf	1	no
CGI_10002497	scaffold37756:2800-4312	0	0.287062	inf	1	no
CGI_10002498	scaffold37790:1899-11693	0	0	0	1	no
CGI_10002499	scaffold37808:2931-7284	0	0	0	1	no
CGI_10002500	scaffold37808:7356-7590	0	0	0	1	no
CGI_10002503	scaffold37794:41761-42642	11.6009	5.38362	-1.10759	0.1569	no
CGI_10002507	scaffold37900:13259-48286	0.597467	1.42528	1.25431	1	no
CGI_10002511	scaffold37844:48497-48701	0	0	0	1	no
CGI_10002512	scaffold37834:17683-37815	8.99843	7.16114	-0.329485	0.1247	no
CGI_10002515	scaffold37858:3458-38863	5.14727	5.39097	0.0667383	0.72095	no
CGI_10002516	scaffold37858:3458-38863	16.4177	19.5082	0.248828	0.3417	no
CGI_10002517	scaffold37858:39888-40089	0	0	0	1	no
CGI_10002518	scaffold37856:1635-21111	0	0.0901845	inf	1	no
CGI_10002519	scaffold37856:23107-48588	50.6614	42.2434	-0.262161	0.03705	no
CGI_10002520	scaffold37874:37039-43236	5.78778	0.629205	-3.20141	0.06225	no
CGI_10002522	scaffold1739:304-17636	0	0	0	1	no
CGI_10002523	scaffold1739:22687-30643	1.11511	0.633344	-0.81613	1	no
CGI_10002524	scaffold1739:30921-36133	0.0900565	1.16197	3.68959	1	no
CGI_10002525	scaffold1739:46889-48100	0.895182	1.69116	0.917758	1	no
CGI_10002527	scaffold37884:16910-31630	1.78333	0.57987	-1.62077	1	no
CGI_10002528	scaffold37884:31928-44444	1.88614	0.456627	-2.04635	1	no
CGI_10002529	scaffold1183:5026-19209	0.56846	0	-inf	1	no
CGI_10002530	scaffold1183:34875-36429	0.220841	0.029598	-2.89944	1	no
CGI_10002531	scaffold1183:37782-46552	4.34205	4.44282	0.0330974	0.84935	no
CGI_10002532	scaffold37880:2965-17075	0	0.0779596	inf	1	no
CGI_10002533	scaffold37880:19326-21151	2.98577	2.36209	-0.338039	0.291	no
CGI_10002534	scaffold37880:25812-26910	0	0.361012	inf	1	no
CGI_10002535	scaffold37880:30531-30837	0	0	0	1	no
CGI_10002536	scaffold37880:30876-31281	1.35718	0.736415	-0.882018	1	no
CGI_10002537	scaffold37880:31297-31597	0	0	0	1	no
CGI_10002538	scaffold37880:32539-47810	0	0	0	1	no
CGI_10002539	scaffold37880:32539-47810	0.66852	0.816259	0.288057	1	no
CGI_10002540	scaffold37880:32539-47810	0	0	0	1	no
CGI_10002542	scaffold37902:29060-41217	0	0.0470062	inf	1	no
CGI_10002543	scaffold37906:39261-49053	0.172698	0.0808267	-1.09535	1	no
CGI_10002545	scaffold1795:4132-10027	37.5496	41.2746	0.136455	0.2529	no
CGI_10002551	scaffold37938:24021-36794	0	0	0	1	no
CGI_10002552	scaffold37938:24021-36794	0	0	0	1	no
CGI_10002553	scaffold37946:2024-20198	4.17037	2.96631	-0.491508	0.05685	no
CGI_10002554	scaffold37968:33667-35099	13.4253	21.0287	0.647402	0.1822	no
CGI_10002558	scaffold38002:42009-49506	0.617699	1.73294	1.48824	1	no
CGI_10002559	scaffold37944:11764-12121	0	0	0	1	no
CGI_10002560	scaffold37944:38084-39906	0	0	0	1	no
CGI_10002561	scaffold37972:13774-15037	1.57965	0.264005	-2.58097	1	no
CGI_10002562	scaffold37972:23422-23740	0	0	0	1	no
CGI_10002564	scaffold37972:33985-45971	2.92858	2.29206	-0.353559	0.39625	no
CGI_10002565	scaffold37972:33985-45971	18.8202	10.6977	-0.814985	0.0612	no
CGI_10002566	scaffold1271:993-11666	3.10374	2.25838	-0.458721	0.23965	no
CGI_10002569	scaffold1271:32734-44488	129.085	151.094	0.227122	0.5722	no
CGI_10002570	scaffold1271:47619-48634	2.78964	1.06749	-1.38585	0.0577	no
CGI_10002571	scaffold38010:1429-2302	0.0963718	0	-inf	1	no
CGI_10002574	scaffold38010:24189-29492	2.8671	0.365901	-2.97007	0.13275	no
CGI_10002576	scaffold38010:37427-38528	94.7806	0.581901	-7.34767	0.04575	no
CGI_10002577	scaffold38010:42100-46591	0	0.460977	inf	1	no
CGI_10002578	scaffold38020:13825-16121	0	0	0	1	no
CGI_10002579	scaffold38020:50372-50561	0	0	0	1	no
CGI_10002580	scaffold38006:40800-41019	6.54184	7.61098	0.218384	0.85725	no
CGI_10002581	scaffold37990:932-10345	2.45757	0	-inf	1	no
CGI_10002583	scaffold38024:47019-48720	3.24379	3.11883	-0.056677	0.90075	no
CGI_10002585	scaffold37992:7299-17774	2.31676	2.68911	0.21502	0.3689	no
CGI_10002588	scaffold38034:35855-36014	0	0	0	1	no
CGI_10002589	scaffold38048:5472-39952	5.18283	4.04779	-0.356605	0.1438	no
CGI_10002590	scaffold38030:64-24117	11.5936	10.0961	-0.199525	0.17065	no
CGI_10002591	scaffold38030:24468-38332	1.57061	0	-inf	1	no
CGI_10002595	scaffold38058:3485-8173	0.286567	0.963547	1.74948	1	no
CGI_10002596	scaffold38058:20521-22610	0	0.145915	inf	1	no
CGI_10002597	scaffold38058:28679-46347	0.216311	0	-inf	1	no
CGI_10002598	scaffold38058:28679-46347	0	0	0	1	no
CGI_10002599	scaffold1570:10929-17344	3.97186	6.82905	0.781871	0.06515	no
CGI_10002600	scaffold1570:17595-27206	0	1.87651	inf	1	no
CGI_10002601	scaffold1570:35180-37286	0.387689	0.234081	-0.727892	1	no
CGI_10002602	scaffold38072:781-2354	0	0	0	1	no
CGI_10002603	scaffold38072:5005-11307	9.89444	8.04686	-0.298192	0.19865	no
CGI_10002605	scaffold38072:49520-51511	4.01599	8.18032	1.0264	0.03425	no
CGI_10002606	scaffold38062:523-13903	0.480385	0	-inf	1	no
CGI_10002607	scaffold38062:20135-22171	0	0.67539	inf	1	no
CGI_10002609	scaffold38056:183-2311	0	0	0	1	no
CGI_10002610	scaffold38054:26691-34183	0.306297	0.12962	-1.24064	1	no
CGI_10002611	scaffold38066:10250-10615	0	0	0	1	no
CGI_10002612	scaffold38066:23086-36782	1.53878	0	-inf	1	no
CGI_10002613	scaffold1593:12086-20284	0.277688	0.104792	-1.40594	1	no
CGI_10002614	scaffold1593:24022-27468	0	0.767276	inf	1	no
CGI_10002616	scaffold38078:48129-50351	0.318717	0.109609	-1.53991	1	no
CGI_10002618	scaffold836:13981-18586	0	0.101776	inf	1	no
CGI_10002619	scaffold836:20804-27645	10.8874	8.91689	-0.288047	0.3104	no
CGI_10002622	scaffold312:19369-19876	1.53046	1.4347	-0.0932212	1	no
CGI_10002623	scaffold312:31506-32194	0	0.193567	inf	1	no
CGI_10002624	scaffold312:38927-39383	0	0	0	1	no
CGI_10002626	scaffold407:13071-17204	0.922233	2.58541	1.48719	1	no
CGI_10002628	scaffold407:19464-35495	54.904	65.9496	0.264451	0.65315	no
CGI_10002629	scaffold38108:27821-30806	4.92213	5.20119	0.0795584	0.693	no
CGI_10002632	scaffold38122:1917-7067	0.12281	0	-inf	1	no
CGI_10002633	scaffold38122:34382-35206	0	0	0	1	no
CGI_10002634	scaffold38136:30343-37604	0.320534	0	-inf	1	no
CGI_10002635	scaffold38136:52419-52641	0	0	0	1	no
CGI_10002636	scaffold38130:25136-30326	0	0	0	1	no
CGI_10002637	scaffold38130:32204-35051	0	0	0	1	no
CGI_10002638	scaffold38130:39583-52365	0.164373	0.185692	0.175939	1	no
CGI_10002639	scaffold865:7383-21120	0	0.0590511	inf	1	no
CGI_10002640	scaffold38148:1961-7712	3.80642	3.4826	-0.128271	0.78185	no
CGI_10002642	scaffold38148:11614-16775	4.25023	3.63586	-0.225243	0.6864	no
CGI_10002643	scaffold38148:33346-40514	0	0	0	1	no
CGI_10002644	scaffold38190:8939-11525	26.1082	30.0686	0.203753	0.09	no
CGI_10002646	scaffold38162:11773-17585	3.09866	2.38952	-0.374921	0.4379	no
CGI_10002648	scaffold1755:30792-36083	0	0	0	1	no
CGI_10002649	scaffold38174:3003-35140	1.7881	0.69323	-1.36702	1	no
CGI_10002651	scaffold38174:42905-45277	7.621	4.248	-0.843197	0.0664	no
CGI_10002654	scaffold38166:22308-25422	38.9879	43.2379	0.14927	0.275	no
CGI_10002656	scaffold38166:41362-43159	0.141836	0.025091	-2.49899	1	no
CGI_10002657	scaffold38186:23626-52815	0	0.357599	inf	1	no
CGI_10002660	scaffold38222:615-1215	0	0.610564	inf	1	no
CGI_10002661	scaffold38222:6030-22122	3.86276	4.04383	0.0660889	0.7934	no
CGI_10002664	scaffold38222:41119-45792	1.55227	0.442663	-1.8101	1	no
CGI_10002665	scaffold38222:52377-52952	0	0	0	1	no
CGI_10002667	scaffold38196:15398-24658	0.559504	0.293192	-0.932305	1	no
CGI_10002668	scaffold38196:34265-44836	0	0	0	1	no
CGI_10002669	scaffold1727:1644-2065	0	0	0	1	no
CGI_10002670	scaffold1727:2440-2832	0	0	0	1	no
CGI_10002671	scaffold1727:4391-8500	126.187	0.349731	-8.4951	0.04575	no
CGI_10002672	scaffold1727:27436-43036	0.98699	0.673909	-0.550483	1	no
CGI_10002673	scaffold38210:7746-30035	0.352185	0.397988	0.176393	1	no
CGI_10002674	scaffold38210:37220-38391	1274.97	0.214193	-12.5393	0.2395	no
CGI_10002677	scaffold38216:11692-24508	0	0	0	1	no
CGI_10002679	scaffold38152:27083-29060	0.772441	0.745047	-0.0520929	1	no
CGI_10002680	scaffold38152:33506-34455	0	0	0	1	no
CGI_10002681	scaffold1226:14402-23712	1.88062	0.698771	-1.42832	1	no
CGI_10002682	scaffold1226:32403-37153	0	0	0	1	no
CGI_10002683	scaffold990:41247-43218	0	0	0	1	no
CGI_10002684	scaffold990:45418-47552	0	0	0	1	no
CGI_10002685	scaffold38264:425-4013	9.76579	5.89465	-0.728331	0.29725	no
CGI_10002688	scaffold38256:46749-52983	1.36429	1.23885	-0.139144	1	no
CGI_10002691	scaffold38292:26898-37380	0.302627	0.0514263	-2.55696	1	no
CGI_10002692	scaffold38292:45995-48404	0	0	0	1	no
CGI_10002693	scaffold38292:50746-53905	1.96021	5.53468	1.49749	0.3805	no
CGI_10002694	scaffold38270:41931-54236	0.406522	0.422691	0.0562708	1	no
CGI_10002698	scaffold38276:24930-28297	8.62578	7.69378	-0.164962	0.42135	no
CGI_10002699	scaffold38276:29737-32077	2.35504	0.096738	-4.60553	0.18605	no
CGI_10002700	scaffold38276:33762-36787	3.48326	2.56664	-0.440558	0.3751	no
CGI_10002702	scaffold38272:12039-52169	0	0.103793	inf	1	no
CGI_10002704	scaffold38274:16102-49739	3.24666	3.34473	0.0429342	0.83295	no
CGI_10002705	scaffold38290:37122-47010	0.842979	0	-inf	1	no
CGI_10002707	scaffold38348:8461-46191	0	0	0	1	no
CGI_10002709	scaffold38348:50348-53502	1.5149	3.42963	1.17883	0.0818	no
CGI_10002710	scaffold38306:1246-1885	0.886996	0	-inf	1	no
CGI_10002711	scaffold38306:6271-12349	0	0	0	1	no
CGI_10002712	scaffold38306:17581-21672	0	0.190808	inf	1	no
CGI_10002713	scaffold38306:26663-38403	0	0	0	1	no
CGI_10002714	scaffold38306:41042-52785	0.430389	1.53814	1.83748	1	no
CGI_10002718	scaffold93:16354-18715	0.775403	1.41869	0.871542	1	no
CGI_10002721	scaffold38302:49770-50139	27.0566	0.2776	-6.60683	0.1128	no
CGI_10002723	scaffold38354:15013-31463	3.37654	3.6405	0.108591	0.80005	no
CGI_10002726	scaffold38354:33394-39615	28.9847	28.4724	-0.0257248	0.87605	no
CGI_10002727	scaffold38354:40631-41686	0	1.87206	inf	1	no
CGI_10002728	scaffold38354:43201-53159	0.122757	0.271634	1.14586	1	no
CGI_10002730	scaffold38364:13433-14450	1.16087	0.244959	-2.24459	1	no
CGI_10002734	scaffold38376:27033-27956	5.74526	4.14805	-0.46994	0.2288	no
CGI_10002735	scaffold38376:34374-39830	0	0	0	1	no
CGI_10002739	scaffold38370:6911-12023	0	0	0	1	no
CGI_10002740	scaffold38370:24030-35973	0	0	0	1	no
CGI_10002744	scaffold38374:370-5753	0.169191	1.71148	3.33852	1	no
CGI_10002746	scaffold38374:8301-17987	0	0	0	1	no
CGI_10002747	scaffold38374:23370-24963	0	0.159265	inf	1	no
CGI_10002748	scaffold38372:4703-24889	4.04548	5.02202	0.311957	0.213	no
CGI_10002750	scaffold38372:35076-36582	7.41209	7.54109	0.024891	0.9022	no
CGI_10002751	scaffold38372:44156-48691	18.7223	21.0312	0.167774	0.2996	no
CGI_10002752	scaffold38360:41246-46066	0.739026	0.0859515	-3.10403	1	no
CGI_10002759	scaffold883:6132-6774	0	0	0	1	no
CGI_10002760	scaffold883:34359-40665	1.82105	3.03954	0.739085	0.16615	no
CGI_10002761	scaffold883:34359-40665	0.144211	0.0890157	-0.696052	1	no
CGI_10002764	scaffold38422:27072-31824	4.53338	0.0559949	-6.33915	0.1128	no
CGI_10002766	scaffold38422:37218-43064	1.37772	1.04719	-0.395765	1	no
CGI_10002769	scaffold38438:49955-53504	0	0.362188	inf	1	no
CGI_10002770	scaffold38438:54043-54235	0	0	0	1	no
CGI_10002771	scaffold38414:54949-55609	1.21259	0	-inf	1	no
CGI_10002775	scaffold466:12880-21342	0.816276	0.508846	-0.681828	1	no
CGI_10002776	scaffold466:22996-24498	0	0	0	1	no
CGI_10002777	scaffold466:24539-25616	0.241414	0	-inf	1	no
CGI_10002778	scaffold38448:22517-24167	0.699494	0.301446	-1.21442	1	no
CGI_10002779	scaffold38448:31491-37691	6.12592	69.2767	3.49937	0.1532	no
CGI_10002781	scaffold1837:24799-37674	7.29217	0.986913	-2.88535	0.0499	no
CGI_10002782	scaffold1837:53146-53830	0.358764	0.0829315	-2.11304	1	no
CGI_10002783	scaffold38458:24003-56000	0.225812	0.150422	-0.586104	1	no
CGI_10002784	scaffold38458:24003-56000	0	0.14733	inf	1	no
CGI_10002785	scaffold38458:56050-56269	0	1.96728	inf	1	no
CGI_10002787	scaffold38468:23965-30087	0	0.156885	inf	1	no
CGI_10002791	scaffold38464:564-5108	12.0655	0.728378	-4.05006	0.2511	no
CGI_10002792	scaffold38464:16632-19932	5.86745	0.285755	-4.35988	0.2342	no
CGI_10002793	scaffold38464:29155-32869	0.688768	3.18292	2.20826	0.1971	no
CGI_10002795	scaffold1376:39108-52499	4.17791	5.89225	0.496038	0.04005	no
CGI_10002796	scaffold1376:53659-55432	13.503	17.2041	0.349478	0.32295	no
CGI_10002797	scaffold38466:3169-4605	0.478059	1.84481	1.94821	1	no
CGI_10002800	scaffold38492:22580-25357	0.60853	0.967699	0.66923	1	no
CGI_10002801	scaffold38492:50978-51701	0	0	0	1	no
CGI_10002802	scaffold38492:51746-51983	0	0	0	1	no
CGI_10002803	scaffold38492:52253-52535	0	0	0	1	no
CGI_10002804	scaffold38494:1536-2063	1.00038	0.484157	-1.04699	1	no
CGI_10002805	scaffold38494:3953-7363	2.00448	2.38043	0.24799	0.61215	no
CGI_10002806	scaffold38494:8484-55173	1.33251	0.302981	-2.13685	1	no
CGI_10002809	scaffold38510:2035-6220	0	0	0	1	no
CGI_10002810	scaffold38510:7469-55821	0	1.6009	inf	1	no
CGI_10002813	scaffold38508:34483-35137	0	0.176754	inf	1	no
CGI_10002814	scaffold38508:35908-51408	0	0.365954	inf	1	no
CGI_10002816	scaffold38524:1983-2682	17.0846	0.534188	-4.99921	0.04575	no
CGI_10002820	scaffold38498:46421-56073	0	0	0	1	no
CGI_10002823	scaffold749:27459-29307	1.17686	2.07889	0.820864	0.0386	no
CGI_10002824	scaffold749:29777-38516	5150.24	2.27054	-11.1474	0.1966	no
CGI_10002825	scaffold749:40568-41636	1.46756	0.0461928	-4.98961	1	no
CGI_10002826	scaffold749:47187-48974	15.274	13.7368	-0.153035	0.56585	no
CGI_10002827	scaffold749:51984-56678	9.71082	11.665	0.264521	0.26975	no
CGI_10002828	scaffold776:458-3971	0.19158	0.430577	1.16832	1	no
CGI_10002829	scaffold38558:17420-26797	2.31446	0.179685	-3.68713	0.2342	no
CGI_10002830	scaffold38558:32402-41151	0	0.26088	inf	1	no
CGI_10002831	scaffold38558:43827-46438	0.208553	0	-inf	1	no
CGI_10002833	scaffold1091:2871-7633	0.146199	0.0803314	-0.863899	1	no
CGI_10002834	scaffold1091:8344-39747	0.0436353	0.0571744	0.389875	1	no
CGI_10002836	scaffold38546:46571-52007	8.14185	4.82173	-0.755807	0.0433	no
CGI_10002837	scaffold38552:8292-11369	1.37771	0.144413	-3.254	1	no
CGI_10002839	scaffold38552:40162-55847	620.388	0.0891939	-12.7639	0.1128	no
CGI_10002840	scaffold38576:1913-4940	7.63535	10.8879	0.511953	0.14585	no
CGI_10002843	scaffold1701:2290-3204	2.07372	7.89464	1.92865	0.03635	no
CGI_10002844	scaffold1549:934-3544	0	1.07556	inf	1	no
CGI_10002846	scaffold1549:17204-17723	0.332636	0.106697	-1.64043	1	no
CGI_10002847	scaffold1549:18426-18699	0	0	0	1	no
CGI_10002848	scaffold1549:25837-35243	2.71324	2.08447	-0.380339	0.30065	no
CGI_10002850	scaffold1198:7039-7237	0	0	0	1	no
CGI_10002851	scaffold1198:9755-12410	0	0.107154	inf	1	no
CGI_10002853	scaffold1623:2671-21645	0	0.0970898	inf	1	no
CGI_10002854	scaffold1171:722-1007	5.24799	100.525	4.25965	0.2252	no
CGI_10002855	scaffold1171:9180-9501	0	1.58371	inf	1	no
CGI_10002856	scaffold1171:9727-10012	2.36445	0	-inf	1	no
CGI_10002857	scaffold1171:12088-17698	0.413034	0.634153	0.61857	1	no
CGI_10002858	scaffold1171:42686-43197	1.74026	2.94074	0.756873	0.4654	no
CGI_10002859	scaffold38596:2317-6158	3.4703	0.179371	-4.27404	0.14325	no
CGI_10002860	scaffold38596:30941-40704	0.698087	0.22338	-1.6439	1	no
CGI_10002861	scaffold38568:69-13489	2.60969	0.0321279	-6.34391	0.247	no
CGI_10002862	scaffold38568:17407-21821	79.455	89.7602	0.175938	0.122	no
CGI_10002863	scaffold38568:26374-29782	12.3153	14.7877	0.263944	0.11245	no
CGI_10002868	scaffold38626:19576-33145	0.941454	0.897005	-0.069774	1	no
CGI_10002869	scaffold38626:49643-51086	0.191368	0.309596	0.694035	1	no
CGI_10002871	scaffold1010:5867-6922	0	0	0	1	no
CGI_10002872	scaffold1010:7970-13280	0.158129	0.252757	0.676649	1	no
CGI_10002875	scaffold1010:53066-55013	0.102805	0.21028	1.0324	1	no
CGI_10002876	scaffold39476:49504-51682	0	0	0	1	no
CGI_10002877	scaffold38612:131-1577	5.88671	3.90975	-0.590383	0.19875	no
CGI_10002878	scaffold38612:2292-17490	4.87556	3.95576	-0.301613	0.07475	no
CGI_10002880	scaffold38580:29053-29671	2.83479	0	-inf	1	no
CGI_10002882	scaffold1797:43933-44269	0.66243	0	-inf	1	no
CGI_10002883	scaffold1797:44305-44497	0	0	0	1	no
CGI_10002884	scaffold1797:44696-44870	0	0	0	1	no
CGI_10002885	scaffold38638:40197-40566	0	0	0	1	no
CGI_10002886	scaffold38638:52161-56022	0	0	0	1	no
CGI_10002887	scaffold38672:3787-17200	1.83029	6.3493	1.79452	0.08625	no
CGI_10002889	scaffold302:297-825	42.653	0.273429	-7.28534	0.203	no
CGI_10002891	scaffold302:9965-10442	4.99424	4.92048	-0.0214679	0.9422	no
CGI_10002893	scaffold302:28426-43580	1.51121	0.149401	-3.33845	1	no
CGI_10002894	scaffold302:28426-43580	1.22158	11.6668	3.25558	0.163	no
CGI_10002895	scaffold302:44236-44716	6.25627	4.05837	-0.624402	0.2108	no
CGI_10002896	scaffold302:47610-58406	1.41363	1.20467	-0.23076	1	no
CGI_10002897	scaffold952:789-3005	0	0	0	1	no
CGI_10002902	scaffold38654:11146-22878	0	0	0	1	no
CGI_10002904	scaffold38678:232-1096	6.50389	7.67309	0.238503	0.4012	no
CGI_10002906	scaffold38678:18216-18576	27.67	0.521213	-5.73031	0.1954	no
CGI_10002907	scaffold38678:49313-52103	8.78222	0.44373	-4.30683	0.1021	no
CGI_10002908	scaffold38686:5429-7129	0	0	0	1	no
CGI_10002909	scaffold38686:19448-30983	12.7387	12.0346	-0.0820336	0.5413	no
CGI_10002911	scaffold38686:58226-58475	5.09199	9.82204	0.947794	0.3783	no
CGI_10002912	scaffold1831:174-42527	227.108	0	-inf	0.11375	no
CGI_10002913	scaffold1831:174-42527	6.46645	3.99979	-0.69305	0.1897	no
CGI_10002914	scaffold643:16055-21326	0.304459	0.564375	0.890409	1	no
CGI_10002915	scaffold643:29253-33836	4.96064	3.77896	-0.392534	1	no
CGI_10002922	scaffold38688:31792-52050	25.4342	24.6266	-0.0465553	0.62675	no
CGI_10002927	scaffold38650:1674-9338	0	0	0	1	no
CGI_10002929	scaffold73:38214-40165	3.68602	4.17646	0.180217	0.6126	no
CGI_10002933	scaffold1664:12869-13550	0	0	0	1	no
CGI_10002936	scaffold1664:37695-39169	36.2652	0.164869	-7.78112	0.1128	no
CGI_10002937	scaffold38700:5073-11032	12.38	11.0256	-0.167146	0.5906	no
CGI_10002939	scaffold38704:7366-10756	0	0.189484	inf	1	no
CGI_10002940	scaffold38704:35132-43483	0.414877	5.6615	3.77043	0.2252	no
CGI_10002941	scaffold38714:33841-39634	0.711953	1.32349	0.894489	1	no
CGI_10002942	scaffold38736:4158-6262	43.0639	19.6499	-1.13196	0.1382	no
CGI_10002944	scaffold38736:50217-50844	0	0	0	1	no
CGI_10002945	scaffold38752:1671-16402	0.566073	0.946331	0.741356	1	no
CGI_10002948	scaffold38752:37322-38175	1.04479	1.7482	0.742654	1	no
CGI_10002949	scaffold38752:39208-50423	5.9977	7.14561	0.252649	0.5538	no
CGI_10002952	scaffold38750:122-2133	190.268	0.168377	-10.1421	0.14325	no
CGI_10002953	scaffold38750:2402-8066	1.77927	0	-inf	1	no
CGI_10002954	scaffold38750:8082-11328	0.633822	0.188944	-1.74612	1	no
CGI_10002956	scaffold38750:13709-19690	1.73337	3.77041	1.12114	0.60555	no
CGI_10002957	scaffold38750:13709-19690	10.9845	13.9167	0.341348	0.2387	no
CGI_10002960	scaffold38780:21651-22077	0	0	0	1	no
CGI_10002961	scaffold505:35184-48583	3.81566	8.96686	1.23267	0.1756	no
CGI_10002962	scaffold505:58052-60107	3.59906	1.19222	-1.59397	0.0969	no
CGI_10002964	scaffold1477:21773-26567	46.9257	0.289306	-7.34164	0.247	no
CGI_10002965	scaffold1477:29426-34412	5.03169	0.374002	-3.74992	0.15815	no
CGI_10002967	scaffold38756:49353-51429	0	0	0	1	no
CGI_10002969	scaffold1117:11520-14467	5.28209	0	-inf	0.1169	no
CGI_10002970	scaffold1117:11520-14467	17.4031	17.4098	0.000556802	0.9794	no
CGI_10002973	scaffold1117:47890-52528	0	0	0	1	no
CGI_10002974	scaffold38774:30674-34773	1.6081	0.140543	-3.51628	1	no
CGI_10002976	scaffold38804:25990-34532	0	2.61041	inf	1	no
CGI_10002977	scaffold38804:35892-36096	0	4.47197	inf	1	no
CGI_10002978	scaffold38804:43354-44152	0	0.310255	inf	1	no
CGI_10002980	scaffold38818:21909-22977	1.38722	0.672574	-1.04443	1	no
CGI_10002981	scaffold38818:37354-45248	0.811824	1.0521	0.37403	1	no
CGI_10002983	scaffold38818:51434-61024	2.18227	1.31759	-0.727928	0.067	no
CGI_10002991	scaffold38816:20231-20990	0.369208	0	-inf	1	no
CGI_10002993	scaffold38816:50227-56108	0	0	0	1	no
CGI_10002996	scaffold1161:57253-60479	3.21948	0	-inf	1	no
CGI_10003000	scaffold38828:31834-37853	2.69148	0.0203168	-7.04959	0.10555	no
CGI_10003001	scaffold38828:39877-61528	2.75488	3.52335	0.354958	0.22495	no
CGI_10003002	scaffold38884:763-12686	0.0978501	0.118365	0.2746	1	no
CGI_10003003	scaffold38884:18690-23727	0.516019	0.159961	-1.6897	1	no
CGI_10003005	scaffold38824:113-18400	51.3419	50.512	-0.0235106	0.8409	no
CGI_10003008	scaffold38824:39919-49731	1.52462	0.0670904	-4.5062	1	no
CGI_10003010	scaffold38854:2169-17086	1.11674	0	-inf	1	no
CGI_10003011	scaffold38854:17498-20462	0	0	0	1	no
CGI_10003012	scaffold38854:27678-32695	0	0	0	1	no
CGI_10003013	scaffold38822:228-9168	0.682277	0.681102	-0.00248855	1	no
CGI_10003015	scaffold38864:32122-32365	0	0	0	1	no
CGI_10003016	scaffold38864:45162-45599	146.055	181.936	0.316915	0.04795	no
CGI_10003017	scaffold38856:2002-8696	9.96137	9.03778	-0.140376	0.4812	no
CGI_10003023	scaffold181:23183-28128	1.24745	0	-inf	1	no
CGI_10003024	scaffold1426:72-378	0	0.412814	inf	1	no
CGI_10003027	scaffold38876:31000-32849	0	0	0	1	no
CGI_10003029	scaffold38898:25738-26491	1.4577	0.777721	-0.906366	1	no
CGI_10003030	scaffold38898:27487-27673	0	0	0	1	no
CGI_10003031	scaffold38912:2346-7051	11.1995	9.88166	-0.180608	0.33985	no
CGI_10003033	scaffold38912:29611-30948	8.84006	10.536	0.253194	0.3348	no
CGI_10003034	scaffold38912:37206-41587	6.66503	7.91954	0.248806	0.4587	no
CGI_10003035	scaffold38912:42490-43768	15.9285	17.3591	0.124085	0.7165	no
CGI_10003036	scaffold38912:47042-47207	0	0	0	1	no
CGI_10003037	scaffold38912:55867-61288	1.0857	0	-inf	1	no
CGI_10003038	scaffold38912:61680-61917	0	0	0	1	no
CGI_10003039	scaffold38900:4143-21771	0.561496	0.200412	-1.48631	1	no
CGI_10003040	scaffold38900:23599-25818	0	0.091101	inf	1	no
CGI_10003041	scaffold38900:46552-49675	0.429124	2.1729	2.34015	0.06255	no
CGI_10003042	scaffold38900:52845-57511	0.254233	0.119028	-1.09485	1	no
CGI_10003045	scaffold1495:62486-62933	0.430067	0.173806	-1.30708	1	no
CGI_10003046	scaffold38904:279-729	0.265908	0	-inf	1	no
CGI_10003047	scaffold38904:11662-13189	2.01517	2.68681	0.414994	0.2405	no
CGI_10003048	scaffold38904:21183-27002	0	0.246075	inf	1	no
CGI_10003049	scaffold38904:55493-56021	0	0	0	1	no
CGI_10003050	scaffold38952:49572-51892	58.9548	74.1615	0.331061	0.07615	no
CGI_10003051	scaffold38952:55405-59892	293.114	270.689	-0.114824	0.23095	no
CGI_10003054	scaffold272:20580-21009	31.1652	32.7092	0.0697603	0.76185	no
CGI_10003055	scaffold272:21033-21723	34.1233	35.6209	0.0619694	0.7003	no
CGI_10003060	scaffold38922:35601-42516	6.75734	0.0766556	-6.46192	0.0897	no
CGI_10003062	scaffold38922:50415-61934	1.74548	0.14737	-3.56611	1	no
CGI_10003064	scaffold254:53061-60329	6.63297	4.65972	-0.509411	0.11705	no
CGI_10003065	scaffold38920:14908-32582	0.241213	1.95067	3.01559	1	no
CGI_10003067	scaffold38944:610-5429	6.24595	8.7054	0.478989	0.4521	no
CGI_10003074	scaffold38944:48243-48795	0	0.267037	inf	1	no
CGI_10003075	scaffold38944:49811-53421	0	0	0	1	no
CGI_10003077	scaffold1136:8638-10918	2.528	3.841	0.603486	0.1021	no
CGI_10003080	scaffold1136:45612-63125	2.81026	1.46694	-0.937889	0.04855	no
CGI_10003083	scaffold403:1294-6478	20.3645	22.5438	0.146675	0.27895	no
CGI_10003087	scaffold403:45332-54611	4.41151	4.99171	0.17826	0.7314	no
CGI_10003089	scaffold589:32023-32446	1.864	2.21474	0.248734	0.77735	no
CGI_10003091	scaffold589:58018-58354	6.48178	10.251	0.661306	0.2312	no
CGI_10003096	scaffold38934:14642-26625	0.09449	0.529803	2.48722	1	no
CGI_10003097	scaffold38934:26981-47955	0.332541	0.384666	0.210073	1	no
CGI_10003098	scaffold1233:817-16086	5.15216	3.90668	-0.399235	0.4388	no
CGI_10003099	scaffold1233:18603-19240	0	0	0	1	no
CGI_10003101	scaffold1233:42847-51364	57.5231	3.14476	-4.19312	0.1954	no
CGI_10003102	scaffold1233:51931-56133	0	0.141557	inf	1	no
CGI_10003103	scaffold38908:3279-11445	0	0.198468	inf	1	no
CGI_10003105	scaffold38984:8530-16087	19.9726	19.3094	-0.048724	0.6988	no
CGI_10003107	scaffold38984:21885-47771	17.8813	17.8521	-0.00236266	0.9915	no
CGI_10003108	scaffold38984:21885-47771	0	0	0	1	no
CGI_10003109	scaffold38976:800-15953	0.147786	0	-inf	1	no
CGI_10003113	scaffold38966:40710-56502	5.99381	0.0647986	-6.53137	0.22125	no
CGI_10003114	scaffold38966:63160-63816	23.782	0.169079	-7.13602	0.10555	no
CGI_10003117	scaffold38980:4652-12742	0.144452	0.3943	1.44871	1	no
CGI_10003119	scaffold38974:18622-32076	0	0.11508	inf	1	no
CGI_10003122	scaffold38990:5579-15948	0.108194	0.0561528	-0.946196	1	no
CGI_10003123	scaffold38990:53773-55409	0.380102	0	-inf	1	no
CGI_10003124	scaffold38996:51005-52988	2.21969	2.65973	0.260923	0.37245	no
CGI_10003126	scaffold38978:442-10686	0.297277	1.17474	1.98246	1	no
CGI_10003127	scaffold38978:442-10686	0	0.818501	inf	1	no
CGI_10003128	scaffold38978:13614-27476	0	0.168715	inf	1	no
CGI_10003129	scaffold38978:61775-62003	0	0	0	1	no
CGI_10003130	scaffold39074:2197-10101	25.3149	26.6593	0.0746473	0.6061	no
CGI_10003132	scaffold39074:28566-29538	5.36225	6.35038	0.244005	0.383	no
CGI_10003136	scaffold39014:61762-62871	0.676022	0	-inf	1	no
CGI_10003140	scaffold985:40260-41004	1.73208	1.06851	-0.69691	1	no
CGI_10003144	scaffold39040:586-10567	0	0	0	1	no
CGI_10003146	scaffold39096:2758-26289	0	3.09416	inf	1	no
CGI_10003150	scaffold39096:58815-63020	0.294475	0.767923	1.38282	1	no
CGI_10003152	scaffold1777:5362-10416	0.225015	0	-inf	1	no
CGI_10003155	scaffold39050:13659-14855	0	0	0	1	no
CGI_10003161	scaffold859:20062-31535	0.518818	0	-inf	1	no
CGI_10003162	scaffold859:51734-61426	20.6665	0.059073	-8.45058	0.10555	no
CGI_10003163	scaffold39122:1539-14332	1.40654	0.932288	-0.593299	1	no
CGI_10003164	scaffold39122:14351-31313	4.9279	5.97942	0.279033	0.33585	no
CGI_10003165	scaffold39122:36536-41010	5.23831	6.7318	0.36189	0.27495	no
CGI_10003166	scaffold39080:6156-9827	22.3577	0	-inf	0.11135	no
CGI_10003168	scaffold39080:14756-15038	0	0	0	1	no
CGI_10003171	scaffold39088:21276-25030	4.84993	5.8428	0.268697	0.34665	no
CGI_10003172	scaffold39088:25277-28469	14.5185	11.0486	-0.394035	0.03565	no
CGI_10003173	scaffold39088:31553-63862	1.7859	2.59759	0.540524	0.30505	no
CGI_10003176	scaffold1789:24054-30627	0	0	0	1	no
CGI_10003177	scaffold1789:37843-51787	0.733565	2.83248	1.94907	0.3675	no
CGI_10003178	scaffold1789:55810-62069	0	0.655744	inf	1	no
CGI_10003180	scaffold39078:15653-22273	3.60457	0.082335	-5.45218	0.24725	no
CGI_10003181	scaffold39078:27325-46494	0	0.436441	inf	1	no
CGI_10003182	scaffold39134:2056-15679	0.653069	2.72231	2.05953	0.2081	no
CGI_10003183	scaffold39134:2056-15679	25.3282	21.6861	-0.223975	0.39195	no
CGI_10003184	scaffold39134:17536-30616	2.71166	3.21665	0.246385	0.2737	no
CGI_10003185	scaffold39134:31129-34483	0.62262	0.109984	-2.50106	1	no
CGI_10003186	scaffold39134:34907-61448	1.17419	0.321822	-1.86733	1	no
CGI_10003187	scaffold1422:4530-20073	0.0836708	0.84683	3.33928	1	no
CGI_10003188	scaffold39120:36513-50111	0	0.1484	inf	1	no
CGI_10003189	scaffold39120:51311-54803	0	0	0	1	no
CGI_10003190	scaffold39156:6090-34971	1.65557	2.47303	0.57895	0.4289	no
CGI_10003191	scaffold39156:6090-34971	12.8559	12.3365	-0.0594923	0.6708	no
CGI_10003193	scaffold1141:8303-11564	1.37885	0.39086	-1.81874	1	no
CGI_10003194	scaffold1141:65200-65365	52.0977	75.1409	0.52838	0.38145	no
CGI_10003196	scaffold39126:3988-32467	36.0213	22.9212	-0.652164	0.0926	no
CGI_10003197	scaffold39142:39057-47758	21.8919	23.9802	0.131448	0.84855	no
CGI_10003199	scaffold39158:11748-14761	2.73796	1.89353	-0.53202	0.63005	no
CGI_10003200	scaffold39158:40173-42706	7.54146	8.25951	0.131212	0.44455	no
CGI_10003201	scaffold1842:42809-63379	5.98666	7.27826	0.281842	0.23775	no
CGI_10003202	scaffold39176:42516-52773	1.68054	2.73436	0.702278	0.21525	no
CGI_10003203	scaffold39176:53158-58265	0	0.0972159	inf	1	no
CGI_10003204	scaffold39176:62995-65699	0.326473	0	-inf	1	no
CGI_10003206	scaffold1026:19934-35359	0	0	0	1	no
CGI_10003210	scaffold39198:59023-59251	14.2365	9.75921	-0.544755	0.45825	no
CGI_10003211	scaffold39202:3615-9057	8.89874	6.90391	-0.366187	0.21585	no
CGI_10003212	scaffold39202:11240-23031	2.92989	2.85204	-0.0388489	0.9079	no
CGI_10003213	scaffold39202:54516-56047	0.750498	2.09961	1.4842	0.14955	no
CGI_10003214	scaffold39196:1921-16148	0	1.22415	inf	1	no
CGI_10003215	scaffold39196:18013-59804	0.0787931	0.0245375	-1.68308	1	no
CGI_10003216	scaffold39196:18013-59804	0	0	0	1	no
CGI_10003217	scaffold39196:18013-59804	0	0	0	1	no
CGI_10003218	scaffold39196:18013-59804	0	0	0	1	no
CGI_10003219	scaffold39180:138-25318	0.61255	0.17047	-1.84531	1	no
CGI_10003220	scaffold39180:50643-66987	1.1358	0.116155	-3.28959	1	no
CGI_10003221	scaffold39184:48477-60069	0	0	0	1	no
CGI_10003222	scaffold39222:2192-10055	0.200168	0.109702	-0.867622	1	no
CGI_10003225	scaffold39222:43443-55439	0.155045	0.252135	0.701516	1	no
CGI_10003226	scaffold39222:64120-65158	0.225544	0	-inf	1	no
CGI_10003227	scaffold39222:65509-66386	0.141731	0.0927262	-0.612107	1	no
CGI_10003229	scaffold39220:53763-55280	0	0	0	1	no
CGI_10003232	scaffold39214:28614-29733	0	0.043626	inf	1	no
CGI_10003233	scaffold39212:30678-56961	0.0877471	1.00499	3.51769	1	no
CGI_10003234	scaffold1464:1478-25035	1.04709	1.47657	0.495858	1	no
CGI_10003236	scaffold1464:33336-33822	3.68629	1.94771	-0.92039	0.17775	no
CGI_10003237	scaffold1464:38426-41614	0.216272	0.106129	-1.02702	1	no
CGI_10003238	scaffold1464:48014-63687	0.112191	0.0733105	-0.613863	1	no
CGI_10003239	scaffold39244:7976-16677	1.89884	0	-inf	1	no
CGI_10003241	scaffold39244:28670-34553	0.216303	0.0545953	-1.98621	1	no
CGI_10003244	scaffold39240:11155-15747	7.35223	9.61228	0.386698	0.08925	no
CGI_10003246	scaffold39240:18645-25516	0	0.109074	inf	1	no
CGI_10003247	scaffold39240:34663-37858	0	0	0	1	no
CGI_10003249	scaffold1383:65156-67483	1.20774	2.26651	0.908166	0.0887	no
CGI_10003252	scaffold39514:23685-24390	1.1877	1.29053	0.11979	1	no
CGI_10003253	scaffold39514:27068-32729	0	2.76032	inf	1	no
CGI_10003254	scaffold39514:47256-66671	6.62136	4.70111	-0.494125	0.04055	no
CGI_10003256	scaffold39174:45732-58896	0	0	0	1	no
CGI_10003257	scaffold39174:60895-66798	0	0	0	1	no
CGI_10003258	scaffold39174:60895-66798	2.95663	3.31057	0.163129	0.70085	no
CGI_10003259	scaffold39262:1745-3998	0.428509	0.0654328	-2.71124	1	no
CGI_10003260	scaffold39262:12097-17385	0	1.08915	inf	1	no
CGI_10003261	scaffold39262:66992-67921	1.50856	2.33598	0.630855	0.5853	no
CGI_10003264	scaffold39258:28233-36100	1.1625	1.05417	-0.141123	1	no
CGI_10003270	scaffold1598:18525-41899	32.5993	29.8784	-0.12574	0.39295	no
CGI_10003271	scaffold1598:18525-41899	50.4942	42.8748	-0.235988	0.12405	no
CGI_10003272	scaffold1598:47031-47502	81.3127	67.1598	-0.275881	0.0748	no
CGI_10003274	scaffold39268:16419-27530	0.728879	0.718047	-0.0216005	1	no
CGI_10003275	scaffold39268:37982-58849	0.422224	0.619443	0.552963	1	no
CGI_10003276	scaffold39268:61830-68309	1.12843	1.60616	0.509303	1	no
CGI_10003277	scaffold39274:36621-42865	13.9922	11.8556	-0.239056	0.2115	no
CGI_10003279	scaffold39274:64143-66868	1.25696	1.66031	0.401507	1	no
CGI_10003280	scaffold838:3955-21971	0	0	0	1	no
CGI_10003281	scaffold838:36836-65581	1.4833	1.40692	-0.0762658	1	no
CGI_10003283	scaffold39272:45655-49765	0	1.20951	inf	1	no
CGI_10003284	scaffold39272:50899-67936	0.129139	2.67237	4.37112	0.23485	no
CGI_10003286	scaffold27:52590-55410	2.55313	3.56861	0.483095	0.29035	no
CGI_10003290	scaffold1485:29631-31205	0.296567	0.32185	0.118029	1	no
CGI_10003291	scaffold1485:31315-32768	0.378152	0	-inf	1	no
CGI_10003292	scaffold1485:37091-37562	0	0	0	1	no
CGI_10003294	scaffold326:36-8806	0.148291	0.337905	1.18818	1	no
CGI_10003295	scaffold326:36-8806	0.373079	0.49583	0.410364	1	no
CGI_10003297	scaffold326:66601-67012	0	0	0	1	no
CGI_10003300	scaffold1455:55224-56486	12.289	15.0254	0.29003	0.1183	no
CGI_10003302	scaffold39334:3200-8856	1.30452	0.33359	-1.96737	1	no
CGI_10003303	scaffold39334:27629-32086	1.20856	0.748983	-0.690281	1	no
CGI_10003304	scaffold39334:51959-57426	0.965813	0.119234	-3.01795	1	no
CGI_10003306	scaffold39316:1807-24744	1.75955	2.30645	0.390469	0.4001	no
CGI_10003309	scaffold39368:23075-25434	24.6285	39.0709	0.665762	0.5259	no
CGI_10003311	scaffold39368:29637-53560	10.4426	18.2098	0.802228	0.11735	no
CGI_10003312	scaffold919:2693-3967	1.56301	4.07178	1.38133	0.044	no
CGI_10003313	scaffold919:34668-43831	0	0	0	1	no
CGI_10003314	scaffold39292:3194-25371	0	0.107918	inf	1	no
CGI_10003315	scaffold39292:27229-34425	0	0	0	1	no
CGI_10003320	scaffold39412:30306-47897	5.76031	131.96	4.51781	0.0845	no
CGI_10003321	scaffold39412:49050-62310	1.75295	0.0508603	-5.1071	1	no
CGI_10003323	scaffold39352:37661-41193	0.563279	0.228128	-1.30401	1	no
CGI_10003324	scaffold39320:51029-65592	0	0	0	1	no
CGI_10003325	scaffold39320:67483-69316	0	0	0	1	no
CGI_10003326	scaffold39358:36444-38443	0.246065	1.03458	2.07194	1	no
CGI_10003327	scaffold39380:185-12028	3.49734	2.2201	-0.655631	0.0701	no
CGI_10003328	scaffold39380:37531-46046	0.260055	0.116627	-1.15692	1	no
CGI_10003329	scaffold39364:8489-11301	60.6701	51.7885	-0.228353	0.1177	no
CGI_10003332	scaffold39364:22513-50799	5.75248	7.11729	0.307144	0.14735	no
CGI_10003333	scaffold39364:51417-54689	0.0511015	0	-inf	1	no
CGI_10003336	scaffold680:5412-24052	0.491656	8.16867	4.05438	0.1532	no
CGI_10003339	scaffold39366:44002-64665	0.0908592	0.635624	2.80647	1	no
CGI_10003340	scaffold559:36226-37772	1.96609	0.247258	-2.99124	0.249	no
CGI_10003342	scaffold299:18744-23041	22.9432	28.714	0.32369	0.05115	no
CGI_10003344	scaffold39390:2157-9682	0.193686	0.0733592	-1.40067	1	no
CGI_10003347	scaffold39390:16275-29627	0.375167	0.18404	-1.02752	1	no
CGI_10003349	scaffold39390:52161-58412	0.628087	0.43446	-0.531742	1	no
CGI_10003351	scaffold1645:341-3937	4.86367	7.50602	0.626005	0.09925	no
CGI_10003353	scaffold1645:29352-29813	24.2897	22.8304	-0.0893838	0.8376	no
CGI_10003356	scaffold1645:68702-69440	60.6643	66.19	0.125766	0.3266	no
CGI_10003357	scaffold39394:22218-28975	0.17803	0	-inf	1	no
CGI_10003358	scaffold39394:52514-57148	0	0	0	1	no
CGI_10003359	scaffold397:28844-29921	2.57452	1.83875	-0.485581	0.32625	no
CGI_10003360	scaffold734:9460-12878	6.16566	0.17268	-5.15808	0.2395	no
CGI_10003361	scaffold734:15566-24465	0.5222	0.344151	-0.601563	1	no
CGI_10003362	scaffold734:32035-36418	0.32629	0	-inf	1	no
CGI_10003363	scaffold734:67922-70462	7.37353	7.0078	-0.0733945	0.8381	no
CGI_10003364	scaffold39424:54268-54733	0.296184	0	-inf	1	no
CGI_10003366	scaffold1506:1921-22523	4.09238	1.70369	-1.26428	0.36635	no
CGI_10003370	scaffold39410:57885-59065	1.17544	0.192198	-2.61253	1	no
CGI_10003374	scaffold1732:58426-58660	0	3.19259	inf	1	no
CGI_10003375	scaffold1732:59594-68502	1.41928	7.64395	2.42916	0.19415	no
CGI_10003377	scaffold1339:1163-43021	0.327978	0.859276	1.38952	1	no
CGI_10003378	scaffold1339:61460-67814	7.01062	17.8335	1.34698	0.0559	no
CGI_10003381	scaffold39470:53021-68585	6.47625	7.65903	0.242002	0.16425	no
CGI_10003383	scaffold39488:18271-19625	0.446035	0.194552	-1.197	1	no
CGI_10003384	scaffold39488:40492-51060	0.850322	0.269541	-1.6575	1	no
CGI_10003386	scaffold39464:19168-19932	0.87261	0	-inf	1	no
CGI_10003387	scaffold39464:33606-57080	0	0	0	1	no
CGI_10003389	scaffold39482:341-10800	0	0.494401	inf	1	no
CGI_10003392	scaffold39522:27315-33990	4.4363	2.96219	-0.582694	0.18245	no
CGI_10003393	scaffold39522:42272-45182	21.6586	22.5143	0.0558997	0.84255	no
CGI_10003394	scaffold39522:46929-48627	0.367956	0.143993	-1.35354	1	no
CGI_10003395	scaffold39522:51363-66352	6.92232	1.02153	-2.76053	0.1847	no
CGI_10003397	scaffold39472:36256-64378	5.51297	4.73796	-0.218563	0.3388	no
CGI_10003398	scaffold39508:55182-55917	0	0	0	1	no
CGI_10003399	scaffold39508:57287-57464	0	0	0	1	no
CGI_10003400	scaffold39526:3806-29218	0.36991	0.312285	-0.244309	1	no
CGI_10003404	scaffold1334:59810-60300	4.86195	10.4133	1.09882	0.27565	no
CGI_10003407	scaffold1839:14504-16441	173.901	0.459277	-8.56468	0.2475	no
CGI_10003411	scaffold39500:17295-18057	0	0.317727	inf	1	no
CGI_10003412	scaffold582:12276-14156	0	1.19724	inf	1	no
CGI_10003413	scaffold582:17700-24196	1.50274	3.14054	1.06341	1	no
CGI_10003418	scaffold1374:53119-54241	1.62647	0.485407	-1.74448	1	no
CGI_10003419	scaffold1374:59000-64557	9.19719	8.82662	-0.0593316	0.75035	no
CGI_10003420	scaffold39574:291-1563	5.30026	0.473388	-3.48497	0.20305	no
CGI_10003421	scaffold39574:24120-24652	5.43901	7.10214	0.384909	0.58435	no
CGI_10003422	scaffold39574:25382-38672	1.05063	0.0997493	-3.39681	1	no
CGI_10003424	scaffold39574:48373-50587	49.4017	4.4316	-3.47866	0.22125	no
CGI_10003425	scaffold39574:61994-73138	4.19356	3.57809	-0.228983	0.39285	no
CGI_10003426	scaffold39574:61994-73138	6.15901	4.72932	-0.381067	0.43915	no
CGI_10003427	scaffold265:16314-16605	0	0.603754	inf	1	no
CGI_10003428	scaffold265:21989-22280	0	0	0	1	no
CGI_10003429	scaffold265:64181-72514	0	0	0	1	no
CGI_10003430	scaffold39570:17788-20066	1.2806	0.237305	-2.43201	1	no
CGI_10003431	scaffold39570:59886-66757	1.44636	0.596516	-1.27779	1	no
CGI_10003433	scaffold39592:543-4028	16.6011	22.9949	0.470033	0.17755	no
CGI_10003434	scaffold39592:4292-22531	5.81269	7.07555	0.283637	0.06855	no
CGI_10003436	scaffold39592:65918-73352	3.85606	1.57174	-1.29476	0.1126	no
CGI_10003437	scaffold1276:1106-2933	0	0	0	1	no
CGI_10003438	scaffold1276:7139-43389	1.18771	0.143445	-3.04961	1	no
CGI_10003442	scaffold39572:3215-8484	0	0.351513	inf	1	no
CGI_10003445	scaffold39572:41509-42794	1.99914	6.85484	1.77774	0.25685	no
CGI_10003446	scaffold39572:44324-68809	6.21285	5.86122	-0.0840542	0.50565	no
CGI_10003447	scaffold39572:70923-71955	0.29072	0	-inf	1	no
CGI_10003451	scaffold39594:27512-27692	0	0	0	1	no
CGI_10003452	scaffold39594:38644-39388	1.97844	0.181561	-3.44584	0.2213	no
CGI_10003453	scaffold39594:72113-73294	20.8545	0.182977	-6.83255	0.10555	no
CGI_10003454	scaffold766:2057-12617	1.64844	0.119736	-3.78318	1	no
CGI_10003455	scaffold766:20240-34581	0.692556	0.791763	0.193139	1	no
CGI_10003457	scaffold1847:12115-19877	0.294413	0	-inf	1	no
CGI_10003458	scaffold1847:41167-49978	0.946943	1.87504	0.985573	1	no
CGI_10003459	scaffold1847:57738-59391	0	0	0	1	no
CGI_10003460	scaffold1847:72283-72580	0.651924	0	-inf	1	no
CGI_10003463	scaffold264:55805-65386	0.182063	0	-inf	1	no
CGI_10003465	scaffold39600:60389-69615	0	1.12341	inf	1	no
CGI_10003466	scaffold39634:3660-4086	2.72021	1.27232	-1.09626	0.2677	no
CGI_10003472	scaffold39620:43330-51316	0.276336	1.22269	2.14556	1	no
CGI_10003473	scaffold1128:4585-5053	11.1959	9.44361	-0.245561	0.46655	no
CGI_10003474	scaffold1128:5411-8209	4.42626	5.90783	0.41654	0.31765	no
CGI_10003478	scaffold1308:52980-58362	1.37875	10.3849	2.91306	0.1619	no
CGI_10003480	scaffold1543:12786-15031	6.48739	4.75058	-0.449535	0.1771	no
CGI_10003482	scaffold1543:40796-48179	2.09443	1.7161	-0.287425	1	no
CGI_10003486	scaffold253:125-347	8.93916	4.57141	-0.967501	0.31975	no
CGI_10003488	scaffold253:23274-23708	1.21709	1.10675	-0.137108	1	no
CGI_10003491	scaffold1124:48385-50216	696.129	613.854	-0.181459	0.0352	no
CGI_10003493	scaffold39642:1125-1641	0	0	0	1	no
CGI_10003494	scaffold39642:3601-3979	0	0.226144	inf	1	no
CGI_10003497	scaffold39642:20023-20449	0	0.550132	inf	1	no
CGI_10003498	scaffold39642:20674-20995	0	0.504016	inf	1	no
CGI_10003500	scaffold39640:48827-48986	11.0377	10.1468	-0.121403	0.5721	no
CGI_10003501	scaffold39640:51086-54120	0.120378	4.62303	5.26319	0.159	no
CGI_10003502	scaffold39624:58138-58390	0	0	0	1	no
CGI_10003503	scaffold39652:31556-32330	2.305	2.30317	-0.00114803	0.94525	no
CGI_10003504	scaffold39652:38910-42557	10.9325	9.82996	-0.153361	0.7074	no
CGI_10003505	scaffold39652:61487-61877	0	1.13133	inf	1	no
CGI_10003506	scaffold39652:64382-64817	0	0	0	1	no
CGI_10003509	scaffold1473:13161-33966	0.436271	2.78337	2.67354	0.05055	no
CGI_10003510	scaffold1473:36370-40501	0.0973308	0.977354	3.32791	1	no
[truncated: 26,029 more rows]
