# Supplementary material for: Transcriptomic and Quantitative Proteomic Analyses Provide Insights Into the Phagocytic Killing of Hemocytes in the Oyster Crassostrea gigas
Source: Front Immunol. 2018 Jun 11;9:1280. doi: 10.3389/fimmu.2018.01280 (PMC6005338; doi:10.3389/fimmu.2018.01280)
Supplement: Supplementary file 2 [file Table_2.XLS]

## Sheet: Increased_GO_annotation
Supplementary table 2. GO annotation of DEGs in phagocytes.
Sequences name	Sequences description	Sequences length	Similarity	GOs
CGI_10000610	protein tanc2	1140	1	-
CGI_10002406	hypothetical protein CGI_10002406	321	1	-
CGI_10001407	hypothetical protein CGI_10017178	2337	1	P:GTP catabolic process; F:GTPase activity; F:GTP binding
CGI_10002757	cytochrome p450 20a1	732	1	F:heme binding; F:oxidoreductase activity, acting on paired donors, with incorporation or reduction of molecular oxygen; F:iron ion binding; P:oxidation-reduction process
CGI_10002758	apolipoprotein l3	1470	1	P:lipid transport; C:extracellular region; P:lipoprotein metabolic process; F:lipid binding
CGI_10000261	neuronal acetylcholine receptor subunit alpha-10	459	1	C:integral component of membrane; P:ion transmembrane transport; F:extracellular ligand-gated ion channel activity
CGI_10004393	hypothetical protein CGI_10004393	960	1	-
CGI_10004394	nuclear receptor corepressor 1	6690	1	C:nucleus; F:chromatin binding; F:DNA binding
CGI_10004396	nadph--cytochrome p450 reductase	2745	1	F:oxidoreductase activity; F:iron ion binding; F:calcium ion binding; P:oxidation-reduction process; F:FMN binding
CGI_10004397	phosphatidylserine decarboxylase proenzyme	912	1	F:phosphatidylserine decarboxylase activity; P:phospholipid biosynthetic process
CGI_10003112	dynactin subunit 1	2238	1	P:microtubule-based transport; C:dynactin complex; F:dynein binding
CGI_10004069	hypothetical protein CGI_10004069	3624	1	P:signal transduction; P:activation of innate immune response; P:positive regulation of type I interferon production
CGI_10003167	e3 ubiquitin-protein ligase herc2	609	1	F:ligase activity; P:metabolic process
CGI_10004309	hypothetical protein CGI_10004309	366	1	-
CGI_10005941	tripartite motif-containing protein 2	1668	1	F:zinc ion binding; C:intracellular
CGI_10005948	tripartite motif-containing protein 45	1107	1	F:zinc ion binding; C:intracellular
CGI_10009164	60s ribosomal protein l12	531	1	C:ribosome; F:structural constituent of ribosome; P:translation
CGI_10009168	hypothetical protein CGI_10009168	1170	1	-
CGI_10009169	kinesin-like protein kif21a	1251	1	P:metabolic process; F:microtubule motor activity; P:microtubule-based movement; C:kinesin complex
CGI_10009170	ankyrin repeat domain-containing protein 53	2067	1	-
CGI_10009176	four-jointed box protein 1	1527	1	-
CGI_10009180	Hemicentin-1	3621	1	-
CGI_10008752	hypothetical protein CGI_10008752	273	1	C:mitochondrial respiratory chain complex III; P:mitochondrial electron transport, ubiquinol to cytochrome c
CGI_10008753	t-box transcription factor tbx1	1542	1	P:regulation of transcription, DNA-templated; F:sequence-specific DNA binding transcription factor activity; F:DNA binding; C:nucleus
CGI_10007104	40s ribosomal protein s8	684	1	C:ribosome; F:structural constituent of ribosome; P:translation
CGI_10007111	hypothetical protein CGI_10007111	1470	1	-
CGI_10001026	arylsulfatase b	1476	1	P:metabolic process; F:sulfuric ester hydrolase activity
CGI_10001667	hypothetical protein CGI_10001667	438	1	-
CGI_10003728	glutamate receptor u1	1590	1	P:ion transmembrane transport; F:extracellular-glutamate-gated ion channel activity; F:ionotropic glutamate receptor activity; P:ionotropic glutamate receptor signaling pathway; C:membrane
CGI_10003729	hypothetical protein CGI_10003729	2082	1	C:extracellular space; F:endopeptidase inhibitor activity; P:negative regulation of endopeptidase activity
CGI_10003338	E-selectin	711	1	-
CGI_10009093	Filamin-A	2544	1	-
CGI_10009094	hypothetical protein CGI_10009094	720	1	C:membrane; P:immune response; F:tumor necrosis factor receptor binding
CGI_10009096	hypothetical protein CGI_10009096	840	1	C:membrane; P:immune response; F:tumor necrosis factor receptor binding
CGI_10007489	disrupted in renal carcinoma protein 2-like protein	909	1	P:transmembrane transport; C:integral component of membrane
CGI_10007494	Polycystin-2	1536	1	C:membrane; F:calcium ion binding
CGI_10007497	sodium-coupled monocarboxylate transporter 1	1941	1	P:transmembrane transport; C:integral component of membrane; F:transporter activity
CGI_10002819	hypothetical protein CGI_10002819	579	1	-
CGI_10006398	tripartite motif-containing protein 2	1689	0.78	F:zinc ion binding; C:intracellular
CGI_10006404	tripartite motif-containing protein 2	1674	1	F:zinc ion binding; C:intracellular
CGI_10006406	sperm flagellar protein 2	5442	1	-
CGI_10003515	t-box transcription factor tbx15	1143	1	P:regulation of transcription, DNA-templated; F:sequence-specific DNA binding transcription factor activity; F:DNA binding; C:nucleus
CGI_10003135	impact-like protein	708	1	-
CGI_10002304	hypothetical protein CGI_10002304	1875	1	-
CGI_10002462	hypothetical protein CGI_10002462	1593	1	-
CGI_10001256	hypothetical protein CGI_10001256	345	1	-
CGI_10006312	hypothetical protein CGI_10006312	2625	1	-
CGI_10003305	aldose 1-epimerase	888	0.66	F:catalytic activity
CGI_10013067	host cell factor	417	1	-
CGI_10013073	complement c1q tumor necrosis factor-related protein 2	624	1	-
CGI_10013081	pleckstrin-like protein domain-containing family a member 5	1980	1	-
CGI_10013082	pleckstrin-like protein domain-containing family a member 7	2799	1	-
CGI_10013084	60s ribosomal protein l27a	1095	1	C:ribosome; F:structural constituent of ribosome; P:translation
CGI_10013090	tumor necrosis factor receptor superfamily member 1b	1947	1	-
CGI_10009028	Profilin-2	405	1	F:actin binding; P:actin cytoskeleton organization
CGI_10009038	solute carrier family 28 member 3	1782	1	F:nucleoside:sodium symporter activity; P:nucleoside transmembrane transport; C:membrane
CGI_10009039	hypothetical protein CGI_10009039	429	1	-
CGI_10009041	hypothetical protein CGI_10009041	13002	1	P:protein ubiquitination; F:ligase activity; F:ubiquitin-protein transferase activity
CGI_10001089	tripartite motif-containing protein 3	1722	1	F:zinc ion binding; C:intracellular
CGI_10014903	low affinity immunoglobulin epsilon fc receptor	1086	1	F:carbohydrate binding
CGI_10014910	hypothetical protein CGI_10014910	2391	1	P:protein phosphorylation; F:protein kinase activity
CGI_10014922	hypothetical protein CGI_10014922	864	0.99	-
CGI_10014923	hypothetical protein CGI_10014923	2133	1	-
CGI_10014924	hypothetical protein CGI_10014924	552	1	-
CGI_10014925	protein g7c	1506	1	-
CGI_10004681	hypothetical protein CGI_10004681	960	1	-
CGI_10015336	hypothetical protein CGI_10015336	531	1	-
CGI_10015342	hypothetical protein CGI_10015342	1161	1	-
CGI_10015345	Testin	1257	1	F:zinc ion binding
CGI_10015346	hypothetical protein CGI_10015346	417	1	-
CGI_10015348	complement c1q tumor necrosis factor-related protein 3	585	1	-
CGI_10015352	15-hydroxyprostaglandin dehydrogenase	762	1	P:oxidation-reduction process; F:oxidoreductase activity
CGI_10015355	protein spec3	906	1	-
CGI_10015358	hypothetical protein CGI_10015358	288	1	-
CGI_10015360	Nephrocystin-1	2529	1	P:signal transduction; C:proteinaceous extracellular matrix; F:calcium ion binding
CGI_10008774	hypothetical protein CGI_10008774	2742	1	-
CGI_10009160	solute carrier family 23 member 2	1581	1	P:transmembrane transport; C:membrane; F:transporter activity
CGI_10005018	deleted in malignant brain tumors 1 protein	2103	1	F:scavenger receptor activity; C:membrane; P:receptor-mediated endocytosis
CGI_10005020	oncoprotein-induced transcript 3 protein	1341	1	-
CGI_10005022	hypothetical protein CGI_10005022	792	1	P:oxidation-reduction process; F:oxidoreductase activity
CGI_10006745	leucine-rich repeat-containing protein 61	822	1	-
CGI_10003115	hypothetical protein CGI_10003115	549	1	-
CGI_10005527	kelch domain-containing protein 9	954	1	-
CGI_10003198	hypothetical protein CGI_10003198	828	1	-
CGI_10012223	ectonucleotide pyrophosphatase phosphodiesterase family member 5	1320	1	F:catalytic activity; P:metabolic process
CGI_10012226	tripartite motif-containing protein 2	1329	1	-
CGI_10012232	hibernation-associated plasma protein hp-27	1869	1	-
CGI_10012233	hibernation-associated plasma protein hp-27	1671	0.9	-
CGI_10000390	hypothetical protein CGI_10000390	261	1	-
CGI_10007408	von willebrand factor c domain-containing protein 2-like protein	420	0.65	-
CGI_10007410	neuroligin- y-linked	1614	1	F:cholinesterase activity; P:metabolic process
CGI_10011941	hypothetical protein CGI_10011941	474	1	-
CGI_10011942	Hemicentin-1	2439	1	C:integral component of membrane
CGI_10011943	amy-1-associating protein expressed in testis 1	2220	1	-
CGI_10011952	e3 ubiquitin-protein ligase trim33	1665	1	F:zinc ion binding; F:ligase activity; C:intracellular; P:metabolic process
CGI_10008352	gtpase imap family member 4	1569	1	F:GTP binding
CGI_10011020	apolipoprotein l3	897	1	P:lipid transport; C:extracellular region; P:lipoprotein metabolic process; F:lipid binding
CGI_10011025	sperm-associated antigen 6	1527	1	-
CGI_10000513	hypothetical protein CGI_10000513	189	1	-
CGI_10000516	hypothetical protein CGI_10000239	186	1	-
CGI_10000517	hypothetical protein CGI_10000118	198	1	-
CGI_10014569	afadin- and alpha-actinin-binding protein	2052	1	-
CGI_10014575	kn motif and ankyrin repeat domain-containing protein 1	4542	1	-
CGI_10014578	f-box only protein 4	1047	1	F:GTP binding
CGI_10014579	60s ribosomal protein l37-a	306	1	C:ribosome; F:metal ion binding; F:structural constituent of ribosome; P:translation; F:rRNA binding
CGI_10007845	hypothetical protein CGI_10007845	525	1	-
CGI_10007847	Fucolectin-1	477	1	P:cell adhesion
CGI_10000553	gtpase imap family member 7	864	1	F:GTP binding
CGI_10013042	ef-hand calcium-binding domain-containing protein 1	573	1	F:calcium ion binding
CGI_10013044	hypothetical protein CGI_10013044	1275	1	-
CGI_10013045	nose resistant to fluoxetine protein 6	1965	1	-
CGI_10013048	octopamine receptor	1569	1	C:integral component of membrane; P:G-protein coupled receptor signaling pathway; F:G-protein coupled receptor activity
CGI_10011092	hypothetical protein CGI_10011092	294	1	-
CGI_10011093	pancreatic lipase-related protein 1	1401	1	C:extracellular region; F:hydrolase activity; P:lipid metabolic process
CGI_10011098	hypothetical protein CGI_10011098	1818	1	F:catalytic activity; P:metabolic process
CGI_10011104	tripartite motif-containing protein 56	2772	1	F:zinc ion binding; C:intracellular
CGI_10001285	dynein-1-beta heavy flagellar inner arm i1 complex	3153	1	P:microtubule-based movement; P:metabolic process; F:microtubule motor activity
CGI_10001286	tripartite motif-containing protein 2	1659	1	F:zinc ion binding; C:intracellular
CGI_10005125	tripartite motif-containing protein 3	882	1	-
CGI_10011450	complement c1q tumor necrosis factor-related protein 3	603	1	-
CGI_10012122	ganglioside gm2 activator	516	1	F:enzyme activator activity; P:ganglioside catabolic process; P:positive regulation of catalytic activity
CGI_10012124	lambda-crystallin-like protein	813	1	F:3-hydroxyacyl-CoA dehydrogenase activity; F:NAD+ binding; P:fatty acid metabolic process; P:oxidation-reduction process
CGI_10011429	hypothetical protein CGI_10011429	357	1	-
CGI_10007562	dimethylaniline monooxygenase	1587	1	C:endoplasmic reticulum membrane; F:flavin adenine dinucleotide binding; F:NADP binding; F:N,N-dimethylaniline monooxygenase activity; P:oxidation-reduction process
CGI_10016397	histone-lysine n-methyltransferase mll3	14973	1	F:hydrolase activity, hydrolyzing O-glycosyl compounds; P:carbohydrate metabolic process; F:oxidoreductase activity; P:methylation; F:DNA binding; P:oxidation-reduction process; F:zinc ion binding; F:methyltransferase activity
CGI_10016398	oxidoreductase htatip2	1116	1	-
CGI_10016407	hypothetical protein CGI_10016407	3555	1	-
CGI_10016412	tripartite motif-containing protein 2	1290	1	-
CGI_10004177	Caprin-2	1371	1	-
CGI_10002997	tripartite motif-containing protein 3	375	1	-
CGI_10005632	hypothetical protein CGI_10005632	729	1	-
CGI_10002184	hypothetical protein CGI_10002184	672	1	-
CGI_10003432	tripartite motif-containing protein 2	1353	1	-
CGI_10015876	hypothetical protein CGI_10015876	4380	1	P:response to biotic stimulus; C:integral component of membrane
CGI_10015884	hydroxysteroid dehydrogenase-like protein 2	846	1	P:oxidation-reduction process; F:oxidoreductase activity
CGI_10015893	hypothetical protein CGI_10015893	1674	1	F:metal ion binding
CGI_10015895	unc-93-like protein a	450	1	P:transmembrane transport; C:integral component of membrane
CGI_10008722	voltage-dependent anion-selective channel protein 2	951	1	F:voltage-gated anion channel activity; P:transmembrane transport; P:regulation of anion transport; C:mitochondrial outer membrane
CGI_10005009	heat shock 70 kda protein 12a	1230	1	P:response to stress
CGI_10002737	hcls1-binding protein partial	1194	1	F:phosphatidylinositol binding
CGI_10004588	zinc finger protein noc	1467	1	F:metal ion binding; F:nucleic acid binding
CGI_10004589	hypothetical protein CGI_10004589	1500	1	F:metal ion binding; F:nucleic acid binding
CGI_10004592	beta-hexosaminidase subunit beta	642	1	P:carbohydrate metabolic process; F:beta-N-acetylhexosaminidase activity
CGI_10001051	tripartite motif-containing protein 2	1845	1	F:zinc ion binding; C:intracellular
CGI_10012805	zinc finger homeobox protein 4	3039	1	F:metal ion binding; F:DNA binding
CGI_10012808	60s ribosomal protein l14	471	1	C:ribosome; F:structural constituent of ribosome; P:translation
CGI_10012812	hypothetical protein CGI_10012812	525	1	-
CGI_10014138	Temptin	558	1	-
CGI_10007638	tripartite motif-containing protein 3	882	1	-
CGI_10007641	s-adenosylmethionine synthetase isoform type-1	1200	1	F:methionine adenosyltransferase activity; F:metal ion binding; P:S-adenosylmethionine biosynthetic process; P:one-carbon metabolic process; F:ATP binding
CGI_10007642	s-adenosylmethionine synthetase isoform type-1	522	1	F:methionine adenosyltransferase activity; P:S-adenosylmethionine biosynthetic process; F:ATP binding
CGI_10006085	protein wech	258	1	-
CGI_10006087	tripartite motif-containing protein 3	846	1	-
CGI_10011588	hypothetical protein CGI_10011588	1422	1	P:cell cycle arrest
CGI_10011589	hypothetical protein CGI_10011589	1824	1	-
CGI_10011590	hypothetical protein CGI_10011590	1167	1	-
CGI_10014455	hypothetical protein CGI_10014455	438	1	-
CGI_10014456	hypothetical protein CGI_10014456	225	1	-
CGI_10014461	tripartite motif-containing protein 2	1671	0.55	F:zinc ion binding; C:intracellular
CGI_10014468	hypothetical protein CGI_10014468	4611	1	-
CGI_10014469	hypothetical protein CGI_10014469	6576	1	F:lipid transporter activity; P:lipid transport
CGI_10014470	hypothetical protein CGI_10014470	3390	1	-
CGI_10014471	cytochrome p450 4v2	1401	1	F:heme binding; F:oxidoreductase activity, acting on paired donors, with incorporation or reduction of molecular oxygen; F:monooxygenase activity; F:iron ion binding; P:oxidation-reduction process
CGI_10014472	cytochrome p450 4v2	1311	1	F:heme binding; F:oxidoreductase activity, acting on paired donors, with incorporation or reduction of molecular oxygen; F:monooxygenase activity; F:iron ion binding; P:oxidation-reduction process
CGI_10014474	serine cytosolic	1422	1	F:pyridoxal phosphate binding; P:L-serine metabolic process; P:tetrahydrofolate interconversion; P:methylation; F:methyltransferase activity; F:glycine hydroxymethyltransferase activity; P:glycine metabolic process
CGI_10014477	elongation of very long chain fatty acids protein 6	702	1	C:integral component of membrane; P:fatty acid biosynthetic process; F:transferase activity
CGI_10013767	tripartite motif-containing protein 2	1932	1	F:zinc ion binding; C:intracellular
CGI_10013768	tripartite motif-containing protein 2	2520	1	F:zinc ion binding; C:intracellular
CGI_10013773	hypothetical protein CGI_10013773	750	1	-
CGI_10005274	aggrecan core protein	258	1	F:carbohydrate binding
CGI_10005277	kyphoscoliosis peptidase	1851	1	-
CGI_10008184	hypothetical protein CGI_10008184	621	1	C:integral component of membrane
CGI_10008185	Plasminogen	3204	1	F:protein tyrosine phosphatase activity; C:membrane; P:peptidyl-tyrosine dephosphorylation
CGI_10008186	hypothetical protein CGI_10008186	357	1	-
CGI_10000472	ectoine hydroxylase	828	1	-
CGI_10001128	heat shock 70 kda protein 12a	1746	1	P:response to stress
CGI_10006803	hypothetical protein CGI_10006803	1296	1	-
CGI_10012483	Poly	3021	1	P:metabolic process; F:chromatin binding; F:NAD+ ADP-ribosyltransferase activity
CGI_10005908	hypothetical protein CGI_10005908	666	1	-
CGI_10005910	von willebrand factor d and egf domain-containing protein	1668	1	-
CGI_10017531	rhabdoid tumor deletion region protein 1-like	1026	0.82	-
CGI_10017533	hypothetical protein CGI_10017533	447	1	P:response to biotic stimulus; C:integral component of membrane
CGI_10017538	Zonadhesin	8160	1	F:calcium ion binding; C:extracellular region
CGI_10017542	hypothetical protein CGI_10017542	405	1	C:integral component of membrane; C:Golgi apparatus; P:biosynthetic process; F:galactosylceramide sulfotransferase activity
CGI_10017547	bifunctional protein bira	1386	1	P:cellular protein modification process; F:biotin-[acetyl-CoA-carboxylase] ligase activity
CGI_10017548	hypothetical protein CGI_10017548	762	1	-
CGI_10005508	Putative uncharacterized protein yghX	375	1	P:metabolic process; F:hydrolase activity
CGI_10017767	60s ribosomal protein l6	687	1	C:ribosome; F:structural constituent of ribosome; P:translation
CGI_10017770	coiled-coil domain-containing protein mitochondrial	3078	1	-
CGI_10017775	a-kinase anchor protein 9	7605	1	F:kinase activity; P:phosphorylation
CGI_10017776	hypothetical protein CGI_10017776	13089	1	-
CGI_10017777	tripartite motif-containing protein 2	1224	1	-
CGI_10017782	Sialin	1617	1	P:transmembrane transport; C:integral component of membrane
CGI_10017783	hypothetical protein CGI_10017783	663	1	-
CGI_10023566	hypothetical protein CGI_10023566	531	1	-
CGI_10023567	yolk ferritin	546	1	P:cellular iron ion homeostasis; F:ferric iron binding; P:iron ion transport
CGI_10023571	ankyrin repeat domain-containing protein 42-like isoform x2	1551	0.74	-
CGI_10023576	Uncharacterized protein C20orf29	576	1	P:endosomal transport; P:double-strand break repair via homologous recombination; C:AP-type membrane coat adaptor complex
CGI_10023578	glutamate receptor u1	1398	1	P:ion transmembrane transport; F:extracellular-glutamate-gated ion channel activity; F:ionotropic glutamate receptor activity; C:integral component of membrane; P:ionotropic glutamate receptor signaling pathway
CGI_10023582	Neurocalcin-delta	567	1	F:calcium ion binding
CGI_10023583	hypothetical protein CGI_10023584	2571	0.59	-
CGI_10023584	hypothetical protein CGI_10023584	3324	1	-
CGI_10023585	hypothetical protein CGI_10023585	270	1	-
CGI_10023594	hypothetical protein CGI_10023594	336	1	-
CGI_10023598	hypothetical protein CGI_10023598	2955	1	-
CGI_10011239	leucine-rich repeat-containing protein 71-like isoform x7	1362	0.53	-
CGI_10011240	hypothetical protein CGI_10011240	738	1	-
CGI_10011241	hypothetical protein CGI_10011241	648	1	-
CGI_10011242	hypothetical protein CGI_10011242	729	1	-
CGI_10011243	btb poz domain-containing protein 6-b	1143	1	-
CGI_10014593	Prestin	2454	1	P:sulfate transmembrane transport; C:integral component of membrane; F:secondary active sulfate transmembrane transporter activity
CGI_10014594	e3 ubiquitin-protein ligase rsp5	975	1	P:protein ubiquitination; F:ligase activity; F:ubiquitin-protein transferase activity
CGI_10014596	hypothetical protein CGI_10014596	1269	1	-
CGI_10014600	hypothetical protein CGI_10014600	198	1	-
CGI_10014601	ef-hand calcium-binding domain-containing protein 6	2877	1	F:calcium ion binding
CGI_10014611	hypothetical protein CGI_10014611	1866	1	F:catalytic activity; P:metabolic process
CGI_10003093	hypothetical protein CGI_10003093	1485	1	-
CGI_10002541	hypothetical protein CGI_10002541	921	1	-
CGI_10023978	c-type mannose receptor 2	2025	1	F:carbohydrate binding
CGI_10023980	pdz domain-containing protein 7	3462	1	-
CGI_10023985	m-phase inducer phosphatase	1899	1	F:protein tyrosine phosphatase activity; C:intracellular; P:peptidyl-tyrosine dephosphorylation
CGI_10023988	ectonucleoside triphosphate diphosphohydrolase 1	1935	1	P:metabolic process; F:hydrolase activity
CGI_10023993	eukaryotic peptide chain release factor subunit 1	1146	1	C:cytoplasm; P:translational termination; F:translation release factor activity, codon specific
CGI_10024003	hypothetical protein CGI_10024003	312	1	-
CGI_10024006	cug-bp- and etr-3-like factor 4	1050	1	F:nucleic acid binding; F:nucleotide binding
CGI_10002899	coiled-coil domain-containing protein 65	1461	1	-
CGI_10002900	coiled-coil domain-containing protein 65	1512	1	-
CGI_10002901	cytochrome p450 1a1	1329	1	F:heme binding; F:oxidoreductase activity, acting on paired donors, with incorporation or reduction of molecular oxygen; F:monooxygenase activity; F:iron ion binding; P:oxidation-reduction process
CGI_10019204	type 1 phosphatidylinositol -bisphosphate 4-phosphatase-like	1014	0.67	-
CGI_10019209	hypothetical protein CGI_10019209	324	1	-
CGI_10019212	c-type lectin domain family 10 member a	912	1	F:carbohydrate binding
CGI_10019227	hypothetical protein CGI_10019227	1233	1	-
CGI_10019233	hypothetical protein CGI_10019233	1101	1	P:oxidation-reduction process; F:oxidoreductase activity
CGI_10019238	spermatogenesis-associated protein 5-like protein 1	2061	1	F:nucleoside-triphosphatase activity; P:metabolic process; F:ATP binding
CGI_10019239	39s ribosomal protein mitochondrial	294	1	C:ribosome
CGI_10019244	coiled-coil domain-containing protein 87	3225	1	-
CGI_10019245	Aquaporin-9	933	1	C:integral component of membrane; P:transport; F:transporter activity
CGI_10004324	hypothetical protein CGI_10004324	351	1	-
CGI_10003945	circularly permutated ras protein 1	2619	1	F:zinc ion binding; F:GTP binding; C:COPII vesicle coat; P:GTP catabolic process; P:intracellular protein transport; P:small GTPase mediated signal transduction; P:ER to Golgi vesicle-mediated transport
CGI_10001540	Fucolectin	474	1	P:cell adhesion
CGI_10009549	hypothetical protein CGI_10009549	729	1	-
CGI_10009550	hypothetical protein CGI_10009550	621	1	-
CGI_10006009	coiled-coil domain-containing protein 42-like protein	357	1	-
CGI_10012849	hypothetical protein CGI_10012849	603	1	-
CGI_10012860	tripartite motif-containing protein 2	1083	1	-
CGI_10009793	Cubilin	2952	1	-
CGI_10014543	hypothetical protein CGI_10014543	1035	1	C:cytoplasm; P:methionine biosynthetic process; F:betaine-homocysteine S-methyltransferase activity; P:methylation; F:S-adenosylmethionine-homocysteine S-methyltransferase activity; F:zinc ion binding
CGI_10014546	tyrosine-protein kinase receptor tie-1	951	0.65	F:kinase activity; P:phosphorylation
CGI_10014555	e3 ubiquitin-protein ligase march5	903	1	F:zinc ion binding; F:ligase activity; P:metabolic process
CGI_10014556	e3 ubiquitin-protein ligase march5	393	1	F:zinc ion binding; F:ligase activity; P:metabolic process
CGI_10014557	cytoplasmic polyadenylation element-binding protein 4	1992	1	F:nucleic acid binding; F:nucleotide binding
CGI_10014559	a-kinase anchor protein 14	576	1	F:kinase activity; P:phosphorylation
CGI_10014560	hypothetical protein CGI_10014560	753	1	-
CGI_10014565	mannose-p-dolichol utilization defect 1 protein	660	1	-
CGI_10008638	hypothetical protein CGI_10008638	1440	1	F:metal ion binding
CGI_10008641	Tenascin	1512	1	-
CGI_10011967	exonuclease 3 -5 domain-containing protein 1	1761	1	P:nucleic acid phosphodiester bond hydrolysis; F:nucleic acid binding; F:3'-5' exonuclease activity
CGI_10011968	lysosomal thioesterase ppt2-b	786	1	-
CGI_10011969	lysosomal thioesterase ppt2	1002	1	C:integral component of membrane
CGI_10011975	nadh dehydrogenase	360	0.65	-
CGI_10004259	hypothetical protein CGI_10004259	687	1	P:GTP catabolic process; F:GTPase activity; F:GTP binding
CGI_10005280	hypothetical protein CGI_10005280	639	0.99	-
CGI_10005283	hypothetical protein CGI_10005283	717	1	-
CGI_10022922	hypothetical protein CGI_10022922	1770	1	-
CGI_10022924	aldose 1-epimerase	537	1	F:carbohydrate binding; P:carbohydrate metabolic process; F:isomerase activity
CGI_10022928	tumor protein 63	2373	1	P:regulation of transcription, DNA-templated; F:sequence-specific DNA binding transcription factor activity; P:protein tetramerization; F:transcription regulatory region DNA binding; C:nucleus; P:apoptotic process
CGI_10022933	serine threonine-protein kinase plk1	1638	1	P:protein phosphorylation; F:ATP binding; F:protein serine/threonine kinase activity
CGI_10022934	hypothetical protein CGI_10022934	255	1	-
CGI_10022938	tripartite motif-containing protein 2	900	0.99	-
CGI_10008551	Regucalcin	765	1	F:enzyme regulator activity; F:calcium ion binding; P:regulation of catalytic activity
CGI_10008552	phosphatidylglycerol phosphatidylinositol transfer protein	570	1	-
CGI_10008553	hypothetical protein CGI_10008553	756	1	-
CGI_10008554	hypothetical protein CGI_10008554	207	1	-
CGI_10008555	15-hydroxyprostaglandin dehydrogenase	780	1	P:oxidation-reduction process; F:oxidoreductase activity
CGI_10008560	forkhead box protein f1	1185	1	P:regulation of transcription, DNA-templated; F:sequence-specific DNA binding transcription factor activity; F:sequence-specific DNA binding; C:nucleus
CGI_10007621	upf0663 transmembrane protein c17orf28	2649	1	F:metal ion binding; P:D-xylose metabolic process; F:xylose isomerase activity; P:pentose-phosphate shunt; C:integral component of membrane
CGI_10012254	hypothetical protein CGI_10012254	744	1	-
CGI_10012258	tripartite motif-containing protein 3	885	1	-
CGI_10012260	hypothetical protein CGI_10012260	1230	1	C:intracellular; P:regulation of apoptotic process
CGI_10012262	hypothetical protein CGI_10012262	732	1	-
CGI_10012266	hypothetical protein CGI_10012266	705	1	-
CGI_10012267	tripartite motif-containing protein 3	1725	1	F:zinc ion binding; C:intracellular
CGI_10010402	xaa-pro dipeptidase	1143	1	P:metabolic process; F:hydrolase activity
CGI_10010406	Caltractin	669	1	F:calcium ion binding
CGI_10009921	hypothetical protein CGI_10009921	2586	1	-
CGI_10009924	Steryl-sulfatase	1617	1	P:metabolic process; F:sulfuric ester hydrolase activity
CGI_10009931	dynein intermediate chain ciliary	2331	1	-
CGI_10007414	tripartite motif-containing protein 2	1671	1	F:zinc ion binding; C:intracellular
CGI_10007415	3-demethylubiquinone-9 3-methyltransferase	1029	1	P:methylation; F:methyltransferase activity
CGI_10007416	hypothetical protein CGI_10007416	1029	1	-
CGI_10018322	origin recognition complex subunit 4	1131	1	F:serine-type endopeptidase activity; P:proteolysis
CGI_10018327	organic cation transporter protein	1650	1	C:integral component of membrane; P:transmembrane transport; F:transmembrane transporter activity
CGI_10018328	hypothetical protein CGI_10018328	2190	1	-
CGI_10018329	hypothetical protein CGI_10018329	1923	1	-
CGI_10018331	scavenger receptor class f member partial	1503	1	-
CGI_10018334	hypothetical protein CGI_10018334	1275	1	-
CGI_10018335	ribosomal protein	2394	0.74	C:intracellular
CGI_10018338	hypothetical protein LOTGIDRAFT_187020	1164	0.85	P:nucleoside diphosphate phosphorylation; F:nucleoside diphosphate kinase activity; P:UTP biosynthetic process; F:ATP binding; P:GTP biosynthetic process; P:CTP biosynthetic process
CGI_10018339	hypothetical protein CGI_10018339	687	1	-
CGI_10018340	hypothetical protein CGI_10018340	10863	1	F:lipid transporter activity; P:lipid transport
CGI_10018341	hypothetical protein CGI_10018341	2607	1	-
CGI_10018342	hypothetical protein CGI_10018342	1011	1	-
CGI_10013412	hypothetical protein CGI_10013412	759	1	-
CGI_10013415	cytochrome p450 49a1	453	0.62	F:metal ion binding; P:oxidation-reduction process; F:oxidoreductase activity, acting on paired donors, with incorporation or reduction of molecular oxygen; F:heme binding; F:oxidoreductase activity; F:iron ion binding; F:monooxygenase activity
CGI_10013417	pregnancy zone partial	2517	1	C:extracellular space; F:endopeptidase inhibitor activity; P:negative regulation of endopeptidase activity
CGI_10013420	Uncharacterized protein C10orf67	1854	1	-
CGI_10013426	hypothetical protein CGI_10013426	1410	1	-
CGI_10013429	tripartite motif-containing protein 2	3207	1	F:zinc ion binding; C:intracellular
CGI_10004635	mycbp-associated protein	3600	1	F:metalloendopeptidase activity; P:proteolysis; F:zinc ion binding
CGI_10022179	hypothetical protein CGI_10022179	348	1	-
CGI_10022180	hypothetical protein CGI_10022180	756	1	-
CGI_10022184	SCO-spondin	5490	1	-
CGI_10022185	cytochrome p450 3a29	2313	1	F:heme binding; F:oxidoreductase activity, acting on paired donors, with incorporation or reduction of molecular oxygen; F:monooxygenase activity; F:iron ion binding; P:oxidation-reduction process
CGI_10022189	Alpha-amylase	1563	1	F:alpha-amylase activity; P:carbohydrate metabolic process; F:cation binding
CGI_10022190	Alpha-amylase	1404	1	F:alpha-amylase activity; P:carbohydrate metabolic process; F:cation binding
CGI_10022202	hypothetical protein CGI_10022202	1122	1	F:nucleic acid binding
CGI_10010190	serine threonine-protein kinase nek4	1689	1	P:protein phosphorylation; F:ATP binding; F:protein serine/threonine kinase activity
CGI_10010195	PREDICTED: uncharacterized protein LOC101854415 isoform X2	1329	0.56	-
CGI_10010197	tripartite motif-containing protein 2	1473	1	F:zinc ion binding; C:intracellular
CGI_10010199	tripartite motif-containing protein 2	1767	1	F:zinc ion binding; C:intracellular
CGI_10010200	tripartite motif-containing protein 3	1308	1	-
CGI_10013469	kunitz-type protease inhibitor 1	1860	1	F:serine-type endopeptidase inhibitor activity; P:negative regulation of endopeptidase activity; F:peptidase activity
CGI_10005103	tripartite motif-containing protein 3	1671	1	F:zinc ion binding; C:intracellular
CGI_10005105	hypothetical protein CGI_10005105	432	1	-
CGI_10004514	hypothetical protein CGI_10004514	750	1	-
CGI_10004517	hypothetical protein CGI_10004517	648	1	-
CGI_10004519	hypothetical protein CGI_10004519	699	1	-
CGI_10005726	neuroligin- x-linked	1554	1	P:metabolic process; F:hydrolase activity
CGI_10005728	Cholinesterase	1542	1	P:metabolic process; F:hydrolase activity
CGI_10005730	ferric-chelate reductase 1	1323	1	C:integral component of membrane
CGI_10005731	ferric-chelate reductase 1	2985	1	-
CGI_10006691	collagen alpha-6 chain	1188	1	C:collagen trimer
CGI_10001074	monocarboxylate transporter 12-b	1290	1	P:transmembrane transport; C:integral component of membrane
CGI_10013186	neurogenic locus notch protein	7611	1	C:integral component of membrane; P:cell differentiation; F:calcium ion binding; P:regulation of developmental process
CGI_10012666	Advillin	2784	1	F:actin binding; P:cytoskeleton organization
CGI_10012669	hypothetical protein CGI_10012669	303	1	-
CGI_10012680	band -like protein 3	6780	1	C:cytoskeleton; C:cytoplasm; F:cytoskeletal protein binding; C:extrinsic component of membrane
CGI_10008686	t-complex protein 11-like protein 1	1101	1	-
CGI_10008688	outer dense fiber protein 3	759	1	-
CGI_10001272	hypothetical protein CGI_10001272	921	1	-
CGI_10003223	PREDICTED: uncharacterized protein LOC101851762	2433	0.51	-
CGI_10021088	hypothetical protein CGI_10021088	816	1	-
CGI_10021095	hypothetical protein CGI_10021095	549	1	F:zinc ion binding; C:intracellular
CGI_10021097	tripartite motif-containing protein 3	1599	1	F:zinc ion binding; C:intracellular
CGI_10021100	tripartite motif-containing protein 2	1671	1	F:zinc ion binding; C:intracellular
CGI_10021103	tripartite motif-containing protein 2	1677	1	F:zinc ion binding; C:intracellular
CGI_10021104	hypothetical protein CGI_10021104	582	1	-
CGI_10021107	hypothetical protein CGI_10021107	555	1	-
CGI_10021111	Inversin	2556	1	-
CGI_10021112	hypothetical protein CGI_10021112	1005	1	-
CGI_10021113	hypothetical protein CGI_10021113	1392	1	-
CGI_10021114	hypothetical protein CGI_10021114	1329	1	C:intracellular; P:regulation of apoptotic process
CGI_10021129	homeobox protein nkx-	1107	1	P:regulation of transcription, DNA-templated; F:sequence-specific DNA binding transcription factor activity; F:sequence-specific DNA binding; C:nucleus
CGI_10021134	hypothetical protein CGI_10021134	381	1	F:calcium ion binding
CGI_10004107	cap-gly domain-containing linker protein 1	4137	1	-
CGI_10004111	hypothetical protein CGI_10004111	483	1	-
CGI_10004652	dynein heavy cytoplasmic	14784	1	F:microtubule motor activity; C:dynein complex; P:ATP catabolic process; F:ATP binding; P:microtubule-based movement; F:ATPase activity
CGI_10017604	hypothetical protein CGI_10017604	2631	1	-
CGI_10017605	hypothetical protein CGI_10017605	504	1	-
CGI_10017611	ankyrin repeat domain-containing protein 5	2343	1	F:calcium ion binding
CGI_10005309	tripartite motif-containing protein 2	1731	1	F:zinc ion binding; C:intracellular
CGI_10005313	hypothetical protein CGI_10005313	1662	1	F:zinc ion binding; C:intracellular
CGI_10017292	Sacsin	1581	1	C:ribosome; F:structural constituent of ribosome; P:translation
CGI_10017295	hypothetical protein CGI_10017295	807	1	-
CGI_10017296	neuronal cell adhesion molecule	354	1	-
CGI_10017298	hypothetical protein CGI_10015321	963	0.9	-
CGI_10017299	peroxidasin-like protein	1026	1	-
CGI_10017301	hypothetical protein CGI_10017301	1140	1	-
CGI_10017305	hypothetical protein CGI_10017305	1197	1	-
CGI_10017313	hypothetical protein CGI_10017313	264	1	-
CGI_10017316	hypothetical protein CGI_10017316	2262	1	-
CGI_10017317	disintegrin and metalloproteinase domain-containing protein 10	1194	1	F:metalloendopeptidase activity; P:proteolysis; F:zinc ion binding; P:integrin-mediated signaling pathway
CGI_10017318	Ankyrin-3	7164	1	F:nucleoside-triphosphatase activity; P:metabolic process; F:ATP binding
CGI_10004162	Uncharacterized protein C21orf63-like protein	1122	1	F:carbohydrate binding
CGI_10004167	vacuolar protein sorting-associated protein 13d	3573	1	-
CGI_10004168	acetyl- carboxylase	2328	0.97	P:fatty acid biosynthetic process; F:ATP binding; F:acetyl-CoA carboxylase activity
CGI_10004526	bile salt-activated lipase	1227	1	P:metabolic process; F:hydrolase activity
CGI_10004527	ganglioside gm2 activator	672	1	F:enzyme activator activity; P:ganglioside catabolic process; P:positive regulation of catalytic activity
CGI_10004991	hypothetical protein CGI_10004991, partial	438	1	F:N-acetyltransferase activity; P:metabolic process
CGI_10002604	tripartite motif-containing protein 2	1647	1	F:zinc ion binding; C:intracellular
CGI_10022342	hypothetical protein CGI_10022342	327	1	F:calcium ion binding
CGI_10022343	serum paraoxonase arylesterase 1	2199	1	F:arylesterase activity; P:proteolysis; F:cysteine-type endopeptidase activity
CGI_10022354	hypothetical protein CGI_10022354	504	1	-
CGI_10022355	Titin	5637	1	-
CGI_10022362	tnf receptor-associated factor 4	1170	1	F:zinc ion binding; P:activation of NF-kappaB-inducing kinase activity; F:ubiquitin-protein transferase activity; P:protein ubiquitination; P:positive regulation of JNK cascade
CGI_10022372	hypothetical protein CGI_10022372	12450	1	F:nucleoside-triphosphatase activity; P:metabolic process; F:ATP binding; F:zinc ion binding
CGI_10022374	hypothetical protein CGI_10022374	372	1	-
CGI_10024709	heat shock 70 kda protein 12b	3213	1	P:response to stress; P:protein phosphorylation; F:ATP binding; F:protein serine/threonine kinase activity
CGI_10024710	hypothetical protein CGI_10024710	288	1	-
CGI_10024712	glucose dehydrogenase	963	1	F:flavin adenine dinucleotide binding; F:oxidoreductase activity, acting on CH-OH group of donors; P:oxidation-reduction process
CGI_10024735	cyclin-related protein fam58a	1296	1	P:regulation of transcription, DNA-templated; P:regulation of cyclin-dependent protein serine/threonine kinase activity; F:protein kinase binding
CGI_10024737	atp-binding cassette sub-family a member 3	1956	1	P:ATP catabolic process; F:ATP binding; F:ATPase activity
CGI_10024743	ribosomal protein rpl27	501	0.95	C:ribosome; F:structural constituent of ribosome; P:translation
CGI_10024745	---NA---	585		-
CGI_10002741	Caveolin-1	390	1	C:Golgi membrane; C:caveola
CGI_10008123	inter-alpha-trypsin inhibitor heavy chain h3	2595	1	P:hyaluronan metabolic process; F:serine-type endopeptidase inhibitor activity; P:negative regulation of endopeptidase activity
CGI_10010086	trimethyllysine partial	1053	1	F:L-ascorbic acid binding; F:iron ion binding; F:trimethyllysine dioxygenase activity; P:carnitine biosynthetic process; P:oxidation-reduction process
CGI_10010092	hypothetical protein CGI_10010092	555	1	C:extracellular region; P:chitin metabolic process; F:chitin binding
CGI_10016506	24-hydroxycholesterol 7-alpha-hydroxylase	1431	1	F:heme binding; F:oxidoreductase activity, acting on paired donors, with incorporation or reduction of molecular oxygen; F:monooxygenase activity; F:iron ion binding; P:oxidation-reduction process
CGI_10016510	sperm-associated antigen 17	6861	1	-
CGI_10016511	hypothetical protein CGI_10016511	1248	1	-
CGI_10016515	Frizzled-10-A	1803	1	C:integral component of membrane; P:multicellular organismal development; P:Wnt signaling pathway; F:transmembrane signaling receptor activity
CGI_10003715	fumarylacetoacetate hydrolase domain-containing protein 2	879	1	P:metabolic process; F:hydrolase activity
CGI_10000725	PREDICTED: uncharacterized protein LOC101220602 isoform 1	453	1	-
CGI_10000727	hypothetical protein	297	0.88	-
CGI_10007116	hypothetical protein CGI_10007116	4155	1	-
CGI_10007117	hypothetical protein CGI_10007117	5907	1	-
CGI_10002984	tumor necrosis factor receptor superfamily member 5	1221	1	-
CGI_10002988	hypothetical protein CGI_10002988	579	1	-
CGI_10001279	sodium glucose cotransporter 4	684	1	P:transmembrane transport; C:membrane; F:transporter activity
CGI_10012758	hypothetical protein CGI_10012758	1245	1	-
CGI_10012764	feline leukemia virus subgroup c receptor-related protein 2	1584	1	P:transmembrane transport; C:integral component of membrane
CGI_10012769	heat shock 70 kda protein 12a	1755	1	F:ATP binding; P:response to stress
CGI_10012774	hypothetical protein CGI_10012774	1497	1	-
CGI_10012775	hypothetical protein CGI_10012770	1359	0.61	-
CGI_10020125	tctex1 domain-containing protein 1	663	1	-
CGI_10020132	hypothetical protein CGI_10020132	966	1	P:oxidation-reduction process; F:oxidoreductase activity
CGI_10020142	hypothetical protein CGI_10020142	1002	1	-
CGI_10020148	Angiopoietin-4	1278	1	-
CGI_10020151	tripartite motif-containing protein 3	1209	0.88	-
CGI_10017343	c-myc promoter-binding protein	5268	1	-
CGI_10017349	hypothetical protein CGI_10017349	1446	1	-
CGI_10001763	protein g7c	795	1	-
CGI_10005609	sperm surface protein sp17	1704	1	-
CGI_10013734	pyridoxine biosynthesis snzerr	930	1	P:pyridoxal phosphate biosynthetic process; F:catalytic activity
CGI_10013735	glutamine amidotransferase subunit pdxt	708	1	P:glutamine metabolic process; F:transferase activity
CGI_10013744	tripartite motif-containing protein 56	1140	1	F:zinc ion binding; C:intracellular
CGI_10013746	c-c chemokine receptor type 1	1059	1	C:integral component of membrane; P:G-protein coupled receptor signaling pathway; F:G-protein coupled receptor activity
CGI_10008725	hypothetical protein LOTGIDRAFT_155792	2235	0.59	-
CGI_10008733	hypothetical protein CGI_10008733	768	1	-
CGI_10006548	Caprin-2	870	1	-
CGI_10006552	Calumenin-B	948	1	F:calcium ion binding
CGI_10012497	multiple epidermal growth factor-like domains partial	333	1	F:calcium ion binding
CGI_10012499	platelet endothelial aggregation receptor 1	1155	1	F:calcium ion binding
CGI_10020572	dbh-like monooxygenase protein 1	2178	1	P:oxidation-reduction process; F:copper ion binding; F:oxidoreductase activity, acting on paired donors, with incorporation or reduction of molecular oxygen, reduced ascorbate as one donor, and incorporation of one atom of oxygen
CGI_10020576	hypothetical protein CGI_10020576	624	1	-
CGI_10020577	hypothetical protein CGI_10020577	825	1	-
CGI_10020579	deleted in malignant brain tumors 1 protein	7365	1	F:hydrolase activity; P:metabolic process; F:scavenger receptor activity; C:membrane; P:receptor-mediated endocytosis
CGI_10020582	f-box only protein 10	3423	1	-
CGI_10020584	hypothetical protein CGI_10020584	885	1	C:integral component of membrane
CGI_10020589	hypothetical protein CGI_10020589	507	1	F:oxidoreductase activity, acting on paired donors, with incorporation or reduction of molecular oxygen; F:L-ascorbic acid binding; F:iron ion binding; P:oxidation-reduction process
CGI_10020592	proline-rich transmembrane protein 1	438	1	P:response to biotic stimulus; C:integral component of membrane
CGI_10020607	hypothetical protein CGI_10020607	360	1	-
CGI_10020609	hypothetical protein CGI_10020609	363	1	-
CGI_10020611	hypothetical protein CGI_10020611	375	1	-
CGI_10002011	---NA---	366		-
CGI_10015098	Uncharacterized protein C3orf59	2010	1	-
CGI_10000207	hypothetical protein CGI_10000239	186	1	-
CGI_10000208	hypothetical protein CGI_10000118	198	1	-
CGI_10004385	and pleckstrin domain-containing protein 2	3897	1	C:cytoskeleton
CGI_10009187	hypothetical protein CGI_10009187	267	1	-
CGI_10009190	hypothetical protein CGI_10009190	642	1	-
CGI_10009191	hypothetical protein CGI_10009191	312	1	-
CGI_10009193	protein tspear	1413	1	-
CGI_10000572	methyltransferase-like protein 5	669	1	F:nucleic acid binding; F:methyltransferase activity; P:methylation
CGI_10009451	hypothetical protein CGI_10009451	1530	1	-
CGI_10009455	tripartite motif-containing protein 56	2796	1	P:metabolic process; C:intracellular; F:zinc ion binding; F:NAD+ nucleosidase activity
CGI_10021464	f-box wd repeat-containing protein 7	1941	1	-
CGI_10021467	hypothetical protein CGI_10021467	312	1	-
CGI_10021469	Uncharacterized protein C12orf55	10218	1	-
CGI_10021475	---NA---	969		-
CGI_10021478	slowpoke-binding protein	1821	1	P:regulation of transcription, DNA-templated; F:sequence-specific DNA binding transcription factor activity; F:sequence-specific DNA binding; F:protein kinase activity; P:protein phosphorylation; F:ATP binding
CGI_10021480	arginine kinase	1056	1	F:kinase activity; F:ATP binding; P:phosphorylation
CGI_10021481	arginine kinase	1053	1	F:kinase activity; F:ATP binding; P:phosphorylation
CGI_10021482	arginine kinase	312	1	F:kinase activity; P:phosphorylation
CGI_10021488	complement c1q-like protein 4	459	1	-
CGI_10021489	hypothetical protein CGI_10021489	1494	1	-
CGI_10021490	hypothetical protein CGI_10021490	2094	1	-
CGI_10021493	complement c1q-like protein 2	699	1	-
CGI_10021497	hypothetical protein CGI_10021497	753	1	-
CGI_10001322	zinc-binding alcohol dehydrogenase domain-containing protein 2	1347	1	F:zinc ion binding; F:oxidoreductase activity; P:oxidation-reduction process
CGI_10001595	tripartite motif-containing protein 2	1332	1	-
CGI_10007869	hypothetical protein CGI_10007869	240	1	-
CGI_10007872	tripartite motif-containing protein 3	1515	1	F:zinc ion binding; C:intracellular
CGI_10007875	autophagy-related protein 9a	909	1	-
CGI_10020841	Formin-2	5151	1	P:intracellular signal transduction
CGI_10020846	hypothetical protein CGI_10020846	900	1	-
CGI_10020848	protein cepu-1	1686	1	-
CGI_10020853	bardet-biedl syndrome 1 protein	1827	1	P:nonmotile primary cilium assembly; C:BBSome
CGI_10020854	potassium channel subfamily k member 18	1218	1	F:potassium channel activity; P:potassium ion transmembrane transport; C:integral component of membrane
CGI_10020870	hypothetical protein CGI_10020870	7671	1	F:calcium ion binding; C:extracellular region
CGI_10015595	hypothetical protein CGI_10015595	798	1	-
CGI_10015600	synaptosomal-associated protein 25	2283	1	C:neuron projection; F:metalloendopeptidase activity; P:proteolysis
CGI_10015610	hypothetical protein CGI_10015610	1017	1	-
CGI_10015613	kinesin-like protein kif16b	12006	1	F:microtubule binding; P:microtubule-based movement; F:ATP binding; P:metabolic process; C:kinesin complex; F:microtubule motor activity; C:microtubule
CGI_10003444	gtp-binding protein ard-1-like protein	1671	1	F:zinc ion binding; C:intracellular
CGI_10011470	tripartite motif-containing protein 3	1344	1	-
CGI_10011472	hypothetical protein CGI_10011472	1737	1	-
CGI_10011476	tripartite motif-containing protein 2	1677	1	F:zinc ion binding; C:intracellular
CGI_10011483	hypothetical protein CGI_10011483	1404	1	P:signal transduction; P:activation of innate immune response; P:positive regulation of type I interferon production
CGI_10012028	f-box lrr-repeat protein 7	2022	1	-
CGI_10011036	hypothetical protein CGI_10011036	1281	1	-
CGI_10011042	hypothetical protein CGI_10011042	420	1	-
CGI_10011044	hypothetical protein CGI_10011044	534	1	-
CGI_10011045	phosphoinositide 3-kinase adapter protein 1	648	1	F:kinase activity; P:phosphorylation
CGI_10011046	phosphoinositide 3-kinase adapter protein 1	1353	1	F:kinase activity; P:phosphorylation
CGI_10022625	ceramide kinase	1695	1	F:NAD+ kinase activity; P:phosphorylation; F:diacylglycerol kinase activity; P:protein kinase C-activating G-protein coupled receptor signaling pathway
CGI_10022626	Collectin-11	588	1	F:carbohydrate binding
CGI_10022634	Caprin-2	912	1	-
CGI_10022637	hypothetical protein LOTGIDRAFT_228841	3159	0.68	-
CGI_10022643	alpha-aminoadipic semialdehyde mitochondrial	1116	1	P:oxidation-reduction process; F:oxidoreductase activity
CGI_10022645	Uncharacterized protein C10orf58-like protein	426	1	-
CGI_10022662	tripartite motif-containing protein 2	1236	1	-
CGI_10022667	hypothetical protein CGI_10022667	4386	1	-
CGI_10022669	hypothetical protein CGI_10022669	510	1	F:N-acetyltransferase activity; P:metabolic process
CGI_10007692	myosin iiia	3687	1	C:myosin complex; F:ATP binding; F:motor activity; P:metabolic process
CGI_10006129	Tetraspanin-31	675	1	C:integral component of membrane
CGI_10006130	hypothetical protein CGI_10006130	957	1	-
CGI_10006132	hypothetical protein CGI_10006132	882	1	F:sequence-specific DNA binding; F:sequence-specific DNA binding transcription factor activity; P:regulation of transcription, DNA-templated
CGI_10006138	Contactin	3567	1	F:carbohydrate binding
CGI_10008267	hypothetical protein CGI_10008267	714	1	P:response to stress
CGI_10008268	microsomal triglyceride transfer protein large subunit	2898	1	F:lipid transporter activity; P:response to stress; P:lipid transport
CGI_10008271	ankyrin repeat domain-containing protein 17	8091	1	F:RNA binding
CGI_10008275	l-rhamnonate dehydratase	1299	1	F:catalytic activity; P:metabolic process
CGI_10008276	l-threonine 3-dehydrogenase	1068	1	F:zinc ion binding; F:oxidoreductase activity; P:oxidation-reduction process
CGI_10008277	Calpain-9	2103	1	C:intracellular; P:proteolysis; F:calcium-dependent cysteine-type endopeptidase activity; F:calcium ion binding
CGI_10008279	cytochrome p450 4v2	1359	1	F:heme binding; F:oxidoreductase activity, acting on paired donors, with incorporation or reduction of molecular oxygen; F:monooxygenase activity; F:iron ion binding; P:oxidation-reduction process
CGI_10003845	hypothetical protein CGI_10003845	591	1	-
CGI_10020620	neurogenic locus notch-like protein 2	3153	1	P:cell communication; F:calcium ion binding; C:membrane
CGI_10020621	Putative imidazolonepropionase	1317	1	C:cytoplasm; F:hydrolase activity, acting on carbon-nitrogen (but not peptide) bonds, in cyclic amides; P:histidine catabolic process to glutamate and formamide
CGI_10020622	coiled-coil domain-containing protein 37	1572	1	-
CGI_10020649	hypothetical protein CGI_10020649	363	1	-
CGI_10020651	hypothetical protein CGI_10020651	390	1	-
CGI_10019692	hypothetical protein CGI_10019692	1791	1	F:G-protein coupled receptor activity; F:aminoacyl-tRNA editing activity; P:regulation of translational fidelity; C:plasma membrane; P:G-protein coupled receptor signaling pathway; C:integral component of membrane
CGI_10019693	hypothetical protein CGI_10019693	837	1	-
CGI_10019698	fatty acyl- hydrolase medium chain	1866	1	P:metabolic process; F:hydrolase activity
CGI_10019703	tripartite motif-containing protein 2	930	0.99	-
CGI_10019706	40s ribosomal protein s3a	789	1	F:structural constituent of ribosome; C:cytosolic small ribosomal subunit; P:translation
CGI_10019707	40s ribosomal protein s3a	921	1	F:structural constituent of ribosome; C:cytosolic small ribosomal subunit; P:translation
CGI_10019709	asparagine-linked glycosylation protein 11-like protein	1473	1	P:biosynthetic process
CGI_10019710	structure-specific endonuclease subunit slx4	8976	1	P:DNA repair; C:Slx1-Slx4 complex; P:DNA catabolic process, endonucleolytic; P:DNA replication; F:5'-flap endonuclease activity
CGI_10019711	Teneurin-3	8397	1	-
CGI_10019715	tripartite motif-containing protein 45	1968	1	F:zinc ion binding; C:intracellular
CGI_10010245	macrophage mannose receptor 1-like protein 1	1725	1	F:carbohydrate binding
CGI_10010246	macrophage mannose receptor 1	2340	1	F:carbohydrate binding
CGI_10010250	domain-containing protein 5	1323	1	-
CGI_10010251	platelet-activating factor acetylhydrolase	1341	1	P:lipid catabolic process; F:1-alkyl-2-acetylglycerophosphocholine esterase activity
CGI_10010252	angiotensin-converting enzyme	3018	1	C:membrane; F:metallopeptidase activity; F:peptidyl-dipeptidase activity; P:proteolysis
CGI_10010253	hypothetical protein CGI_10010253	627	1	-
CGI_10010255	hypothetical protein CGI_10010255	855	1	-
CGI_10002430	hypothetical protein CGI_10002430	549	1	-
CGI_10002432	hypothetical protein CGI_10002432	1056	1	-
CGI_10019735	t family of potassium channels protein 7	1593	1	F:potassium channel activity; P:potassium ion transmembrane transport; C:integral component of membrane
CGI_10019739	solute carrier family 12 member 9	2781	1	P:transmembrane transport; C:membrane
CGI_10019742	hypothetical protein CGI_10019742	1347	1	-
CGI_10019743	endoglucanase e-4	2157	1	C:integral component of membrane; P:carbohydrate metabolic process; F:hydrolase activity, hydrolyzing O-glycosyl compounds
CGI_10019744	leukotriene-b4 omega-hydroxylase 3	1089	1	F:heme binding; F:oxidoreductase activity, acting on paired donors, with incorporation or reduction of molecular oxygen; F:monooxygenase activity; F:iron ion binding; P:oxidation-reduction process
CGI_10004419	zinc transporter zip12	1074	1	P:metal ion transport; C:membrane; F:metal ion transmembrane transporter activity; P:transmembrane transport
CGI_10007069	hypothetical protein CGI_10007069	5274	1	-
CGI_10007073	hypothetical protein CGI_10007073	6171	1	-
CGI_10007074	histone-lysine n-methyltransferase setd2	4356	1	P:histone lysine methylation; F:histone-lysine N-methyltransferase activity; P:regulation of transcription, DNA-templated; C:chromosome; C:nucleus
CGI_10007076	hypothetical protein CGI_10007076	1380	1	-
CGI_10007080	hypothetical protein CGI_10007080	276	1	-
CGI_10009832	delta-like protein 1	2364	1	C:integral component of membrane; P:multicellular organismal development; P:Notch signaling pathway; F:calcium ion binding
CGI_10009836	sodium glucose cotransporter 4	1692	1	P:transmembrane transport; C:integral component of membrane; F:transporter activity
CGI_10013630	17-beta-hydroxysteroid dehydrogenase 14	813	1	P:oxidation-reduction process; F:oxidoreductase activity
CGI_10013634	hypothetical protein CGI_10013634	318	1	-
CGI_10013643	eukaryotic translation initiation factor 4e transporter	3513	1	P:translational initiation; F:translation initiation factor activity
CGI_10003926	hypothetical protein CGI_10003926	525	1	-
CGI_10006473	protocadherin-like wing polarity protein stan	1077	1	C:integral component of membrane; P:homophilic cell adhesion via plasma membrane adhesion molecules; F:calcium ion binding; C:plasma membrane
CGI_10006474	cadherin egf lag seven-pass g-type receptor 1	7812	1	F:G-protein coupled receptor activity; C:plasma membrane; F:calcium ion binding; C:integral component of membrane; P:neuropeptide signaling pathway
CGI_10005477	rad52 motif-containing protein 1	2004	1	P:DNA repair; F:nucleic acid binding; F:nucleotide binding; P:DNA recombination
CGI_10005484	Filamin-C	4329	1	F:actin binding
CGI_10012150	d-beta-hydroxybutyrate mitochondrial	1026	1	P:oxidation-reduction process; F:oxidoreductase activity
CGI_10012151	d-beta-hydroxybutyrate mitochondrial	993	1	P:oxidation-reduction process; F:oxidoreductase activity
CGI_10012158	bone morphogenetic protein receptor type-2	5211	1	C:integral component of membrane; P:protein phosphorylation; P:signal transduction by phosphorylation; F:ATP binding; F:transforming growth factor beta-activated receptor activity; P:transmembrane receptor protein serine/threonine kinase signaling pathway; F:receptor signaling protein serine/threonine kinase activity
CGI_10018530	coiled-coil domain-containing protein 42-like protein	939	1	-
CGI_10018537	adenosine deaminase-like protein	897	1	F:deaminase activity; P:metabolic process
CGI_10018538	hypothetical protein CGI_10018538	300	1	-
CGI_10018548	hypothetical protein CGI_10018548	1113	1	-
CGI_10018551	neuropeptide ff receptor 2	993	1	C:integral component of membrane; P:G-protein coupled receptor signaling pathway; F:G-protein coupled receptor activity
CGI_10018554	aggrecan core protein	822	1	F:carbohydrate binding
CGI_10004388	Myopalladin	2076	1	-
CGI_10004370	Uncharacterized protein C7orf62	855	1	-
CGI_10004372	neuromedin-k receptor	1311	1	C:integral component of membrane; P:neuropeptide signaling pathway; F:neuropeptide Y receptor activity
CGI_10013750	tyrosine-protein phosphatase 10d	1677	1	F:protein tyrosine phosphatase activity; P:peptidyl-tyrosine dephosphorylation
CGI_10013755	camp-dependent protein kinase regulatory subunit	2199	1	F:kinase activity; P:phosphorylation
CGI_10013758	hypothetical protein CGI_10013758	285	1	C:nucleus
CGI_10004662	hypothetical protein CGI_10004662	1839	1	-
CGI_10017889	neurogenic locus notch	4656	0.55	-
CGI_10017892	hypothetical protein CGI_10017892	1584	1	-
CGI_10004736	hypothetical protein CGI_10004736	4713	1	-
CGI_10004737	hypothetical protein CGI_10004737	1815	1	-
CGI_10004738	tripartite motif-containing protein 2	855	1	-
CGI_10006048	hypothetical protein LOTGIDRAFT_231199	1332	0.7	-
CGI_10006051	hypothetical protein CGI_10006051	1113	1	C:viral capsid
CGI_10015136	estrogen sulfotransferase	861	1	F:sulfotransferase activity; P:metabolic process
CGI_10015142	hypothetical protein CGI_10015142	1656	1	-
CGI_10015149	kyphoscoliosis peptidase	3177	1	F:zinc ion binding
CGI_10002690	tripartite motif-containing protein 3	1716	1	-
CGI_10003892	cytochrome p450 49a1	1965	1	F:heme binding; F:oxidoreductase activity, acting on paired donors, with incorporation or reduction of molecular oxygen; F:monooxygenase activity; F:iron ion binding; P:oxidation-reduction process
CGI_10007353	aggrecan core protein	600	1	F:carbohydrate binding
CGI_10013935	hypothetical protein CGI_10013935	2169	1	-
CGI_10013936	abhydrolase domain-containing protein 15	1176	1	P:metabolic process; F:hydrolase activity
CGI_10013937	hypothetical protein CGI_10013937	1197	1	-
CGI_10013941	hypothetical protein CGI_10013941	342	1	-
CGI_10004138	hypothetical protein CGI_10004138	504	1	-
CGI_10003580	Uncharacterized protein C3orf59	2019	1	-
CGI_10024751	wd repeat-containing protein 49	2526	1	-
CGI_10024752	beta- -galactosyltransferase 1	921	1	C:Golgi apparatus; F:galactosyltransferase activity; P:protein glycosylation; C:integral component of membrane
CGI_10024757	n-acetylneuraminate lyase	972	1	F:lyase activity; P:metabolic process
CGI_10024765	c-type lectin isoform 1	1848	1	F:carbohydrate binding
CGI_10024773	hypothetical protein CGI_10024773	318	1	-
CGI_10024776	Plexin-A2	1491	1	F:receptor activity; C:integral component of membrane; P:multicellular organismal development
CGI_10024777	hepatocyte growth factor receptor	3150	1	F:receptor activity; P:multicellular organismal development; F:protein kinase activity; P:protein phosphorylation; F:ATP binding; C:integral component of membrane
CGI_10024779	type i iodothyronine deiodinase	363	1	F:thyroxine 5'-deiodinase activity; P:oxidation-reduction process; P:hormone biosynthetic process
CGI_10024780	hypothetical protein CGI_10024780	2190	1	-
CGI_10024784	ankyrin repeat domain-containing protein 50	888	1	P:intracellular signal transduction
CGI_10024786	amiloride-sensitive cation channel 4-b	2097	1	F:sodium channel activity; C:integral component of membrane; P:sodium ion transmembrane transport
CGI_10024788	zinc transporter zip3	1686	1	F:metal ion transmembrane transporter activity; C:kinetochore; P:transmembrane transport; P:kinetochore assembly; C:membrane; P:metal ion transport
CGI_10024789	zinc transporter zip1	825	1	P:metal ion transport; C:membrane; F:metal ion transmembrane transporter activity; P:transmembrane transport
CGI_10024790	non-lysosomal glucosylceramidase	4395	1	C:integral component of membrane; F:glucosylceramidase activity; P:sphingolipid metabolic process
CGI_10024801	peroxisomal multifunctional enzyme type 2	2469	1	P:oxidation-reduction process; F:oxidoreductase activity
CGI_10024802	hypothetical protein CGI_10024802	1821	1	-
CGI_10024803	nitrile-specifier protein partial	960	1	-
CGI_10008586	Cubilin	1197	1	F:carbohydrate binding
CGI_10008592	brain tumor protein	501	0.99	-
CGI_10016419	hypothetical protein CGI_10016419	708	1	-
CGI_10016430	hypothetical protein CGI_10016430	432	1	-
CGI_10016431	Myosin-VIIa	6483	1	C:myosin complex; F:ATP binding; F:motor activity; P:metabolic process
CGI_10016434	hypothetical protein CGI_10016434	1485	1	F:zinc ion binding; C:intracellular
CGI_10016436	protein sidekick-2	1974	1	-
CGI_10016440	hypothetical protein CGI_10016440	882	1	-
CGI_10017250	hypothetical protein CGI_10017250	2133	1	-
CGI_10017256	serine threonine-protein kinase plk4	3012	1	F:protein tyrosine kinase activity; P:peptidyl-tyrosine phosphorylation; F:ATP binding
CGI_10017257	ferm and pdz domain-containing protein 4	4488	1	C:cytoskeleton
CGI_10010664	hypothetical protein CGI_10010664	858	1	C:integral component of membrane; C:tight junction; F:structural molecule activity
CGI_10024060	rho-related protein raca	2034	1	F:GTP binding; P:small GTPase mediated signal transduction
CGI_10024065	60s ribosomal protein l23	441	1	C:ribosome; F:structural constituent of ribosome; P:translation
CGI_10024068	interferon-induced protein 44-like protein	1314	1	F:GTP binding
CGI_10024069	interferon-induced protein 44-like protein	1257	1	F:GTP binding
CGI_10024070	interferon-induced protein 44-like protein	1413	1	F:GTP binding
CGI_10024071	interferon-induced protein 44-like protein	1416	1	-
CGI_10024072	interferon-induced protein 44-like protein	1413	1	-
CGI_10024073	hypothetical protein CGI_10024073	585	1	-
CGI_10024076	double-stranded rna-specific editase 1	561	1	-
CGI_10024080	hypothetical protein CGI_10024080	1962	1	-
CGI_10024083	homeobox protein hox-a1	354	1	P:regulation of transcription, DNA-templated; F:sequence-specific DNA binding transcription factor activity; F:transcription regulatory region sequence-specific DNA binding; C:nucleus
CGI_10024091	homeobox protein hox-b4a	756	1	P:regulation of transcription, DNA-templated; F:sequence-specific DNA binding transcription factor activity; F:sequence-specific DNA binding; P:multicellular organismal development; C:nucleus
CGI_10024094	hypothetical protein CGI_10024094	1617	1	-
CGI_10026412	60s ribosomal protein l18a	531	1	C:ribosome; F:structural constituent of ribosome; P:translation
CGI_10026418	hypothetical protein CGI_10026418	1023	1	C:integral component of membrane; P:G-protein coupled receptor signaling pathway; F:G-protein coupled receptor activity
CGI_10026423	histone h5	573	1	C:nucleosome; F:DNA binding; P:nucleosome assembly; C:nucleus
CGI_10026434	hypothetical protein CGI_10026434	1086	1	P:oxidation-reduction process; F:oxidoreductase activity
CGI_10026441	e3 ubiquitin-protein ligase mib2	2616	1	P:protein ubiquitination; F:zinc ion binding; F:ligase activity; F:ubiquitin-protein transferase activity
CGI_10026443	lupus brain antigen 1-like protein	8175	1	P:ion transport; C:membrane
CGI_10026448	dynein heavy chain axonemal	13677	1	F:microtubule motor activity; C:axonemal dynein complex; P:cilium movement; P:ATP catabolic process; F:ATP binding; F:ATPase activity
CGI_10026450	hypothetical protein CGI_10026450	2148	1	-
CGI_10026451	gtpase imap family member 4	918	1	F:GTP binding
CGI_10026452	hypothetical protein CGI_10026452	306	1	-
CGI_10026456	radial spoke head protein 3-like protein	1197	1	-
CGI_10026458	tctex1 domain-containing protein 1-a	474	1	-
CGI_10021630	hypothetical protein CGI_10021630	1731	1	-
CGI_10021633	n-acetylserotonin o-methyltransferase-like protein	1233	1	F:O-methyltransferase activity; P:methylation
CGI_10021634	very long-chain acyl- synthetase	1884	1	F:catalytic activity; P:metabolic process
CGI_10021637	hypothetical protein CGI_10021637	453	1	-
CGI_10021648	tetratricopeptide repeat protein 38	537	1	-
CGI_10021651	hypothetical protein CGI_10021651	2271	1	-
CGI_10014491	alpha-protein kinase vwka	1455	1	P:protein phosphorylation; F:ATP binding; F:protein serine/threonine kinase activity
CGI_10014495	Beta-glucuronidase	1830	1	P:carbohydrate metabolic process; F:hydrolase activity, hydrolyzing O-glycosyl compounds
CGI_10005221	hypothetical protein CGI_10005221	561	1	-
CGI_10006649	tripartite motif-containing protein 2	3144	1	F:zinc ion binding; C:intracellular
CGI_10006650	tripartite motif-containing protein 3	1449	1	-
CGI_10019884	hypothetical protein CGI_10019884	591	1	-
CGI_10019891	growth hormone-inducible transmembrane protein	1002	1	C:integral component of membrane
CGI_10019893	40s ribosomal protein s28	213	1	C:ribosome; F:structural constituent of ribosome; P:translation
CGI_10019897	Sacsin	1239	1	-
CGI_10019900	co-chaperone protein mitochondrial	822	0.97	F:chaperone binding; P:protein folding
CGI_10019905	tripartite motif-containing protein 45	1620	1	F:zinc ion binding; C:intracellular
CGI_10005140	hypothetical protein CGI_10005140	1470	1	P:oxidation-reduction process; F:oxidoreductase activity, acting on paired donors, with incorporation or reduction of molecular oxygen, 2-oxoglutarate as one donor, and incorporation of one atom each of oxygen into both donors
CGI_10005847	protein couch potato	957	1	F:nucleic acid binding; F:nucleotide binding
CGI_10024564	hypothetical protein CGI_10024564	4230	1	P:negative regulation of peptidase activity; C:extracellular region; F:peptidase inhibitor activity
CGI_10024565	hypothetical protein CGI_10024565	2112	1	-
CGI_10024566	mediator of rna polymerase ii transcription subunit 8-b	4731	1	C:integral component of membrane; P:regulation of transcription from RNA polymerase II promoter; F:calcium ion binding; P:regulation of apoptotic process; F:RNA polymerase II transcription cofactor activity; C:mediator complex; P:multicellular organismal development; P:cell communication
CGI_10024572	Actin	1131	1	C:cytoskeleton; C:cytoplasm; F:ATP binding
CGI_10024575	tctex1 domain-containing protein 2	648	1	-
CGI_10024580	trans- -enoyl- reductase	915	1	C:integral component of membrane; C:cytoplasm; F:oxidoreductase activity, acting on the CH-CH group of donors; P:oxidation-reduction process; P:lipid metabolic process
CGI_10024585	hypothetical protein CGI_10024585	1224	1	-
CGI_10024587	bifunctional polynucleotide phosphatase kinase	1257	1	F:kinase activity; P:phosphorylation
CGI_10024597	complement c1q-like protein 4	459	1	-
CGI_10024613	hypothetical protein CGI_10024613	1914	1	-
CGI_10003712	hypothetical protein CGI_10003712	339	1	-
CGI_10022585	heat shock 70 kda protein 12a	1455	1	P:response to stress
CGI_10022586	heat shock 70 kda protein 12a	1818	1	P:response to stress
CGI_10022608	hypothetical protein CGI_10022608	540	1	-
CGI_10022621	SCO-spondin	9027	1	C:extracellular region
CGI_10006989	hypothetical protein LOTGIDRAFT_133598	936	0.87	-
CGI_10011663	sialate o-acetylesterase	1398	1	-
CGI_10011670	low affinity immunoglobulin epsilon fc receptor	468	1	F:carbohydrate binding
CGI_10012165	bile salt sulfotransferase	585	1	F:sulfotransferase activity; P:metabolic process
CGI_10012172	protocadherin fat partial	564	1	-
CGI_10012174	hypothetical protein CGI_10012174	1572	1	F:carbohydrate binding
CGI_10007667	hypothetical protein CGI_10007667	1194	1	-
CGI_10007668	Laccase-24	1866	1	F:oxidoreductase activity; P:oxidation-reduction process; F:copper ion binding
CGI_10022206	slit-like protein 1 protein	2625	1	-
CGI_10022218	lymphocyte-specific partial	945	1	C:membrane; P:metabolic process; F:scavenger receptor activity; F:helicase activity; P:receptor-mediated endocytosis
CGI_10022225	hypothetical protein CGI_10022225	963	1	F:scavenger receptor activity; C:membrane; P:receptor-mediated endocytosis
CGI_10022226	hypothetical protein CGI_10022226	480	1	C:extracellular region; F:calcium channel inhibitor activity; P:pathogenesis
CGI_10022230	cyclopropane-fatty-acyl-phospholipid synthase	1023	1	P:lipid biosynthetic process
CGI_10007304	leucine zipper tumor suppressor 2-like protein	1650	1	-
CGI_10008770	hypothetical protein CGI_10008770	948	1	-
CGI_10003821	Titin	894	1	-
CGI_10000951	hypothetical protein CGI_10000951	957	1	-
CGI_10001109	heme-binding protein 2	651	1	-
CGI_10006505	hypothetical protein CGI_10006505	3288	1	-
CGI_10006507	g-protein coupled receptor 64	2214	1	C:integral component of membrane; P:neuropeptide signaling pathway; C:plasma membrane; F:G-protein coupled receptor activity
CGI_10004625	complement c1q-like protein 4	1725	1	-
CGI_10010285	hypothetical protein CGI_10010285	483	1	-
CGI_10010287	hypothetical protein CGI_10010287	387	1	-
CGI_10010288	hypothetical protein CGI_10010288	216	1	-
CGI_10010293	tripartite motif-containing protein 2	1089	1	-
CGI_10021995	hypothetical protein CGI_10021995, partial	1773	1	-
CGI_10021998	Myosin-IIIB	3165	1	C:myosin complex; F:ATP binding; F:motor activity; P:metabolic process
CGI_10021999	Lachesin, partial	1053	1	-
CGI_10022003	collagen alpha-1 chain	801	1	C:collagen trimer
CGI_10022004	collagen alpha-6 chain	2133	1	C:collagen trimer
CGI_10022006	collagen alpha-1 chain	975	1	C:collagen trimer
CGI_10022012	hypothetical protein CGI_10022012	732	1	-
CGI_10022013	solute carrier family 13 member 2	1971	1	C:membrane; P:sodium ion transport; P:transmembrane transport; F:transporter activity
CGI_10010479	Uncharacterized protein C20orf85-like protein	285	1	-
CGI_10010480	cathepsin z	2058	1	F:cysteine-type peptidase activity; P:proteolysis
CGI_10010487	Gamma-glutamylcyclotransferase	531	1	F:gamma-glutamylcyclotransferase activity; P:glutathione biosynthetic process
CGI_10014171	cytochrome p450 4f22	1527	1	F:heme binding; F:oxidoreductase activity, acting on paired donors, with incorporation or reduction of molecular oxygen; F:monooxygenase activity; F:iron ion binding; P:oxidation-reduction process
CGI_10014172	cytochrome p450 4f22	1671	1	F:heme binding; F:oxidoreductase activity, acting on paired donors, with incorporation or reduction of molecular oxygen; F:monooxygenase activity; F:iron ion binding; P:oxidation-reduction process
CGI_10014173	cytochrome p450 4f8	1581	1	F:heme binding; F:oxidoreductase activity, acting on paired donors, with incorporation or reduction of molecular oxygen; F:monooxygenase activity; F:iron ion binding; P:oxidation-reduction process
CGI_10014175	cytochrome p450 4f8	1512	1	F:heme binding; F:oxidoreductase activity, acting on paired donors, with incorporation or reduction of molecular oxygen; F:monooxygenase activity; F:iron ion binding; P:oxidation-reduction process
CGI_10014185	hypothetical protein CGI_10014185	636	1	C:integral component of membrane
CGI_10014192	hypothetical protein CGI_10014192	837	1	-
CGI_10005337	regulator of g-protein signaling 22	4011	1	P:termination of G-protein coupled receptor signaling pathway
CGI_10005338	dynein heavy chain axonemal	14862	1	P:microtubule-based movement; C:dynein complex; F:ATP binding; P:metabolic process; F:microtubule motor activity
CGI_10026712	d-beta-hydroxybutyrate mitochondrial	1320	1	P:oxidation-reduction process; F:oxidoreductase activity
CGI_10026713	hypothetical protein CGI_10026713	1827	1	-
CGI_10026716	complement c1q-like protein 4	702	1	-
CGI_10026721	Lachesin	1119	1	F:peptidase activity; P:proteolysis
CGI_10026729	hypothetical protein CGI_10026729	2016	1	-
CGI_10026730	hypothetical protein CGI_10026730	1866	1	-
CGI_10026738	tripartite motif-containing protein 2	1719	1	F:zinc ion binding; C:intracellular
CGI_10026740	hypothetical protein CGI_10026740	762	1	-
CGI_10026744	hypothetical protein CGI_10026744	171	1	-
CGI_10026745	oncoprotein-induced transcript 3 protein	312	1	-
CGI_10026748	collagen alpha-5 chain	2292	1	C:collagen trimer
CGI_10026751	exoglucanase xynx	2805	1	P:carbohydrate metabolic process; F:hydrolase activity, hydrolyzing O-glycosyl compounds
CGI_10006849	glycerol-3-phosphate acyltransferase mitochondrial	3357	1	F:O-acyltransferase activity; P:cellular lipid metabolic process
CGI_10004004	Tetraspanin-11	738	1	C:integral component of membrane
CGI_10016933	innexin unc-9	1230	1	C:integral component of membrane; P:ion transport; C:gap junction
CGI_10016934	innexin unc-9	1263	1	C:integral component of membrane; P:ion transport; C:gap junction
CGI_10016936	innexin unc-9	1254	1	C:integral component of membrane; P:ion transport; C:gap junction
CGI_10016939	pp2c-like domain-containing protein c3orf48	2169	1	F:catalytic activity; P:metabolic process
CGI_10016940	ef-hand domain-containing family member b	1809	1	F:calcium ion binding
CGI_10016946	bullous pemphigoid antigen isoforms 6 9 10	8397	1	C:cytoskeleton
CGI_10016947	microtubule-actin cross-linking factor isoforms 1 2 3 partial	2247	1	F:calcium ion binding; P:cell cycle arrest
CGI_10016948	Fibrocystin-L	13527	1	-
CGI_10014623	methionyl-trna cytoplasmic	984	1	F:aminoacyl-tRNA ligase activity; F:ATP binding; P:tRNA aminoacylation for protein translation
CGI_10014633	forkhead box protein n4	1311	1	P:regulation of transcription, DNA-templated; F:sequence-specific DNA binding transcription factor activity; F:sequence-specific DNA binding; C:nucleus
CGI_10001670	hypothetical protein CGI_10001670	924	1	F:zinc ion binding; C:intracellular
CGI_10001673	hypothetical protein CGI_10001673	1899	1	F:zinc ion binding; C:intracellular
CGI_10004703	serine threonine-protein kinase svka	1425	1	F:protein kinase activity; P:protein phosphorylation; F:ATP binding
CGI_10015546	transmembrane protein 2	3135	1	P:regulation of transcription, DNA-templated; F:sequence-specific DNA binding transcription factor activity; F:sequence-specific DNA binding; C:integral component of membrane; C:nucleus
CGI_10015550	glutamate receptor 4	2334	1	C:postsynaptic membrane; C:cell junction; P:ion transmembrane transport; F:extracellular-glutamate-gated ion channel activity; F:ionotropic glutamate receptor activity; C:integral component of membrane; P:ionotropic glutamate receptor signaling pathway
CGI_10015552	armadillo repeat-containing protein 3	2700	1	P:ATP hydrolysis coupled proton transport; C:vacuolar proton-transporting V-type ATPase, V1 domain; F:hydrolase activity, acting on acid anhydrides, catalyzing transmembrane movement of substances
CGI_10015556	collagen alpha-6 chain	1374	0.86	P:signal transduction; C:collagen trimer
CGI_10014669	hypothetical protein CGI_10014669	420	1	-
CGI_10014677	tubulin monoglycylase ttll3	3909	1	P:cellular protein modification process
CGI_10014680	ktel motif-containing protein 1	1203	1	-
CGI_10014681	was protein family-like protein 4	1266	1	C:early endosome; P:Arp2/3 complex-mediated actin nucleation; C:WASH complex; F:alpha-tubulin binding
CGI_10014682	stress response protein nhax	507	1	P:response to stress
CGI_10014685	hypothetical protein CGI_10014685	324	1	P:response to stress
CGI_10014686	hypothetical protein CGI_10014686	1632	1	-
CGI_10009147	hypothetical protein CGI_10009147	1524	1	-
CGI_10009149	histone h1oo	585	1	C:nucleosome; F:DNA binding; P:nucleosome assembly; C:nucleus
CGI_10009152	hypothetical protein CGI_10009152	1230	1	C:intracellular; P:regulation of apoptotic process
CGI_10007453	radial spoke head protein 4-like protein a	1710	1	-
CGI_10007458	hypothetical protein CGI_10007458	3981	1	P:one-carbon metabolic process; F:zinc ion binding; F:carbonate dehydratase activity
CGI_10027555	Tetranectin	1677	1	F:carbohydrate binding
CGI_10027557	c-type mannose receptor 2	1269	1	F:carbohydrate binding
CGI_10027573	hypothetical protein CGI_10027573	723	1	-
CGI_10027585	hypothetical protein CGI_10027585	858	1	-
CGI_10027586	peripheral-type benzodiazepine receptor-associated protein 1	4965	1	-
CGI_10027591	soma ferritin	516	1	P:cellular iron ion homeostasis; F:ferric iron binding; P:iron ion transport
CGI_10027594	gas2-like protein 2	5211	1	P:cell cycle arrest; P:biosynthetic process
CGI_10027595	Noelin-3	1461	1	-
CGI_10027607	hypothetical protein CGI_10027607	2706	1	-
CGI_10027616	metalloproteinase inhibitor 3	561	1	F:metalloendopeptidase inhibitor activity; P:negative regulation of endopeptidase activity
CGI_10027617	hypothetical protein CGI_10027617	228	1	-
CGI_10027618	thymidine phosphorylase	276	1	P:pyrimidine nucleobase metabolic process; F:phosphorylase activity
CGI_10027621	hypothetical protein CGI_10027621	459	1	-
CGI_10027625	macrophage mannose receptor 1	480	1	F:carbohydrate binding
CGI_10027627	hypothetical protein CGI_10027627	438	1	-
CGI_10027628	hypothetical protein CGI_10027627	438	1	-
CGI_10026936	coiled-coil and c2 domain-containing protein 2a	5424	1	-
CGI_10026940	xk-related protein 4	1980	1	C:integral component of membrane
CGI_10026941	hypothetical protein CGI_10026941	228	1	-
CGI_10026947	hypothetical protein CGI_10026947	1794	1	-
CGI_10026951	hypothetical protein CGI_10026951	1332	1	-
CGI_10026957	transmembrane protein 5	525	1	C:integral component of membrane
CGI_10026966	Filamin-A	3390	1	F:actin binding
CGI_10026972	hypothetical protein CGI_10026972	1365	1	P:transmembrane transport; C:integral component of membrane
CGI_10026976	c16orf88-like protein	1326	1	-
CGI_10026981	hypothetical protein CGI_10026981	354	1	P:response to stress
CGI_10026982	hypothetical protein CGI_10026982	336	1	P:response to stress
CGI_10026990	hypothetical protein CGI_10026990	1215	1	-
CGI_10005755	monocarboxylate transporter 14	1110	1	P:transmembrane transport; C:integral component of membrane
CGI_10005756	monocarboxylate transporter 4	723	1	P:transmembrane transport; C:integral component of membrane
CGI_10005769	Ficolin-2	876	1	-
CGI_10015528	tripartite motif-containing protein 45	1917	1	F:zinc ion binding; C:intracellular
CGI_10015535	transcription factor 15	2199	1	F:zinc ion binding; C:intracellular; F:protein dimerization activity
CGI_10015540	hypothetical protein CGI_10015540	789	1	-
CGI_10007885	hypothetical protein CGI_10007885	1023	1	-
CGI_10007887	hypothetical protein CGI_10007887	897	1	-
CGI_10007892	wd repeat-containing protein 78	2343	1	-
CGI_10012193	fh2 domain-containing protein 1	5226	1	-
CGI_10012194	inverted formin-2	1041	1	F:actin binding; P:cellular component organization
CGI_10003584	proline-rich transmembrane protein 1	366	1	P:response to biotic stimulus; C:integral component of membrane
CGI_10004785	dynein heavy chain axonemal	5874	1	F:microtubule motor activity; C:axonemal dynein complex; P:cilium movement; P:ATP catabolic process; F:ATP binding; F:ATPase activity
CGI_10004786	dynein heavy chain axonemal	6933	1	P:microtubule-based movement; C:dynein complex; P:metabolic process; F:microtubule motor activity
CGI_10014725	upf0407 protein c2orf39-like protein	1494	1	-
CGI_10014726	methenyltetrahydrofolate synthetase domain-containing protein	1569	1	F:5-formyltetrahydrofolate cyclo-ligase activity; F:nucleic acid binding; P:folic acid-containing compound biosynthetic process; F:ATP binding
CGI_10014728	hypothetical protein CGI_10014728	1569	1	-
CGI_10014734	tripartite motif-containing protein 2	3015	1	-
CGI_10003703	hypothetical protein CGI_10003703	1716	1	F:zinc ion binding; C:intracellular
CGI_10017378	tripartite motif-containing protein 3	1041	1	-
CGI_10017405	hypothetical protein CGI_10017405	1218	1	-
CGI_10020109	hypothetical protein CGI_10020109	951	1	-
CGI_10020110	tyrosine-protein kinase receptor tie-1	777	1	F:kinase activity; P:phosphorylation
CGI_10000767	hypothetical protein CGI_10000767	1341	1	-
CGI_10017937	n-acetylneuraminate lyase	432	1	F:lyase activity; P:metabolic process
CGI_10017939	hypothetical protein CGI_10017939	732	1	F:catalytic activity; P:metabolic process
CGI_10017941	zinc finger protein gfi-1	1152	1	F:zinc ion binding; F:nucleic acid binding
CGI_10017942	Matrilin-2	2232	1	C:extracellular region; P:chitin metabolic process; F:chitin binding
CGI_10017955	ribonuclease zc3h12c	3594	1	F:metal ion binding
CGI_10001015	eukaryotic translation initiation factor 4 gamma 3	2214	1	P:translational initiation; F:translation initiation factor activity
CGI_10013510	hypothetical protein CGI_10013510	588	1	-
CGI_10013514	hypothetical protein CGI_10013514	957	1	-
CGI_10013516	eri1 exoribonuclease 3-like	615	0.73	-
CGI_10013524	Poly	1974	1	F:NAD+ ADP-ribosyltransferase activity; P:metabolic process
CGI_10011284	sperm-associated antigen 8	615	1	F:microtubule binding
CGI_10011290	Uncharacterized protein C18H10.09	2295	1	F:zinc ion binding
CGI_10011295	Calmodulin	432	1	F:calcium ion binding
CGI_10011296	Calmodulin	648	1	F:calcium ion binding
CGI_10011301	Calmodulin	474	1	F:calcium ion binding
CGI_10003382	Nidogen-2	2316	1	C:integral component of membrane; F:calcium ion binding
CGI_10001399	hypothetical protein CGI_10001399	783	1	C:integral component of membrane; P:G-protein coupled receptor signaling pathway; F:G-protein coupled receptor activity
CGI_10016336	protocadherin-11 x-linked	2796	1	C:integral component of membrane; P:homophilic cell adhesion via plasma membrane adhesion molecules; F:calcium ion binding; C:plasma membrane
CGI_10016337	hypothetical protein CGI_10016337	2547	1	-
CGI_10016339	hypothetical protein CGI_10016339	2766	1	-
CGI_10016353	complement c1q-like protein 2	864	1	-
CGI_10016363	baculoviral iap repeat-containing protein 7-a	900	1	F:zinc ion binding
CGI_10012136	tripartite motif-containing protein 2	852	1	-
CGI_10006592	Neurexin-3-beta	675	1	C:integral component of membrane
CGI_10011169	Importin-9	3657	1	F:zinc ion binding; C:intracellular
CGI_10006911	hypothetical protein CGI_10006911	225	1	-
CGI_10005532	tripartite motif-containing protein 2	468	1	-
CGI_10022420	tripartite motif-containing protein 3	1527	1	F:zinc ion binding; C:intracellular
CGI_10017677	hypothetical protein CGI_10017677	3171	1	P:homophilic cell adhesion via plasma membrane adhesion molecules; F:calcium ion binding; C:membrane
CGI_10017682	hypothetical protein CGI_10000204	240	1	-
CGI_10017683	hypothetical protein CGI_10017683	300	1	-
CGI_10017684	hypothetical protein CGI_10017684	249	1	-
CGI_10017685	hypothetical protein CGI_10000239	186	1	-
CGI_10017686	hypothetical protein CGI_10000118	198	1	-
CGI_10017688	hypothetical protein CGI_10017688	1707	1	P:homophilic cell adhesion via plasma membrane adhesion molecules; C:integral component of membrane; F:calcium ion binding
CGI_10017691	urocanate hydratase	2034	1	F:urocanate hydratase activity; P:metabolic process
CGI_10023012	heavy metal-binding protein hip	828	1	-
CGI_10023014	heavy metal-binding protein hip	852	1	-
CGI_10023023	protocadherin alpha-11	2610	1	C:integral component of membrane; P:homophilic cell adhesion via plasma membrane adhesion molecules; P:protein ubiquitination; F:calcium ion binding; F:ubiquitin-protein transferase activity
CGI_10023032	hypothetical protein CGI_10023032	1017	1	F:zinc ion binding
CGI_10023033	hypothetical protein CGI_10023033	729	1	-
CGI_10018917	hypothetical protein CGI_10018917	651	1	-
CGI_10018919	leucine-rich repeat-containing protein partial	558	1	-
CGI_10018920	leucine-rich repeat-containing protein partial	558	1	-
CGI_10009063	Hemicentin-1	2403	0.99	F:scavenger receptor activity; C:membrane; P:receptor-mediated endocytosis
CGI_10009065	hypothetical protein CGI_10009065	1419	1	-
CGI_10009068	sodium-dependent glucose transporter 1	1473	1	P:transmembrane transport; C:integral component of membrane; P:carbohydrate transport
CGI_10009069	tetratricopeptide repeat protein 38	621	1	-
CGI_10009070	tetratricopeptide repeat protein 38	528	1	-
CGI_10003736	baif -transferase family protein c7orf10	1314	1	P:metabolic process; F:transferase activity
CGI_10003737	acyl- synthetase family member mitochondrial	1668	1	F:catalytic activity; P:metabolic process
CGI_10007441	hypothetical protein CGI_10007441	423	1	-
CGI_10007444	hypothetical protein CGI_10007444	546	1	-
CGI_10009966	d-beta-hydroxybutyrate mitochondrial	1125	1	P:oxidation-reduction process; F:oxidoreductase activity
CGI_10009978	Cadherin-23	5517	1	C:integral component of membrane; P:homophilic cell adhesion via plasma membrane adhesion molecules; F:calcium ion binding; C:plasma membrane
CGI_10009980	hypothetical protein CGI_10009980	900	1	F:zinc ion binding
CGI_10022489	alkyl aryl-sulfatase bds1	1770	1	F:protein dimerization activity; P:metabolic process; F:hydrolase activity
CGI_10022495	tripartite motif-containing protein 2	1293	1	-
CGI_10022499	tripartite motif-containing protein 3	864	1	-
CGI_10003525	hypothetical protein CGI_10003525	468	1	-
CGI_10010492	hypothetical protein CGI_10010492	348	1	-
CGI_10010493	tripartite motif-containing protein 3	1782	1	F:zinc ion binding; C:intracellular
CGI_10010501	tripartite motif-containing protein 2	1398	1	-
CGI_10010505	aggrecan core protein	1419	1	C:membrane; F:carbohydrate binding
CGI_10028586	hypothetical protein CGI_10028586	879	1	-
CGI_10028587	hypothetical protein CGI_10028587	1632	1	-
CGI_10028600	Actin-1	1143	1	C:cytoskeleton; C:cytoplasm; F:ATP binding
CGI_10028601	Actin-1	1143	1	C:cytoskeleton; C:cytoplasm; F:ATP binding
CGI_10028602	Actin-2	549	1	-
CGI_10028603	Actin-1	1134	1	C:cytoskeleton; C:cytoplasm; F:ATP binding
CGI_10028612	major facilitator superfamily domain-containing protein 4	1548	1	P:transmembrane transport; C:integral component of membrane
CGI_10028615	sodium-dependent glucose transporter 1	1455	1	P:transmembrane transport; C:integral component of membrane; P:carbohydrate transport
CGI_10028619	hypothetical protein CGI_10028619	1380	1	F:metal ion binding; F:nucleic acid binding
CGI_10028628	chromosome-associated kinesin kif4b	2106	1	F:microtubule binding; P:microtubule-based movement; F:ATP binding; P:metabolic process; C:kinesin complex; F:microtubule motor activity; C:microtubule
CGI_10028632	rho-related gtp-binding protein	558	1	P:small GTPase mediated signal transduction; P:GTP catabolic process; C:membrane; F:GTP binding
CGI_10028633	ras-related protein rac1	558	1	P:small GTPase mediated signal transduction; P:GTP catabolic process; C:membrane; F:GTP binding
CGI_10028634	rac-like gtp-binding protein 2	558	1	P:small GTPase mediated signal transduction; P:GTP catabolic process; C:membrane; F:GTP binding
CGI_10028637	rho-related gtp-binding protein	387	1	P:small GTPase mediated signal transduction; P:GTP catabolic process; C:membrane; F:GTP binding
CGI_10028640	cdc42-like protein	513	1	F:GTP binding; P:small GTPase mediated signal transduction
CGI_10028641	rho-related gtp-binding protein	576	1	F:GTP binding; C:intracellular; C:membrane; P:small GTPase mediated signal transduction
CGI_10028642	hypothetical protein CGI_10028642	219	1	-
CGI_10028645	acid trehalase-like protein 1	1554	1	F:catalytic activity; P:carbohydrate metabolic process
CGI_10028646	acid trehalase-like protein 1	987	1	P:metabolic process; F:acylphosphatase activity
CGI_10028651	fork head domain transcription factor slp2	1212	1	P:regulation of transcription, DNA-templated; F:sequence-specific DNA binding transcription factor activity; F:sequence-specific DNA binding; C:nucleus
CGI_10028652	hypothetical protein CGI_10028652	804	1	-
CGI_10028657	atp-binding cassette sub-family g member 8	1920	1	P:ATP catabolic process; F:ATP binding; F:ATPase activity; C:membrane
CGI_10028658	atp-binding cassette sub-family g member 5	1947	1	P:ATP catabolic process; F:ATP binding; F:ATPase activity; C:membrane
CGI_10028661	wd repeat-containing protein 64	3594	1	-
CGI_10028666	hypothetical protein CGI_10028666	1461	1	-
CGI_10028667	hypothetical protein CGI_10028667	894	1	-
CGI_10028675	wd repeat-containing protein 34	1521	1	-
CGI_10028685	hypothetical protein CGI_10028685	411	1	-
CGI_10028705	histone-lysine n-methyltransferase setmar	867	1	P:histone lysine methylation; F:histone-lysine N-methyltransferase activity; C:chromosome; C:nucleus; F:zinc ion binding
CGI_10004709	hypothetical protein CGI_10004709	1617	1	-
CGI_10004710	hypothetical protein CGI_10004710	474	1	-
CGI_10004714	molybdenum cofactor biosynthesis protein 1	498	1	P:Mo-molybdopterin cofactor biosynthetic process; F:4 iron, 4 sulfur cluster binding; C:molybdopterin synthase complex; F:catalytic activity
CGI_10011865	hypothetical protein CGI_10011865	2451	1	P:signal transduction
CGI_10011870	gtp-binding protein gem	1059	1	P:small GTPase mediated signal transduction; P:GTP catabolic process; C:membrane; F:GTP binding
CGI_10011875	peroxisomal -trans-enoyl- isomerase	1134	1	P:metabolic process; F:isomerase activity; F:fatty-acyl-CoA binding
CGI_10025631	hypothetical protein CGI_10025631	519	1	-
CGI_10025637	hypothetical protein CGI_10025637	2394	1	-
CGI_10025643	hypothetical protein CGI_10025643	1665	1	-
CGI_10025648	calcium-dependent protein kinase 5	969	1	F:kinase activity; P:phosphorylation; F:calcium ion binding
CGI_10025649	zona pellucida sperm-binding protein 2	942	1	-
CGI_10025655	hypothetical protein CGI_10025655	1665	1	F:calcium ion binding
CGI_10025658	coiled-coil-helix-coiled-coil-helix domain-containing protein mitochondrial	453	1	-
CGI_10025659	bifunctional protein hlde	1344	1	P:biosynthetic process; F:catalytic activity
CGI_10025671	morn repeat-containing protein 3	744	1	-
CGI_10025679	hypothetical protein CGI_10025679	936	1	-
CGI_10025680	Dihydroorotase	1320	1	P:metabolic process; F:hydrolase activity, acting on carbon-nitrogen (but not peptide) bonds
CGI_10025684	transmembrane protein c2orf18	1173	1	C:Golgi membrane; F:sugar:proton symporter activity; P:carbohydrate transport; P:proton transport; C:integral component of membrane
CGI_10025688	hypothetical protein CGI_10025688	1896	1	-
CGI_10025689	zinc finger protein castor-like protein 1	4914	1	F:metal ion binding; F:DNA binding
CGI_10025690	leucine-rich repeat-containing protein 23	1038	1	-
CGI_10025692	hypothetical protein CGI_10025692	1755	1	F:protein kinase activity; P:protein phosphorylation; F:ATP binding
CGI_10012377	haloacid dehalogenase-like hydrolase domain-containing protein 3	702	1	P:metabolic process; F:hydrolase activity
CGI_10012378	Centriolin	7446	1	P:mitotic cell cycle; P:cell division
CGI_10012394	hypothetical protein CGI_10012394	2859	1	-
CGI_10012395	fibroblast growth factor receptor-like 1	1530	1	-
CGI_10005381	dynein beta ciliary	13395	1	F:microtubule motor activity; C:dynein complex; P:ATP catabolic process; F:ATP binding; P:microtubule-based movement; F:ATPase activity
CGI_10005383	pdz domain-containing protein gipc1	1047	1	-
CGI_10000407	hypothetical protein CGI_10000407	288	1	-
CGI_10007652	hypothetical protein CGI_10007652	1221	1	-
CGI_10007081	hypothetical protein CGI_10007081	975	1	-
CGI_10007082	tripartite motif-containing protein 45	1722	1	F:zinc ion binding; C:intracellular
CGI_10007083	methylated-dna--protein-cysteine methyltransferase	696	1	P:DNA repair; P:methylation; F:methylated-DNA-[protein]-cysteine S-methyltransferase activity
CGI_10003696	succinyl- ligase	1047	1	P:metabolic process; F:ATP binding; F:ligase activity
CGI_10012068	trna-dihydrouridine synthase 4-like protein	954	1	F:flavin adenine dinucleotide binding; P:tRNA dihydrouridine synthesis; F:tRNA dihydrouridine synthase activity; P:oxidation-reduction process
CGI_10012081	hypothetical protein CGI_10012081	2607	1	P:GTP catabolic process; F:GTPase activity; F:GTP binding
CGI_10012084	alpha-crystallin b chain	585	1	-
CGI_10012085	maltase- intestinal	8103	1	F:carbohydrate binding; P:carbohydrate metabolic process; F:hydrolase activity, hydrolyzing O-glycosyl compounds
CGI_10012090	tripartite motif-containing protein 2	1764	1	F:zinc ion binding; C:intracellular
CGI_10018443	Tenascin	927	1	-
CGI_10018446	hypothetical protein CGI_10018446	783	1	-
CGI_10018450	zinc-binding alcohol dehydrogenase domain-containing protein partial	1194	1	F:zinc ion binding; F:oxidoreductase activity; P:oxidation-reduction process
CGI_10018454	bone morphogenetic protein 7	1221	1	C:extracellular region; F:growth factor activity; P:growth
CGI_10022376	hypothetical protein CGI_10022376	504	1	-
CGI_10022377	hypothetical protein CGI_10022377	375	1	-
CGI_10022384	universal stress protein a-like protein	432	1	P:response to stress
CGI_10022385	peroxisomal sarcosine oxidase	1146	1	P:oxidation-reduction process; F:oxidoreductase activity
CGI_10022386	peroxisomal sarcosine oxidase	1164	1	P:oxidation-reduction process; F:oxidoreductase activity
CGI_10022396	citrate mitochondrial	1320	1	F:citrate (Si)-synthase activity; P:tricarboxylic acid cycle; P:cellular carbohydrate metabolic process
CGI_10022401	disintegrin and metalloproteinase domain-containing protein 15	3165	1	F:metalloendopeptidase activity; P:proteolysis; F:zinc ion binding; P:integrin-mediated signaling pathway
CGI_10026996	sodium glucose cotransporter 4	1965	1	P:transmembrane transport; C:integral component of membrane; F:transporter activity
CGI_10027006	potassium voltage-gated channel subfamily h member 7	3882	1	P:phosphorelay signal transduction system; C:integral component of membrane; F:voltage-gated potassium channel activity; P:signal transduction by phosphorylation; P:potassium ion transmembrane transport; F:phosphorelay sensor kinase activity
CGI_10027022	cathepsin b	1026	1	P:proteolysis; P:regulation of catalytic activity; F:cysteine-type endopeptidase activity
CGI_10027024	serine threonine-protein kinase rio3	1731	1	P:protein phosphorylation; F:ATP binding; F:protein serine/threonine kinase activity
CGI_10027025	hypothetical protein CGI_10027025	1044	1	C:intracellular; P:regulation of apoptotic process
CGI_10027026	hypothetical protein CGI_10027026	939	1	-
CGI_10027033	aminoglycoside phosphotransferase domain-containing protein 1	1140	1	F:transferase activity, transferring phosphorus-containing groups; P:metabolic process
CGI_10004941	hypothetical protein CGI_10004941	420	1	-
CGI_10017558	hypothetical protein CGI_10017558	1530	1	-
CGI_10017559	secretin receptor	1815	1	C:integral component of membrane; P:G-protein coupled receptor signaling pathway; C:plasma membrane; F:G-protein coupled receptor activity
CGI_10017564	hypothetical protein CGI_10017564	1632	1	-
CGI_10017570	hypothetical protein CGI_10017570, partial	1923	1	P:one-carbon metabolic process; F:zinc ion binding; F:carbonate dehydratase activity
CGI_10018501	Rhotekin	1491	1	P:signal transduction
CGI_10018510	selenium-binding protein partial	1440	1	F:selenium binding
CGI_10018511	hypothetical protein CGI_10018511	2502	1	-
CGI_10018517	coiled-coil domain-containing protein 39	2829	1	-
CGI_10007812	low-density lipoprotein receptor-related protein 6	2052	1	F:scavenger receptor activity; C:membrane; P:receptor-mediated endocytosis
CGI_10007813	hypothetical protein CGI_10007813	297	1	-
CGI_10007816	transforming growth factor-beta-induced protein ig-h3	912	1	-
CGI_10007817	transforming growth factor-beta-induced protein ig-h3	870	1	-
CGI_10007820	Periaxin	2664	1	-
CGI_10007824	hypothetical protein CGI_10007824	636	1	-
CGI_10003572	inter-alpha-trypsin inhibitor heavy chain h3	2649	1	P:hyaluronan metabolic process; F:serine-type endopeptidase inhibitor activity; P:negative regulation of endopeptidase activity
CGI_10023705	hypothetical protein CGI_10023705	1113	1	-
CGI_10023706	hypothetical protein CGI_10023706	5994	1	P:negative regulation of endopeptidase activity; C:extracellular space; F:iron ion binding; F:heme binding; F:oxidoreductase activity, acting on paired donors, with incorporation or reduction of molecular oxygen; F:endopeptidase inhibitor activity; P:oxidation-reduction process
CGI_10023716	collagen alpha-4 chain	12963	1	C:collagen trimer
CGI_10023717	collagen alpha-5 chain	6948	1	C:collagen trimer
CGI_10023729	sodium- and chloride-dependent glycine transporter 2	2043	1	C:integral component of membrane; F:neurotransmitter:sodium symporter activity; P:neurotransmitter transport; P:transmembrane transport
CGI_10023732	hypothetical protein CGI_10023732	486	1	-
CGI_10023733	hypothetical protein CGI_10023733	534	1	-
CGI_10023734	hypothetical protein CGI_10023734	891	1	-
CGI_10023735	hypothetical protein CGI_10023735	2205	1	-
CGI_10024026	hypothetical protein CGI_10024026	750	1	-
CGI_10024029	hypothetical protein CGI_10024029	630	1	-
CGI_10024032	hypothetical protein CGI_10024032	1467	1	-
CGI_10024033	betaine--homocysteine s-methyltransferase 2	1113	1	C:cytoplasm; P:methionine biosynthetic process; F:betaine-homocysteine S-methyltransferase activity; P:methylation; F:S-adenosylmethionine-homocysteine S-methyltransferase activity; F:zinc ion binding
CGI_10024036	orexin receptor type 2	1164	1	C:integral component of membrane; P:G-protein coupled receptor signaling pathway; F:G-protein coupled receptor activity
CGI_10024037	hypothetical protein CGI_10024037	882	1	P:protein transport; P:cellular protein modification process
CGI_10024043	organic cation transporter protein	1635	1	C:integral component of membrane; P:transmembrane transport; F:transmembrane transporter activity
CGI_10024044	rab3a-interacting protein	1995	1	-
CGI_10024045	choline dehydrogenase	678	1	F:flavin adenine dinucleotide binding; F:oxidoreductase activity, acting on CH-OH group of donors; P:oxidation-reduction process
CGI_10024046	choline mitochondrial	1143	1	F:flavin adenine dinucleotide binding; F:oxidoreductase activity, acting on CH-OH group of donors; P:oxidation-reduction process
CGI_10024048	hypothetical protein CGI_10024048	477	1	-
CGI_10024049	hypothetical protein CGI_10024049	573	1	-
CGI_10001888	hypothetical protein CGI_10001888	1359	1	F:catalytic activity; P:metabolic process
CGI_10001508	peroxisomal membrane protein 11c	714	1	P:peroxisome fission; C:integral component of peroxisomal membrane
CGI_10001509	hypothetical protein CGI_10001509	393	1	-
CGI_10001510	hypothetical protein CGI_10001510	525	1	F:scavenger receptor activity; C:membrane; P:receptor-mediated endocytosis
CGI_10001511	hypothetical protein CGI_10001511	606	1	F:scavenger receptor activity; C:membrane; P:receptor-mediated endocytosis
CGI_10018014	hypothetical protein CGI_10018014	1044	1	-
CGI_10018015	Countin-1	876	1	-
CGI_10018024	tetratricopeptide repeat protein 13	936	1	-
CGI_10018043	solute carrier family 22 member 4	1635	1	C:integral component of membrane; P:transmembrane transport; F:transmembrane transporter activity
CGI_10014894	endonuclease viii-like 3	1368	1	P:base-excision repair; F:hydrolase activity, hydrolyzing N-glycosyl compounds; P:DNA catabolic process, endonucleolytic; F:damaged DNA binding; P:nucleotide-excision repair; F:zinc ion binding; F:DNA-(apurinic or apyrimidinic site) lyase activity
CGI_10014901	hypothetical protein CGI_10014901	1683	1	F:DNA binding; P:DNA integration; P:DNA recombination
CGI_10009467	translin-associated factor x-interacting protein 1	2142	1	-
CGI_10009474	Globin	501	1	F:heme binding; F:oxygen transporter activity; P:oxygen transport; F:iron ion binding; F:oxygen binding
CGI_10001935	hypothetical protein LOTGIDRAFT_152116	495	0.57	-
CGI_10002653	ganglioside-induced differentiation-associated protein 1	633	1	-
CGI_10002655	hypothetical protein CGI_10002655	465	1	F:phosphatidylinositol binding
CGI_10003345	pancreatic triacylglycerol partial	1134	1	C:extracellular region; P:lipid metabolic process; F:triglyceride lipase activity
CGI_10003346	hypothetical protein CGI_10003346	294	1	-
CGI_10003348	dynein-1-beta heavy flagellar inner arm i1 complex	5778	1	P:microtubule-based movement; C:dynein complex; P:metabolic process; F:microtubule motor activity
CGI_10007121	btb poz domain-containing protein 6	1542	0.99	-
CGI_10004025	deleted in malignant brain tumors 1 protein	2739	1	F:scavenger receptor activity; C:membrane; P:receptor-mediated endocytosis
CGI_10004027	epithelial-stromal interaction protein 1	870	1	-
CGI_10015725	hypothetical protein CGI_10015725	324	1	-
CGI_10015728	hypothetical protein CGI_10015728	1731	1	-
CGI_10015729	Nesprin-1	18144	1	F:actin binding
CGI_10015734	retinoic acid receptor rxr-alpha	3039	1	P:steroid hormone mediated signaling pathway; F:zinc ion binding; P:regulation of transcription, DNA-templated; F:sequence-specific DNA binding; F:sequence-specific DNA binding transcription factor activity; F:steroid hormone receptor activity; C:nucleus
CGI_10003706	tripartite motif-containing protein 2	1149	1	-
CGI_10003905	hypothetical protein CGI_10003905	2544	1	-
CGI_10003907	hypothetical protein CGI_10003907	1035	1	-
CGI_10002454	tubulin alpha-1c partial	1137	1	C:microtubule; P:protein polymerization; P:GTP catabolic process; P:microtubule-based process; F:GTPase activity; F:structural constituent of cytoskeleton; F:GTP binding
CGI_10002455	tubulin alpha-1c chain	1284	1	C:microtubule; P:protein polymerization; P:GTP catabolic process; P:microtubule-based process; F:GTPase activity; F:structural constituent of cytoskeleton; C:cytoplasm; F:GTP binding
CGI_10002456	tubulin alpha chain	885	1	C:microtubule; P:protein polymerization; P:GTP catabolic process; P:microtubule-based process; F:GTPase activity; F:structural constituent of cytoskeleton; C:cytoplasm; F:GTP binding
CGI_10002457	multidrug resistance protein 3	1953	1	P:transmembrane transport; C:integral component of membrane; F:ATPase activity, coupled to transmembrane movement of substances; P:ATP catabolic process; F:ATP binding
CGI_10013552	hypothetical protein CGI_10013552	189	1	-
CGI_10004012	Uncharacterized protein C19orf55-like protein	3813	1	-
CGI_10004015	sodium myo-inositol cotransporter 2	1581	1	P:transmembrane transport; C:integral component of membrane; F:transporter activity
CGI_10004016	sodium glucose cotransporter 4	552	1	P:transmembrane transport; C:integral component of membrane; F:transporter activity
CGI_10004017	sodium myo-inositol cotransporter 2	561	1	P:transmembrane transport; C:integral component of membrane; F:transporter activity
CGI_10006105	hypothetical protein CGI_10006105	1611	1	-
CGI_10006106	epidermal cell surface receptor	5199	1	-
CGI_10016242	Ficolin-2	3936	1	-
CGI_10012245	hypothetical protein CGI_10012245	789	1	-
CGI_10020305	dynein light chain cytoplasmic	414	1	C:microtubule associated complex; P:microtubule-based process
CGI_10020309	krueppel-like factor 15	963	1	F:metal ion binding; F:nucleic acid binding
CGI_10020312	cell cycle-related kinase	1032	1	P:protein phosphorylation; F:ATP binding; F:protein serine/threonine kinase activity
CGI_10020313	kelch-like protein 29	3126	1	-
CGI_10020318	wd repeat-containing protein 65	3681	1	-
CGI_10020332	class a basic helix-loop-helix protein 15	678	1	F:protein dimerization activity
CGI_10020333	autocrine proliferation repressor protein a	1404	1	-
CGI_10020345	tolloid-like protein 1	2811	1	F:metalloendopeptidase activity; P:proteolysis; F:calcium ion binding; F:zinc ion binding
CGI_10020346	iq domain-containing protein k	828	1	-
CGI_10005293	ubx domain-containing protein 11	465	1	-
CGI_10005297	spire-like protein 1	519	1	-
CGI_10020485	citron rho-interacting kinase	6537	1	F:kinase activity; F:metal ion binding; P:phosphorylation; F:small GTPase regulator activity; P:regulation of catalytic activity; P:intracellular signal transduction
CGI_10020488	cytochrome b-c1 complex subunit 7	336	1	C:mitochondrial respiratory chain complex III; P:mitochondrial electron transport, ubiquinol to cytochrome c
CGI_10020495	thyrotropin receptor	2640	1	C:integral component of membrane; F:protein-hormone receptor activity; P:G-protein coupled receptor signaling pathway
CGI_10020496	dynein light chain partial	576	1	-
CGI_10020498	dynein light chain partial	573	1	-
CGI_10020508	hypothetical protein CGI_10020508	744	1	F:carbohydrate binding
CGI_10020511	protein argonaute-2	3300	1	F:nucleic acid binding
CGI_10020518	hypothetical protein CGI_10020518	267	1	-
CGI_10020519	hypothetical protein CGI_10020519	783	1	-
CGI_10020524	hypothetical protein CGI_10020524	4386	1	F:metal ion binding; P:superoxide metabolic process; P:oxidation-reduction process
CGI_10020525	hypothetical protein CGI_10020525	318	1	-
CGI_10001776	hypothetical protein CGI_10001776	768	1	-
CGI_10008506	hypothetical protein CGI_10008506	1764	1	P:intracellular signal transduction
CGI_10008512	ankyrin and armadillo repeat-containing protein	2604	1	C:vacuolar proton-transporting V-type ATPase, V1 domain; F:proton-transporting ATPase activity, rotational mechanism; P:ATP hydrolysis coupled proton transport
CGI_10004958	repulsive guidance molecule a	1371	1	-
CGI_10004961	laminin subunit alpha-2	1863	1	-
CGI_10019158	hypothetical protein CGI_10019158	441	1	-
CGI_10019163	hypothetical protein CGI_10019163	522	1	-
CGI_10019167	tyrosyl-trna mitochondrial	1392	1	F:RNA binding; F:ATP binding; P:tyrosyl-tRNA aminoacylation; F:tyrosine-tRNA ligase activity; C:cytoplasm
CGI_10001654	hypothetical protein CGI_10001654	393	1	-
CGI_10018930	tubulin alpha-3 chain	1377	1	C:microtubule; P:protein polymerization; P:GTP catabolic process; P:microtubule-based process; F:GTPase activity; F:structural constituent of cytoskeleton; C:cytoplasm; F:GTP binding
CGI_10018932	hypothetical protein CGI_10018932	933	1	-
CGI_10018933	elav-like protein 2	1509	1	F:nucleotide binding; F:calcium ion binding; F:RNA binding
CGI_10018946	hypothetical protein CGI_10018946	8130	1	F:metal ion binding
CGI_10018949	placental protein 11	777	1	F:hydrolase activity, acting on ester bonds; P:metabolic process
CGI_10018950	e3 ubiquitin-protein ligase mib2	2568	1	P:protein ubiquitination; F:zinc ion binding; F:ligase activity; F:ubiquitin-protein transferase activity
CGI_10018955	low-density lipoprotein receptor-related protein 2	477	1	-
CGI_10018958	suppressor of tumorigenicity protein 14	981	1	-
CGI_10012405	secis-binding protein 2-like protein	4662	1	F:GTP binding; P:small GTPase mediated signal transduction
CGI_10009690	hypothetical protein CGI_10009690	879	1	F:hydrolase activity, acting on carbon-nitrogen (but not peptide) bonds; P:carbohydrate metabolic process
CGI_10009696	serine threonine-protein kinase dclk1	2106	1	P:intracellular signal transduction; P:protein phosphorylation; F:ATP binding; F:protein serine/threonine kinase activity
CGI_10009709	glutathione s-transferase omega-1	807	1	P:metabolic process; C:cytoplasm; F:glutathione transferase activity
CGI_10009711	hypothetical protein CGI_10009711	468	1	-
CGI_10025090	hypothetical protein CGI_10025090	750	1	-
CGI_10025091	multiple epidermal growth factor-like domains 10	1167	1	-
CGI_10025092	hypothetical protein CGI_10025092	1125	1	-
CGI_10025097	ras-related protein rab-27a	1401	1	F:GTP binding; P:small GTPase mediated signal transduction
CGI_10025106	epididymal secretory glutathione peroxidase	555	1	F:glutathione peroxidase activity; P:response to oxidative stress; P:oxidation-reduction process
CGI_10025112	hypothetical protein CGI_10025112	321	1	-
CGI_10025114	hypothetical protein CGI_10025114	4686	1	-
CGI_10025118	hypothetical protein CGI_10025118	1035	1	C:viral capsid
CGI_10025119	hypothetical protein CGI_10025118	849	0.83	C:viral capsid
CGI_10025120	hypothetical protein CGI_10025120	387	1	-
CGI_10025127	hypothetical protein CGI_10025127	693	1	-
CGI_10025129	wd repeat-containing protein 87	5778	1	-
CGI_10025132	signal recognition particle receptor subunit beta	771	1	F:GTP binding; C:intracellular; P:small GTPase mediated signal transduction
CGI_10025133	hypothetical protein CGI_10025133	741	1	-
CGI_10002926	hypothetical protein CGI_10002926	3939	1	-
CGI_10027717	hypothetical protein CGI_10027717	600	1	-
CGI_10027719	somatostatin receptor type 1	1371	1	C:integral component of membrane; P:G-protein coupled receptor signaling pathway; F:G-protein coupled receptor activity
CGI_10027729	hypothetical protein CGI_10027729	327	1	-
CGI_10027735	hypothetical protein CGI_10009956	1230	0.6	-
CGI_10027737	Otopetrin-2	2586	1	-
CGI_10027746	iduronate 2-sulfatase	1710	1	P:metabolic process; F:sulfuric ester hydrolase activity
CGI_10027758	lim domain only protein 7	6096	1	F:zinc ion binding
CGI_10027772	methyltransferase nsun7	2079	1	P:methylation; F:methyltransferase activity
CGI_10027773	hypothetical protein CGI_10027773	987	1	F:zinc ion binding; C:intracellular
CGI_10027782	hypothetical protein CGI_10027782	1332	1	-
CGI_10000421	Vigilin	270	1	-
CGI_10007145	Mitoferrin-1	960	1	P:transmembrane transport; C:integral component of membrane
CGI_10007148	cytochrome p450 2b19	1602	1	F:heme binding; F:oxidoreductase activity, acting on paired donors, with incorporation or reduction of molecular oxygen; F:monooxygenase activity; F:iron ion binding; P:oxidation-reduction process
CGI_10007156	neuroligin- x-linked	2580	1	C:membrane; P:cell adhesion
CGI_10006175	lipoma hmgic fusion partner-like 3 protein	768	1	-
CGI_10006178	phosphoserine phosphatase	711	1	P:dephosphorylation; F:phosphoserine phosphatase activity; P:L-serine biosynthetic process
CGI_10007502	tripartite motif-containing protein 45	1752	1	F:zinc ion binding; C:intracellular
CGI_10007505	tripartite motif-containing protein 2	1626	1	-
CGI_10007511	hypothetical protein CGI_10007511	462	1	C:integral component of membrane; P:G-protein coupled receptor signaling pathway; F:G-protein coupled receptor activity
CGI_10007512	PREDICTED: uncharacterized protein LOC101853840 isoform X1	1572	0.42	-
CGI_10007514	hypothetical protein CGI_10007514	792	1	-
CGI_10012520	leucine-rich repeat and iq domain-containing protein 1	3723	1	-
CGI_10012523	hypothetical protein CGI_10012523	279	1	-
CGI_10012527	hypothetical protein CGI_10012527	333	1	-
CGI_10012529	hypothetical protein CGI_10012529	918	1	-
CGI_10013093	dual specificity protein phosphatase 14	645	1	P:peptidyl-tyrosine dephosphorylation; P:inactivation of MAPK activity; F:MAP kinase tyrosine/serine/threonine phosphatase activity; F:protein tyrosine phosphatase activity
CGI_10013105	apoptosis 2 inhibitor	435	1	-
CGI_10005596	Sacsin	4641	1	-
CGI_10005598	aldo-keto reductase family 1 member b10	936	1	P:oxidation-reduction process; F:oxidoreductase activity
CGI_10021884	gram domain-containing protein 4	1656	1	-
CGI_10021886	tripartite motif-containing protein 2	1725	1	F:zinc ion binding; C:intracellular
CGI_10021887	tripartite motif-containing protein 3	2211	1	F:hydrolase activity; F:zinc ion binding; C:intracellular; P:metabolic process
CGI_10021890	hypothetical protein CGI_10021890	729	1	-
CGI_10021893	e3 ubiquitin-protein ligase herc2	2232	1	F:metal ion binding; P:protein ubiquitination; F:ligase activity; F:ubiquitin-protein transferase activity
CGI_10021897	hypothetical protein CGI_10021897	2007	1	-
CGI_10021906	hypothetical protein CGI_10021906	1107	1	F:zinc ion binding; C:intracellular
CGI_10021908	hypothetical protein BRAFLDRAFT_288304	2460	0.6	-
CGI_10021911	palmitoyltransferase zdhhc24	855	1	C:integral component of membrane; P:metabolic process; F:zinc ion binding; F:protein-cysteine S-palmitoyltransferase activity
CGI_10021914	at-hook-containing transcription factor	5745	1	-
CGI_10021919	dna (cytosine-5)-methyltransferase	822	1	P:methylation; F:methyltransferase activity
CGI_10021921	helicase arip4	555	1	P:metabolic process; F:ATP binding; F:helicase activity; F:DNA binding
CGI_10001661	hypothetical protein CGI_10001661	633	0.99	F:zinc ion binding; C:intracellular
CGI_10001662	tripartite motif-containing protein 2	888	1	-
CGI_10007253	f-box lrr-repeat protein 13	2505	1	-
CGI_10007258	proton-coupled folate transporter	1284	1	-
CGI_10007259	hypothetical protein CGI_10007259	1491	1	P:response to stress
CGI_10007260	hypothetical protein CGI_10007259	342	1	P:response to stress
CGI_10009879	dimethylaniline monooxygenase	1635	1	C:endoplasmic reticulum membrane; F:flavin adenine dinucleotide binding; F:NADP binding; F:N,N-dimethylaniline monooxygenase activity; P:oxidation-reduction process
CGI_10009880	cytochrome p450 4f6	1104	1	F:heme binding; F:oxidoreductase activity, acting on paired donors, with incorporation or reduction of molecular oxygen; F:iron ion binding; P:oxidation-reduction process
CGI_10009883	hypothetical protein CGI_10009883	351	1	-
CGI_10009888	peroxidasin-like protein	1323	1	F:zinc ion binding
CGI_10009890	Titin	1047	1	-
CGI_10009891	heat shock protein sti	3606	1	P:response to stress
CGI_10009892	lupus brain antigen 1-like protein	8457	1	F:ATP binding
CGI_10000669	Putative aminopeptidase W07G4.4	1557	1	C:cytoplasm; P:proteolysis; F:manganese ion binding; F:metalloexopeptidase activity; F:aminopeptidase activity
CGI_10000878	hypothetical protein BRAFLDRAFT_62156	510	0.66	-
CGI_10006676	hypothetical protein CGI_10006676	366	1	-
CGI_10006681	collagen alpha-1 chain	873	1	C:collagen trimer
CGI_10006684	60s ribosomal protein l4	1152	1	C:ribosome; F:structural constituent of ribosome; P:translation
CGI_10010131	alkaline tissue-nonspecific isozyme	1554	1	P:dephosphorylation; F:phosphatase activity
CGI_10010132	alkaline tissue-nonspecific isozyme	1716	1	P:dephosphorylation; F:alkaline phosphatase activity
CGI_10004240	tripartite motif-containing protein 2	2121	1	F:zinc ion binding; C:intracellular
CGI_10004242	hypothetical protein CGI_10004242	1173	1	-
CGI_10014094	monocarboxylate transporter 5	1692	1	P:transmembrane transport; C:integral component of membrane; F:transporter activity
CGI_10014095	hypothetical protein BRAFLDRAFT_280480	486	0.61	P:protein ubiquitination; C:nucleus
CGI_10014097	hypothetical protein CGI_10014097	1584	1	-
CGI_10014099	egf-like repeat and discoidin i-like domain-containing protein 3	1086	1	P:cell adhesion; F:calcium ion binding; C:membrane
CGI_10014100	contactin-associated protein like 5-2	963	1	P:homophilic cell adhesion via plasma membrane adhesion molecules; C:integral component of membrane; F:calcium ion binding
CGI_10014101	ufm1-specific protease 1	1560	1	F:peptidase activity; P:cell adhesion; P:proteolysis
CGI_10014103	hypothetical protein CGI_10014103	705	1	-
CGI_10018565	malate dehydrogenase 1b	1620	1	P:carbohydrate metabolic process; P:malate metabolic process; F:malate dehydrogenase activity; P:oxidation-reduction process; F:oxidoreductase activity, acting on the CH-OH group of donors, NAD or NADP as acceptor
CGI_10018570	hypothetical protein CGI_10018570	486	1	-
CGI_10018571	kinesin-related protein 1	3111	1	F:microtubule binding; P:microtubule-based movement; F:ATP binding; P:metabolic process; C:kinesin complex; F:microtubule motor activity; C:microtubule
CGI_10018572	hypothetical protein CGI_10018572	222	1	-
CGI_10018575	aldehyde dehydrogenase family 3 member b1	516	1	P:oxidation-reduction process; F:oxidoreductase activity
CGI_10018576	aldehyde dehydrogenase family 3 member b1	834	1	F:oxidoreductase activity, acting on the aldehyde or oxo group of donors, NAD or NADP as acceptor; P:oxidation-reduction process
CGI_10018582	lim domain-containing protein d	1458	1	F:zinc ion binding
CGI_10018586	hypothetical protein CGI_10018586	756	1	-
CGI_10005702	alkaline tissue-nonspecific isozyme	1545	1	P:dephosphorylation; F:alkaline phosphatase activity
CGI_10002285	dynein heavy chain axonemal	564	1	P:microtubule-based movement; P:metabolic process; F:microtubule motor activity
CGI_10002501	organic solute transporter subunit alpha	597	1	-
CGI_10003147	hypothetical protein CGI_10003147	477	1	-
CGI_10003148	hypothetical protein CGI_10003147	477	1	-
CGI_10002330	hypothetical protein CGI_10002330	3027	1	-
CGI_10002331	hypothetical protein CGI_10002331	1668	1	-
CGI_10002332	hypothetical protein CGI_10002332	2784	1	-
CGI_10003137	tripartite motif-containing protein 2	1848	1	F:zinc ion binding; C:intracellular
CGI_10005467	centrosome and spindle pole-associated protein 1	3339	1	C:centrosome; P:positive regulation of cytokinesis; C:microtubule; C:spindle pole
CGI_10000536	lipoma hmgic fusion partner-like 3 protein	420	1	-
CGI_10005741	a disintegrin and metalloproteinase with thrombospondin motifs 18	423	1	P:integrin-mediated signaling pathway
CGI_10014375	hypothetical protein LOTGIDRAFT_128818	1083	0.69	P:lipid metabolic process
CGI_10014381	neuralized-like protein 1a	1170	1	F:zinc ion binding
CGI_10014382	glutathione s-transferase theta-1	693	1	P:metabolic process; F:transferase activity
CGI_10012103	hypothetical protein CGI_10012103	3627	1	F:zinc ion binding; C:intracellular
CGI_10012104	PREDICTED: uncharacterized protein ENSP00000372125 homolog	630	0.79	-
CGI_10012107	hypothetical protein CGI_10012107	8100	1	F:sequence-specific DNA binding; C:integral component of membrane; P:homophilic cell adhesion via plasma membrane adhesion molecules; C:nucleus; F:calcium ion binding
CGI_10003423	kyphoscoliosis peptidase	3051	1	-
CGI_10018796	hypothetical protein CGI_10018796	1629	1	F:metallopeptidase activity; P:proteolysis
CGI_10018804	hypothetical protein CGI_10018804	237	1	-
CGI_10018807	hypothetical protein CGI_10018807	354	1	-
CGI_10010771	lupus brain antigen 1-like protein	603	1	-
CGI_10003245	c-binding protein	1491	1	-
CGI_10003248	hypothetical protein CGI_10003248	276	1	-
CGI_10002890	laminin subunit gamma-1	1008	1	-
CGI_10006043	hypothetical protein CGI_10006043	1956	1	-
CGI_10006044	hypothetical protein CGI_10006044	426	1	-
CGI_10009628	neuronal acetylcholine receptor subunit alpha-10	1245	1	F:acetylcholine-activated cation-selective channel activity; C:postsynaptic membrane; C:cell junction; P:ion transmembrane transport; P:cation transport; C:integral component of membrane
CGI_10009629	neuronal acetylcholine receptor subunit alpha-4	198	1	C:integral component of membrane; P:ion transmembrane transport; F:extracellular ligand-gated ion channel activity
CGI_10009633	hypothetical protein CGI_10009633	2667	1	-
CGI_10009634	hypothetical protein CGI_10009634	2232	1	-
CGI_10003812	tetratricopeptide repeat protein 29	1452	1	-
CGI_10003815	hypothetical protein CGI_10003815	1098	1	-
CGI_10003816	cytoplasmic dynein 2 heavy chain 1	12918	1	F:microtubule motor activity; C:dynein complex; P:cilium assembly; F:ATPase activity; P:ATP catabolic process; P:microtubule-based movement; F:ATP binding
CGI_10004933	Perlucin	2799	1	F:carbohydrate binding; P:cytokinesis; P:regulation of mitosis; P:spindle assembly
CGI_10015673	tripartite motif-containing protein 2	1734	1	F:zinc ion binding; C:intracellular
CGI_10015674	tripartite motif-containing protein 2	1728	1	F:zinc ion binding; C:intracellular
CGI_10015675	tripartite motif-containing protein 3	1734	1	F:zinc ion binding; C:intracellular
CGI_10006470	galactoside 2-alpha-l-fucosyltransferase 1	1011	1	C:membrane; F:galactoside 2-alpha-L-fucosyltransferase activity; P:fucosylation
CGI_10006472	sodium- and chloride-dependent gaba transporter ine	2286	1	P:neurotransmitter transport; P:transmembrane transport; F:hydrolase activity; F:neurotransmitter:sodium symporter activity; C:integral component of membrane; P:metabolic process
CGI_10012038	receptor-transporting protein 3	747	1	-
CGI_10005658	hypothetical protein CGI_10005658	912	1	F:zinc ion binding
CGI_10004122	hypothetical protein CGI_10004122	336	1	-
CGI_10005583	tripartite motif-containing protein 3	1656	1	F:zinc ion binding; C:intracellular
CGI_10005584	tripartite motif-containing protein 2	1512	1	-
CGI_10010072	epidermal retinal dehydrogenase 2	927	1	P:oxidation-reduction process; F:oxidoreductase activity
CGI_10023079	fumarylacetoacetate hydrolase domain-containing protein 1-like protein	609	1	P:metabolic process; F:hydrolase activity
CGI_10023080	hypothetical protein CGI_10023080	324	1	-
CGI_10023083	hypothetical protein CGI_10023083	1011	1	-
CGI_10023092	hypothetical protein CGI_10023092	537	1	-
CGI_10023093	hypothetical protein CGI_10023093	1140	1	-
CGI_10023094	hypothetical protein CGI_10023094	900	1	-
CGI_10023099	60s ribosomal protein l30	285	1	C:ribosome; F:structural constituent of ribosome; P:translation
CGI_10023113	tetratricopeptide repeat protein 25	2151	1	-
CGI_10023117	nck-associated protein 5	5541	1	-
CGI_10023126	pterin-4-alpha-carbinolamine dehydratase-like	1071	0.85	-
CGI_10010566	importin subunit alpha-2	1287	1	-
CGI_10003688	hypothetical protein CGI_10003688	1596	1	-
CGI_10012046	hypothetical protein CGI_10012046	714	1	-
CGI_10012048	solute carrier family facilitated glucose transporter member 3	1653	1	C:integral component of membrane; F:substrate-specific transmembrane transporter activity; P:transmembrane transport; P:carbohydrate transport
CGI_10012052	hypothetical protein CGI_10012052	1161	1	-
CGI_10012056	Regucalcin	918	1	F:enzyme regulator activity; F:calcium ion binding; P:regulation of catalytic activity
CGI_10012057	hypothetical protein CGI_10012057	273	1	-
CGI_10012064	d dopamine receptor	1629	1	C:integral component of membrane; P:G-protein coupled receptor signaling pathway; F:G-protein coupled receptor activity
CGI_10003564	cathepsin l	993	1	F:cysteine-type peptidase activity; P:proteolysis
CGI_10003566	cathepsin l	723	0.81	F:cysteine-type peptidase activity; P:proteolysis
CGI_10003568	digestive cysteine proteinase 2	318	1	F:cysteine-type peptidase activity; P:proteolysis
CGI_10003570	hypothetical protein CGI_10003570	501	1	-
CGI_10003571	hypothetical protein CGI_10003571	1545	1	-
CGI_10001573	hypothetical protein CGI_10001573	1113	1	F:sequence-specific DNA binding; F:sequence-specific DNA binding transcription factor activity; P:regulation of transcription, DNA-templated
CGI_10008563	tripartite motif-containing protein 2	1845	1	-
CGI_10008567	tubulin beta chain	648	1	C:microtubule; P:protein polymerization; P:GTP catabolic process; P:microtubule-based process; F:GTPase activity; F:structural constituent of cytoskeleton; F:GTP binding
CGI_10008571	hypothetical protein CGI_10008571	1044	1	F:calcium ion binding
CGI_10016472	hypothetical protein CGI_10016472	5202	0.99	-
CGI_10016473	hypothetical protein LOTGIDRAFT_211804	1155	0.6	-
CGI_10016481	hypothetical protein CGI_10016481	543	1	-
CGI_10016488	peroxisomal coenzyme a diphosphatase nudt7-like	732	0.57	-
CGI_10008049	hypothetical protein CGI_10008049	426	1	-
CGI_10010990	fibroblast growth factor receptor substrate 3	1077	1	F:insulin receptor binding
CGI_10010994	dynein heavy chain axonemal	13416	1	F:microtubule motor activity; C:dynein complex; P:ATP catabolic process; F:ATP binding; P:microtubule-based movement; F:ATPase activity
CGI_10010999	Caprin-2	828	1	-
CGI_10001136	n-acetylated-alpha-linked acidic dipeptidase 2	1374	1	F:peptidase activity; P:proteolysis
CGI_10003589	e3 ubiquitin-protein ligase herc1	2481	1	F:ligase activity; P:metabolic process
CGI_10003591	e3 ubiquitin-protein ligase herc1	4005	1	F:ligase activity; P:metabolic process
CGI_10003592	e3 ubiquitin-protein ligase herc1	6465	1	F:ligase activity; P:metabolic process
CGI_10003053	tripartite motif-containing protein 2	1674	1	F:zinc ion binding; C:intracellular
CGI_10004230	hypothetical protein CGI_10004230	912	1	C:extracellular region; P:chitin metabolic process; F:chitin binding
CGI_10004231	hypothetical protein CGI_10004231	561	1	C:extracellular region; F:metalloendopeptidase inhibitor activity; P:negative regulation of endopeptidase activity
CGI_10018189	hypothetical protein CGI_10018189	462	1	-
CGI_10018195	tripartite motif-containing protein 56	2334	1	F:zinc ion binding; C:intracellular
CGI_10018210	Fucolectin	429	1	P:cell adhesion
CGI_10018212	nuclear receptor coactivator 4	1794	1	-
CGI_10018213	hypothetical protein CGI_10018213	870	1	P:signal transduction; F:calcium ion binding
CGI_10008306	hypothetical protein CGI_10008306	1044	1	P:signal transduction
CGI_10008308	hypothetical protein CGI_10008308	345	1	-
CGI_10017834	hypothetical protein CGI_10017834	843	1	C:integral component of membrane; P:G-protein coupled receptor signaling pathway; F:G-protein coupled receptor activity
CGI_10017839	ethanolaminephosphotransferase 1	1389	1	C:membrane; F:phosphotransferase activity, for other substituted phosphate groups; P:phospholipid biosynthetic process
CGI_10017848	hypothetical protein CGI_10017848, partial	696	1	-
CGI_10012744	transient receptor potential cation channel subfamily v member 6	5616	1	C:integral component of membrane
CGI_10012751	receptor-type tyrosine-protein phosphatase t	1557	1	F:protein tyrosine phosphatase activity; P:peptidyl-tyrosine dephosphorylation
CGI_10005126	myosin- partial	5373	1	C:myosin complex; F:ATP binding; F:motor activity; P:metabolic process
CGI_10005128	Ankyrin-1	4977	1	F:nucleoside-triphosphatase activity; P:metabolic process; F:ATP binding
CGI_10011311	hypothetical protein CGI_10011311	345	1	-
CGI_10011320	hypothetical protein CGI_10011320	696	1	-
CGI_10021042	serine threonine-protein kinase mark-a	855	1	P:protein phosphorylation; F:ATP binding; F:protein serine/threonine kinase activity
CGI_10021043	Uncharacterized protein C3orf59-like protein	2217	1	-
CGI_10021047	heavy metal-binding protein hip	324	1	-
CGI_10021048	complement c1q-like protein 4	924	1	-
CGI_10021049	hypothetical protein CGI_10021049	327	1	-
CGI_10021050	complement c1q-like protein 4	1470	1	-
CGI_10021051	heavy metal-binding protein hip	381	1	-
CGI_10021052	complement c1q-like protein 4	459	1	-
CGI_10021055	tripartite motif-containing protein 3	1716	0.99	F:zinc ion binding; C:intracellular
CGI_10007179	hypothetical protein CGI_10007179, partial	1152	1	-
CGI_10007184	protocadherin fat 1	5037	1	P:homophilic cell adhesion via plasma membrane adhesion molecules; C:integral component of membrane; F:calcium ion binding
CGI_10007187	hypothetical protein CGI_10007187	807	1	P:oxidation-reduction process; F:oxidoreductase activity
CGI_10007188	hypothetical protein CGI_10007188	1530	1	P:oxidation-reduction process; F:oxidoreductase activity
CGI_10024312	receptor-type tyrosine-protein phosphatase kappa	1197	1	F:protein tyrosine phosphatase activity; P:peptidyl-tyrosine dephosphorylation
CGI_10024325	kynurenine formamidase	849	1	-
CGI_10024327	hypothetical protein CGI_10024327	297	1	F:carbohydrate binding
CGI_10024328	hypothetical protein CGI_10024328	303	1	-
CGI_10024332	hypothetical protein CGI_10024332	4218	1	F:metal ion binding; F:nucleic acid binding
CGI_10024334	Ketohexokinase	915	1	F:kinase activity; P:phosphorylation
CGI_10024337	hypothetical protein CGI_10024337	942	1	-
CGI_10024338	hypothetical protein CGI_10024338	2454	1	F:calcium ion binding
CGI_10024339	hypothetical protein CGI_10024339	3723	1	-
CGI_10024344	Beta-mannosidase	432	1	P:mannan catabolic process; F:beta-mannosidase activity
CGI_10024345	Beta-mannosidase	384	1	P:mannan catabolic process; F:beta-mannosidase activity
CGI_10002928	asteroid-like protein 1	1446	1	P:nucleic acid phosphodiester bond hydrolysis; P:DNA repair; F:nuclease activity
CGI_10007091	Uncharacterized protein C10orf92	1008	1	-
CGI_10003487	hypothetical protein CGI_10003487	408	1	-
CGI_10010928	hypothetical protein CGI_10010928	201	1	-
CGI_10010931	dual oxidase	4488	1	F:heme binding; C:integral component of membrane; F:peroxidase activity; F:calcium ion binding; P:oxidation-reduction process; P:response to oxidative stress
CGI_10010936	collagen alpha-1 chain	2178	1	C:extracellular region; F:chitin binding; P:chitin metabolic process; C:collagen trimer
CGI_10010941	neuronal acetylcholine receptor subunit alpha-2	1437	1	C:integral component of membrane; P:ion transmembrane transport; F:extracellular ligand-gated ion channel activity
CGI_10010943	hypothetical protein CGI_10010943	612	1	C:integral component of membrane
CGI_10010944	hypothetical protein CGI_10010944	678	1	C:integral component of membrane
CGI_10010945	hypothetical protein CGI_10010945	675	1	C:integral component of membrane
CGI_10010946	hypothetical protein CGI_10010945	675	1	C:integral component of membrane
CGI_10008172	Uncharacterized protein K03H1.5	3252	1	P:cell-matrix adhesion
CGI_10008173	Uncharacterized protein K03H1.5	3201	1	P:cell-matrix adhesion
CGI_10008174	Uncharacterized protein K03H1.5	2463	1	-
CGI_10008181	protocadherin-11 x-linked	2619	1	C:integral component of membrane; P:homophilic cell adhesion via plasma membrane adhesion molecules; F:calcium ion binding; C:plasma membrane
CGI_10008183	nose resistant to fluoxetine protein 6	2151	1	-
CGI_10005855	hypothetical protein CGI_10005855	234	1	-
CGI_10015703	hypothetical protein CGI_10015703	984	1	-
CGI_10015704	hypothetical protein CGI_10015704	633	1	-
CGI_10015716	Uncharacterized protein C17orf66	3690	1	-
CGI_10015717	hypothetical protein CGI_10015717	4086	1	-
CGI_10007550	transient receptor potential cation channel subfamily a member 1-like protein	3309	1	-
CGI_10007704	nuclear receptor ror-alpha	1620	1	P:steroid hormone mediated signaling pathway; F:zinc ion binding; P:regulation of transcription, DNA-templated; F:sequence-specific DNA binding; F:sequence-specific DNA binding transcription factor activity; F:steroid hormone receptor activity; C:nucleus
CGI_10007705	hypothetical protein CGI_10007705	3720	1	C:membrane; P:signal transduction
CGI_10007715	hypothetical protein CGI_10007715	1251	1	-
CGI_10007747	Fucolectin-1	573	1	P:cell adhesion
CGI_10007751	udp-n-acetylhexosamine pyrophosphorylase	1533	1	F:nucleotidyltransferase activity; P:metabolic process
CGI_10002717	Uncharacterized protein C12orf56-like protein	1740	1	-
CGI_10002719	tripartite motif-containing protein 2	1671	1	F:zinc ion binding; C:intracellular
CGI_10006760	dna-binding protein rfx6	2415	1	P:regulation of transcription, DNA-templated; F:DNA binding
CGI_10006761	bile acid receptor	2214	1	P:steroid hormone mediated signaling pathway; F:zinc ion binding; P:regulation of transcription, DNA-templated; F:sequence-specific DNA binding; F:sequence-specific DNA binding transcription factor activity; F:steroid hormone receptor activity; C:nucleus
CGI_10006762	centromere protein v	423	0.84	F:carbon-sulfur lyase activity; P:metabolic process
CGI_10006765	hypothetical protein CGI_10006765	1512	1	F:zinc ion binding; C:intracellular
CGI_10004170	tripartite motif-containing protein 3	1731	1	F:zinc ion binding; C:intracellular
CGI_10009895	tripartite motif-containing protein 3	354	1	-
CGI_10009896	hypothetical protein CGI_10009896	684	1	-
CGI_10009897	tripartite motif-containing protein 3	2040	1	F:zinc ion binding; C:intracellular
CGI_10009902	hypothetical protein CGI_10009902	702	1	-
CGI_10009907	neuronal acetylcholine receptor subunit alpha-6	1140	1	C:integral component of membrane; P:ion transmembrane transport; F:extracellular ligand-gated ion channel activity
CGI_10004822	heat shock 70 kda protein 12a	1845	1	P:response to stress
CGI_10004823	heat shock 70 kda protein 12b	1458	1	P:response to stress
CGI_10004824	heat shock 70 kda protein partial	1227	1	P:response to stress
CGI_10019859	Cadherin-89D	1317	1	P:homophilic cell adhesion via plasma membrane adhesion molecules; C:integral component of membrane; F:calcium ion binding
CGI_10010868	ectoine partial	606	1	-
CGI_10010873	non-neuronal cytoplasmic intermediate filament protein	1857	1	C:intermediate filament; F:structural molecule activity
CGI_10010874	hypothetical protein CGI_10010874	2016	1	F:endoribonuclease activity; P:rRNA transcription; P:RNA phosphodiester bond hydrolysis, endonucleolytic
CGI_10010879	wd repeat-containing protein 17	3846	1	-
CGI_10010880	la-related protein 1	3837	1	F:RNA binding; C:ribonucleoprotein complex; C:nucleus; P:RNA processing
CGI_10010881	cyclin-dependent kinase-like 5	2646	1	P:protein phosphorylation; F:ATP binding; F:protein serine/threonine kinase activity
CGI_10010886	heat shock 70 kda protein 12a	1740	1	P:response to stress
CGI_10018472	hypothetical protein CGI_10018472	315	1	-
CGI_10018478	collagen alpha-1 chain	1893	1	C:extracellular region; F:chitin binding; P:chitin metabolic process; C:collagen trimer
CGI_10018479	collagen alpha-4 chain	2187	1	C:extracellular region; F:chitin binding; P:chitin metabolic process; C:collagen trimer
CGI_10018480	Vitrin	2028	1	C:extracellular region; P:chitin metabolic process; F:chitin binding
CGI_10018491	apolipoprotein d	570	1	F:transporter activity; F:lipid binding; P:transport
CGI_10014819	hypothetical protein CGI_10014819	972	1	-
CGI_10014639	gem-interacting protein	5928	1	C:intracellular; P:signal transduction
CGI_10014643	major facilitator superfamily domain-containing protein 2	2550	1	-
CGI_10014645	hypothetical protein CGI_10014645	2031	1	-
CGI_10014649	coiled-coil domain-containing protein 52	2193	1	-
CGI_10014656	hypothetical protein CGI_10014656	330	1	-
CGI_10014660	upf0573 protein c2orf70-like protein a	462	1	-
CGI_10004896	insulinoma-associated protein 1	1224	1	F:metal ion binding; F:nucleic acid binding
CGI_10017574	protein still isoforms c sif type 2	3771	1	F:receptor signaling protein activity; F:Rho guanyl-nucleotide exchange factor activity; P:positive regulation of Rho GTPase activity
CGI_10017576	protein still isoform sif type 1	1899	1	-
CGI_10017588	tripartite motif-containing protein 2	2403	1	F:transcription coactivator activity; P:regulation of transcription, DNA-templated; F:DNA binding; C:intracellular; F:zinc ion binding
CGI_10017589	tripartite motif-containing protein 2	3213	1	F:zinc ion binding; C:intracellular
CGI_10017591	tripartite motif-containing protein 3	930	1	-
CGI_10006744	hypothetical protein CGI_10006744	300	1	-
CGI_10024807	thyrotropin-releasing hormone receptor	1053	1	C:integral component of membrane; P:G-protein coupled receptor signaling pathway; F:G-protein coupled receptor activity
CGI_10024809	retinol dehydrogenase 2	597	1	P:oxidation-reduction process; F:oxidoreductase activity
CGI_10024814	hypothetical protein CGI_10024814	2268	1	C:membrane; F:metalloendopeptidase activity; P:proteolysis; F:zinc ion binding
CGI_10024822	hypothetical protein CGI_10024822	636	1	-
CGI_10024833	hypothetical protein CGI_10024833	1650	1	-
CGI_10024838	serine threonine-protein kinase sgk3	1407	1	F:phosphatidylinositol binding; P:protein phosphorylation; F:ATP binding; F:protein serine/threonine kinase activity
CGI_10024843	tctex1 domain-containing protein 1-b	522	1	-
CGI_10024851	transcobalamin-2 precursor	1155	0.41	P:cobalamin transport; F:cobalamin binding
CGI_10024858	prostaglandin e2 receptor ep4 subtype	1257	1	C:integral component of membrane; P:G-protein coupled receptor signaling pathway; F:G-protein coupled receptor activity
CGI_10024859	hypothetical protein CGI_10024859	1428	1	-
CGI_10024873	hypothetical protein CGI_10024873	339	1	-
CGI_10024874	transmembrane serine 3	819	1	C:integral component of membrane; P:proteolysis; F:serine-type endopeptidase activity
CGI_10024875	hypothetical protein CGI_10024875	1629	1	-
CGI_10012863	tripartite motif-containing protein 3	1893	0.87	-
CGI_10012877	hypothetical protein CGI_10012877	672	1	-
CGI_10019820	hypothetical protein CGI_10019820	1848	1	-
CGI_10019821	protein dcd1a	2205	1	F:procollagen-proline 4-dioxygenase activity; F:oxidoreductase activity, acting on single donors with incorporation of molecular oxygen, incorporation of two atoms of oxygen; P:peptidyl-proline hydroxylation; C:endoplasmic reticulum; P:oxidation-reduction process
CGI_10019824	hypothetical protein CGI_10019824	243	1	-
CGI_10019825	hypothetical protein CGI_10019825	531	1	-
CGI_10019827	Alpha-N-acetylgalactosaminidase	1638	1	P:carbohydrate metabolic process; F:hydrolase activity, hydrolyzing O-glycosyl compounds
CGI_10019828	hypothetical protein CGI_10019828	1818	1	-
CGI_10019835	tubulin beta chain	1341	1	C:microtubule; P:protein polymerization; P:GTP catabolic process; P:microtubule-based process; F:GTPase activity; F:structural constituent of cytoskeleton; C:cytoplasm; F:GTP binding
CGI_10019836	hypothetical protein CGI_10019836	1380	1	-
CGI_10019838	hypothetical protein CGI_10019838	2541	1	-
CGI_10019848	secretin receptor	711	1	C:integral component of membrane; P:G-protein coupled receptor signaling pathway; C:plasma membrane; F:G-protein coupled receptor activity
CGI_10009477	hypothetical protein CGI_10009477	363	1	P:negative regulation of apoptotic process
CGI_10009481	hypothetical protein CGI_10009481	1503	1	F:zinc ion binding; C:intracellular
CGI_10000279	heat shock 70 kda protein 12a	693	1	P:response to stress
CGI_10014867	4-coumarate-- ligase 2	1185	1	F:ligase activity; P:metabolic process
CGI_10014877	protein trachealess	2673	1	F:signal transducer activity; P:regulation of transcription, DNA-templated; F:DNA binding; F:protein dimerization activity; P:signal transduction; C:nucleus
CGI_10014879	coiled-coil domain-containing protein c6orf97	2295	1	-
CGI_10014885	unc5c-like protein	1809	1	-
CGI_10014886	hypothetical protein CGI_10014886	375	1	-
CGI_10016704	hypothetical protein CGI_10016704	684	1	-
CGI_10016709	s-adenosylmethionine mitochondrial carrier protein	831	1	C:integral component of membrane; P:transport
CGI_10016710	hypothetical protein CGI_10016711	651	1	-
CGI_10016711	hypothetical protein CGI_10016711	2637	1	-
CGI_10016718	cathepsin l2 cysteine protease	795	0.77	F:peptidase activity
CGI_10016720	cathepsin l	993	1	F:cysteine-type peptidase activity; P:proteolysis
CGI_10016721	cathepsin l	996	1	F:cysteine-type peptidase activity; P:proteolysis
CGI_10016722	cathepsin l	816	1	F:cysteine-type peptidase activity; P:proteolysis
CGI_10008609	hypothetical protein CGI_10008609	921	1	-
CGI_10008610	iron zinc purple acid phosphatase-like protein	1740	1	P:dephosphorylation; F:metal ion binding; F:acid phosphatase activity
CGI_10008615	embryonic polyadenylate-binding protein b	564	1	F:RNA binding
CGI_10023172	mannan endo- -beta-mannosidase	1137	1	P:carbohydrate metabolic process
CGI_10023173	hypothetical protein CGI_10023173	1065	1	-
CGI_10023179	collagen alpha-6 chain	1623	1	C:collagen trimer
CGI_10023182	hydrocephalus-inducing-like protein	15936	1	-
CGI_10023185	Uncharacterized protein C5orf49-like protein	411	1	-
CGI_10023187	hypothetical protein CGI_10023187	1656	1	-
CGI_10023194	hypothetical protein CGI_10023194	3102	0.99	-
CGI_10023202	latent-transforming growth factor beta-binding protein 4	6159	1	F:calcium ion binding; C:extracellular region
CGI_10023203	flap endonuclease gen-like protein 1	2868	1	F:endonuclease activity; P:nucleic acid phosphodiester bond hydrolysis; F:DNA binding; P:DNA repair
CGI_10023205	hypothetical protein CGI_10000097	408	1	-
CGI_10023206	hypothetical protein CGI_10023206	444	1	-
CGI_10009747	myosin iiia	960	1	P:protein phosphorylation; F:ATP binding; F:protein serine/threonine kinase activity
CGI_10009749	hypothetical protein CGI_10009749	504	1	-
CGI_10002615	complement c1q-like protein 2	1059	1	-
CGI_10002388	fat-like cadherin-related tumor suppressor-like protein	474	1	F:calcium ion binding
CGI_10003032	atrial natriuretic peptide receptor b	3498	1	P:protein phosphorylation; C:integral component of membrane; P:intracellular signal transduction; F:guanylate cyclase activity; F:protein kinase activity; F:ATP binding; P:cGMP biosynthetic process
CGI_10027501	serine--pyruvate mitochondrial	1179	1	P:metabolic process; F:pyridoxal phosphate binding; F:serine-pyruvate transaminase activity; F:alanine-glyoxylate transaminase activity
CGI_10027502	Rootletin	6243	1	P:centrosome organization; C:ciliary rootlet
CGI_10027503	Rootletin	342	1	-
CGI_10027507	hypothetical protein CGI_10027507	1524	1	-
CGI_10027510	hypothetical protein CGI_10027510	783	1	-
CGI_10027512	toll-like receptor 13	534	1	P:signal transduction
CGI_10027517	fh1 fh2 domain-containing protein 3	4359	1	-
CGI_10027521	inositol -trisphosphate receptor type 1	8379	1	P:calcium ion transmembrane transport; F:inositol 1,4,5-trisphosphate-sensitive calcium-release channel activity; P:inositol phosphate-mediated signaling; C:membrane; C:endoplasmic reticulum
CGI_10027523	hypothetical protein CGI_10027523	1224	1	-
CGI_10027524	hypothetical protein CGI_10027524	225	1	-
CGI_10027527	Talin-1	738	1	-
CGI_10027533	general transcription factor 3c polypeptide 1	1920	1	-
CGI_10027535	hypothetical protein CGI_10027535	486	1	-
CGI_10027536	hypothetical protein CGI_10027536	561	1	-
CGI_10027538	tripartite motif-containing protein 2	1158	1	-
CGI_10005988	e3 ubiquitin-protein ligase trim33	2946	1	F:zinc ion binding; F:ligase activity; C:intracellular; P:metabolic process
CGI_10024462	cytochrome p450 4f22	1284	1	F:heme binding; F:oxidoreductase activity, acting on paired donors, with incorporation or reduction of molecular oxygen; F:monooxygenase activity; F:iron ion binding; P:oxidation-reduction process
CGI_10024475	major vault protein	2574	1	-
CGI_10024480	hypothetical protein CGI_10024481	789	0.97	-
CGI_10024481	hypothetical protein CGI_10024481	906	1	-
CGI_10024482	hypothetical protein CGI_10024482	438	1	-
CGI_10024483	hypothetical protein CGI_10024483	492	1	-
CGI_10024486	hypothetical protein CGI_10024486	2625	1	-
CGI_10024488	protein apcdd1	1683	1	-
CGI_10024491	peptidyl-trna hydrolase mitochondrial	519	1	P:metabolic process; F:aminoacyl-tRNA hydrolase activity
CGI_10024492	Poly	5961	1	F:nucleic acid binding; P:metabolic process; F:NAD+ ADP-ribosyltransferase activity; F:nucleotide binding
CGI_10024504	tripartite motif-containing protein 2	1734	1	F:zinc ion binding; C:intracellular
CGI_10010094	4-coumarate-- ligase-like 7	582	1	F:ligase activity; P:metabolic process
CGI_10016037	hypothetical protein CGI_10016037	456	1	-
CGI_10016054	hypothetical protein CGI_10016054	855	1	-
CGI_10016523	a-kinase anchor protein 6	3327	1	F:kinase activity; C:integral component of membrane; F:actin binding; P:phosphorylation
CGI_10016529	upf0566 protein	567	1	P:regulation of translational fidelity; F:aminoacyl-tRNA editing activity
CGI_10016534	neutral and basic amino acid transport protein rbat	1866	1	P:carbohydrate metabolic process; F:cation binding; F:catalytic activity
CGI_10016536	inositol oxygenase	885	1	C:cytoplasm; F:iron ion binding; P:inositol catabolic process; F:inositol oxygenase activity; P:oxidation-reduction process
CGI_10003495	hypothetical protein CGI_10003495	405	1	-
CGI_10009376	methyltransferase-like protein mitochondrial	2397	1	P:methylation; F:methyltransferase activity
CGI_10009378	major facilitator superfamily domain-containing protein 8	1632	1	P:transmembrane transport; C:integral component of membrane
CGI_10009379	maltase h	1827	1	P:carbohydrate metabolic process; F:cation binding; F:catalytic activity
CGI_10021657	amyloid-like protein 2	321	1	F:serine-type endopeptidase inhibitor activity; P:negative regulation of endopeptidase activity
CGI_10021670	tripartite motif-containing protein 2	1734	1	F:zinc ion binding; C:intracellular
CGI_10021672	ribosomal protein s2-like isoform 3	834	0.94	F:structural constituent of ribosome; F:RNA binding; C:small ribosomal subunit; P:translation
CGI_10021674	Actin, cytoplasmic	1128	1	C:cytoskeleton; C:cytoplasm; F:ATP binding
CGI_10021683	hypothetical protein CGI_10021683	264	1	-
CGI_10021684	hypothetical protein CGI_10021684	267	1	-
CGI_10021685	hypothetical protein CGI_10021685	267	1	-
CGI_10021688	aldehyde dehydrogenase	690	1	F:oxidoreductase activity, acting on the aldehyde or oxo group of donors, NAD or NADP as acceptor; P:oxidation-reduction process
CGI_10021689	heat shock 70 kda protein 12b	1629	1	P:response to stress
CGI_10021691	thioredoxin-like protein 4b	288	1	C:spliceosomal complex; P:mitotic nuclear division
CGI_10021692	40s ribosomal protein s15	498	1	F:structural constituent of ribosome; F:RNA binding; C:small ribosomal subunit; P:translation
CGI_10003553	hypothetical protein CGI_10003553	1443	1	-
CGI_10013570	hypothetical protein CGI_10013570	537	1	-
CGI_10013573	receptor-type tyrosine-protein phosphatase epsilon	855	1	F:protein tyrosine phosphatase activity; P:peptidyl-tyrosine dephosphorylation
CGI_10013576	hypothetical protein CGI_10013576	708	1	-
CGI_10013577	coiled-coil domain-containing protein 81	2571	1	-
CGI_10013578	cystatin b-like protein	294	1	F:cysteine-type endopeptidase inhibitor activity; C:intracellular; P:negative regulation of endopeptidase activity
CGI_10000750	tripartite motif-containing protein 2	1677	1	F:zinc ion binding; C:intracellular
CGI_10007736	dna ligase	1479	1	F:ATP binding; P:DNA ligation involved in DNA repair; F:DNA ligase (ATP) activity; P:DNA recombination
CGI_10007739	hypothetical protein CGI_10007739	1224	1	-
CGI_10007745	nuclear rna binding protein partial	195	0.93	F:snoRNA binding; P:ribosome biogenesis; P:pseudouridine synthesis; C:box H/ACA RNP complex
CGI_10005261	phospholipase b-like 2	3990	1	P:protein phosphorylation; F:ATP binding; F:protein serine/threonine kinase activity
CGI_10005263	hypothetical protein CGI_10005263	459	1	-
CGI_10027635	prostaglandin reductase 1	1230	1	F:zinc ion binding; F:oxidoreductase activity; P:oxidation-reduction process
CGI_10027641	protein lin-41	828	1	-
CGI_10027644	tripartite motif-containing protein 2	1848	1	F:zinc ion binding; C:intracellular
CGI_10027647	zinc finger protein rfp	1005	1	F:zinc ion binding; C:intracellular
CGI_10027659	hypothetical protein CGI_10027659	774	1	-
CGI_10027660	hypothetical protein CGI_10027660	9972	1	-
CGI_10027661	centrosome and spindle pole-associated protein 1	615	1	C:centrosome; P:positive regulation of cytokinesis; C:microtubule; C:spindle pole
CGI_10027668	cholecystokinin receptor type a	564	1	C:integral component of membrane; P:G-protein coupled receptor signaling pathway; F:G-protein coupled receptor activity
CGI_10027670	hypothetical protein CGI_10027670	723	1	-
CGI_10027672	hypothetical protein CGI_10027672	852	1	-
CGI_10027681	deleted in malignant brain tumors 1 protein	7386	1	C:integral component of membrane; F:scavenger receptor activity; P:receptor-mediated endocytosis
CGI_10027689	beta- -glucan-binding protein 1	1254	1	P:carbohydrate metabolic process; F:hydrolase activity, hydrolyzing O-glycosyl compounds
CGI_10027691	hypothetical protein CGI_10027691	879	1	-
CGI_10027692	adapter protein ciks	1500	1	-
CGI_10015254	hypothetical protein CGI_10015254	1002	1	P:signal transduction
CGI_10015259	tubulin--tyrosine ligase	1752	1	F:ligase activity; P:cellular protein modification process
CGI_10015274	plasma alpha-l-fucosidase	1644	1	P:fucose metabolic process; F:alpha-L-fucosidase activity
CGI_10015275	zinc finger mynd domain-containing protein 10	1356	1	F:metal ion binding
CGI_10016685	tripartite motif-containing protein 2	867	1	-
CGI_10016687	cytochrome p450 2f2	1491	1	F:heme binding; F:oxidoreductase activity, acting on paired donors, with incorporation or reduction of molecular oxygen; F:monooxygenase activity; F:iron ion binding; P:oxidation-reduction process
CGI_10016697	hypothetical protein CGI_10016697	711	1	P:small GTPase mediated signal transduction; P:GTP catabolic process; C:membrane; F:GTP binding
CGI_10016703	Perlucin	489	1	F:carbohydrate binding
CGI_10016739	tripartite motif-containing protein 45	1653	1	C:integral component of membrane; F:zinc ion binding; C:intracellular; P:ATP catabolic process; F:ATPase activity; P:cation transport
CGI_10016740	hypothetical protein CGI_10016740	1512	1	F:zinc ion binding; C:intracellular
CGI_10016741	40s ribosomal protein x isoform	732	1	C:ribosome; F:structural constituent of ribosome; F:RNA binding; P:translation
CGI_10011342	complement c1q-like protein 4	489	1	-
CGI_10020878	hypothetical protein CGI_10020878	273	1	-
CGI_10020881	Tenascin-X	1707	1	-
CGI_10020895	hypothetical protein CGI_10020895	534	1	-
CGI_10000860	hypothetical protein CGI_10000860	1671	1	-
CGI_10026578	hypothetical protein CGI_10026578	474	1	-
CGI_10026581	tripartite motif-containing protein 2	1662	1	F:zinc ion binding; C:intracellular
CGI_10026588	vitamin k-dependent gamma-carboxylase	1899	1	F:gamma-glutamyl carboxylase activity; P:peptidyl-glutamic acid carboxylation
CGI_10026592	hypothetical protein CGI_10026592	399	1	C:extracellular region; P:inflammatory response; F:cytokine activity
CGI_10026593	beta- -galactosyltransferase 5	1104	1	C:Golgi apparatus; F:galactosyltransferase activity; P:protein glycosylation; C:integral component of membrane
CGI_10026594	cell division cycle protein 20-like protein	1524	1	P:cell division
CGI_10026597	fras1-related extracellular matrix protein 1	6447	1	F:DNA binding; F:carbohydrate binding; F:site-specific DNA-methyltransferase (cytosine-N4-specific) activity; P:N-4 methylation of cytosine; C:integral component of membrane; P:cell communication
CGI_10026602	Chitotriosidase-1	1827	1	P:carbohydrate metabolic process; F:chitinase activity; C:extracellular region; F:chitin binding; P:chitin catabolic process
CGI_10026603	chitinase 3	3873	0.99	P:carbohydrate metabolic process; F:chitinase activity; C:extracellular region; F:chitin binding; P:chitin catabolic process
CGI_10026604	chitinase 3	3132	1	P:carbohydrate metabolic process; F:chitinase activity; C:extracellular region; F:chitin binding; P:chitin catabolic process
CGI_10026605	Chitotriosidase-1	2103	1	P:carbohydrate metabolic process; F:chitinase activity; C:extracellular region; F:chitin binding; P:chitin catabolic process
CGI_10026616	hypothetical protein CGI_10026616	483	1	-
CGI_10026629	transcription factor gata-4	1332	1	P:regulation of transcription, DNA-templated; F:sequence-specific DNA binding transcription factor activity; F:sequence-specific DNA binding; C:nucleus; F:zinc ion binding
CGI_10026630	hypothetical protein CGI_10026630	372	1	-
CGI_10026631	hypothetical protein CGI_10026631	2736	1	C:intracellular; P:regulation of apoptotic process
CGI_10007826	tripartite motif-containing protein 2	1722	1	F:zinc ion binding; C:intracellular
CGI_10001500	glucose dehydrogenase	816	1	F:flavin adenine dinucleotide binding; F:oxidoreductase activity, acting on CH-OH group of donors; P:oxidation-reduction process
CGI_10009529	homeodomain-only protein	255	1	P:regulation of transcription, DNA-templated; F:sequence-specific DNA binding transcription factor activity; F:sequence-specific DNA binding; C:nucleus
CGI_10004437	xylulose kinase	6045	1	P:ATP catabolic process; P:carbohydrate metabolic process; F:phosphotransferase activity, alcohol group as acceptor; F:ATP binding; F:ATPase activity; P:phosphorylation; F:kinase activity
CGI_10004438	Midasin	5397	1	-
CGI_10000109	hypothetical protein CGI_10000109	192	1	-
CGI_10013145	hypothetical protein CGI_10013145	738	1	-
CGI_10013150	hypothetical protein CGI_10013150	711	1	-
CGI_10013151	excitatory amino acid transporter 3	1581	1	P:dicarboxylic acid transport; F:sodium:dicarboxylate symporter activity; C:membrane
CGI_10013156	biogenesis of lysosome-related organelles complex 1 subunit 1	261	1	-
CGI_10021295	hypothetical protein CGI_10021295	360	1	-
CGI_10021299	dehydrogenase reductase sdr family member 11	849	1	P:oxidation-reduction process; F:oxidoreductase activity
CGI_10021300	glutamine-rich protein 2	2964	1	-
CGI_10017744	hypothetical protein CGI_10017744	501	1	F:calcium ion binding
CGI_10017745	hypothetical protein CGI_10017745	387	1	F:calcium ion binding
CGI_10017751	lipopolysaccharide-induced tumor necrosis factor-alpha factor-like protein	429	1	-
CGI_10017758	lipopolysaccharide-induced tumor necrosis factor-alpha factor-like protein	576	1	-
CGI_10017759	lipopolysaccharide-induced tumor necrosis factor-alpha factor-like protein	348	1	-
CGI_10017764	hypothetical protein CGI_10017764	2400	1	-
CGI_10017766	cytochrome p450 26a1	1500	1	F:heme binding; F:oxidoreductase activity, acting on paired donors, with incorporation or reduction of molecular oxygen; F:monooxygenase activity; F:iron ion binding; P:oxidation-reduction process
CGI_10015861	kyphoscoliosis peptidase	1677	1	-
CGI_10015862	hypothetical protein CGI_10015862	237	1	F:GTP binding
CGI_10015865	hypothetical protein CGI_10015865	384	1	-
CGI_10015872	organic cation transporter protein	3000	1	F:heme binding; C:integral component of membrane; F:oxidoreductase activity, acting on paired donors, with incorporation or reduction of molecular oxygen; F:iron ion binding; P:oxidation-reduction process; P:transmembrane transport; F:transmembrane transporter activity
CGI_10015873	hypothetical protein CGI_10001746	741	0.72	-
CGI_10015874	cytochrome p450 10	1167	1	F:heme binding; F:oxidoreductase activity, acting on paired donors, with incorporation or reduction of molecular oxygen; F:monooxygenase activity; F:iron ion binding; P:oxidation-reduction process
CGI_10001359	hypothetical protein CGI_10001359	444	1	-
CGI_10002630	dipeptidase 1	1503	1	F:metal ion binding; F:dipeptidase activity; P:proteolysis; C:anchored component of membrane; F:dipeptidyl-peptidase activity; F:metalloexopeptidase activity
CGI_10002631	hypothetical protein CGI_10002631	270	1	-
CGI_10009681	hypothetical protein CGI_10009681	1164	1	-
CGI_10010624	phospholipase a2 inhibitor subunit b	1158	1	-
CGI_10012825	glutathione s-transferase omega-1	684	1	P:metabolic process; C:cytoplasm; F:glutathione transferase activity
CGI_10012826	neural ectodermal development factor imp-l2	849	1	-
CGI_10012827	---NA---	303		-
CGI_10003829	60s ribosomal protein l28	1197	1	C:ribosome; F:structural constituent of ribosome; P:translation
CGI_10003831	hypothetical protein CGI_10003831	552	1	-
CGI_10003240	organic cation transporter protein	1590	1	C:integral component of membrane; P:transmembrane transport; F:transmembrane transporter activity
CGI_10003242	organic cation transporter protein	1668	1	C:integral component of membrane; P:transmembrane transport; F:transmembrane transporter activity
CGI_10005642	hypothetical protein CGI_10005642, partial	339	1	-
CGI_10021063	serine protease inhibitor dipetalogastin	1095	1	F:peptidase activity; P:proteolysis
CGI_10021067	multiple epidermal growth factor-like domains 10	1419	1	-
CGI_10021069	60s ribosomal protein l36	324	1	C:ribosome; F:structural constituent of ribosome; P:translation
CGI_10021072	kremen protein 1	1446	1	F:metalloendopeptidase activity; P:proteolysis; F:zinc ion binding
CGI_10021073	multiple epidermal growth factor-like domains 6	4143	1	-
CGI_10008787	hypothetical protein CGI_10008787	273	1	-
CGI_10008793	hypothetical protein CGI_10008793	2673	1	-
CGI_10006329	hypothetical protein CGI_10006329	1305	1	-
CGI_10023310	hypothetical protein CGI_10023310	432	1	-
CGI_10023320	serine threonine-protein kinase nek10	5643	1	F:primary amine oxidase activity; F:copper ion binding; F:quinone binding; P:amine metabolic process; F:protein tyrosine kinase activity; P:peptidyl-tyrosine phosphorylation; F:ATP binding; P:oxidation-reduction process
CGI_10023324	heat shock 70 kda protein 12b	1626	1	P:response to stress
CGI_10023326	aig2-like domain-containing protein 1	645	1	-
CGI_10023327	tyrosine-protein phosphatase non-receptor type 23	2175	1	F:protein tyrosine phosphatase activity; P:regulation of cell migration; P:cilium morphogenesis; P:ubiquitin-dependent protein catabolic process via the multivesicular body sorting pathway; P:peptidyl-tyrosine dephosphorylation
CGI_10023335	glycerol-3-phosphate dehydrogenase	1056	1	P:carbohydrate metabolic process; F:NAD binding; F:glycerol-3-phosphate dehydrogenase [NAD+] activity; P:glycerol-3-phosphate catabolic process; C:glycerol-3-phosphate dehydrogenase complex; F:protein homodimerization activity; P:oxidation-reduction process
CGI_10023337	dolichyl-diphosphooligosaccharide--protein glycosyltransferase subunit stt3a	2055	1	P:protein glycosylation; F:oligosaccharyl transferase activity; C:membrane
CGI_10005512	hypothetical protein CGI_10005512	777	1	-
CGI_10005171	hypothetical protein CGI_10005171	3573	1	-
CGI_10014416	Spatacsin	7008	1	-
CGI_10014418	hypothetical protein BRAFLDRAFT_85807	357	0.84	-
CGI_10014419	oxidoreductase ytet	1410	1	P:oxidation-reduction process; F:oxidoreductase activity
CGI_10014437	cdc42-like protein	594	1	F:GTP binding; C:intracellular; C:membrane; P:small GTPase mediated signal transduction
CGI_10007299	hypothetical protein CGI_10007299	273	1	-
CGI_10007300	hypothetical protein CGI_10007300	783	1	-
CGI_10014985	forkhead-associated domain-containing protein 1	4161	1	-
CGI_10015003	serine threonine tyrosine-interacting-like protein 1	855	1	P:protein dephosphorylation; F:protein tyrosine/serine/threonine phosphatase activity
CGI_10025239	poly -binding protein 3	1320	1	F:RNA binding
CGI_10025241	hypothetical protein CGI_10025241	471	1	-
CGI_10025242	Tenascin-X	1170	1	-
CGI_10025244	general receptor for phosphoinositides 1-associated scaffold protein	1479	1	-
CGI_10025247	cd63 antigen	834	1	C:integral component of membrane
CGI_10025259	protein dachsous	1932	1	C:integral component of membrane; P:homophilic cell adhesion via plasma membrane adhesion molecules; F:calcium ion binding; C:plasma membrane
CGI_10025260	protein dachsous	8268	1	C:integral component of membrane; P:homophilic cell adhesion via plasma membrane adhesion molecules; F:calcium ion binding; C:plasma membrane
CGI_10025264	cathepsin f	2148	1	F:cysteine-type endopeptidase inhibitor activity; P:negative regulation of endopeptidase activity; F:cysteine-type peptidase activity
CGI_10025266	rhomboid family member 2	1206	1	C:integral component of membrane; P:proteolysis; F:serine-type endopeptidase activity
CGI_10025267	hypothetical protein CGI_10025267	2052	1	-
CGI_10025268	tripartite motif-containing protein 3	1191	1	-
CGI_10019471	Neuroglian	1887	1	-
CGI_10019476	hypothetical protein CGI_10019476	1494	1	-
CGI_10014039	transcription factor hes-1	840	1	P:regulation of transcription, DNA-templated; F:DNA binding; F:protein dimerization activity; C:nucleus
CGI_10014058	zinc finger mynd domain-containing protein 12	1098	1	-
CGI_10004077	sjoegren syndrome nuclear autoantigen 1	540	1	-
CGI_10004078	Ankyrin-2	3231	1	-
CGI_10005556	hypothetical protein CGI_10005556	531	1	F:zinc ion binding; C:intracellular
CGI_10010799	laminin subunit beta-1	1065	1	-
CGI_10010811	hypothetical protein CGI_10010811	759	1	-
CGI_10019321	pdz domain-containing protein 6	4890	1	-
CGI_10011130	fibroblast growth factor receptor 2	3489	1	F:protein tyrosine kinase activity; P:peptidyl-tyrosine phosphorylation; F:ATP binding; C:integral component of membrane
CGI_10011132	hypothetical protein CGI_10011132	1053	1	-
CGI_10011133	bone morphogenetic protein 2	1386	1	C:extracellular region; F:growth factor activity; P:growth
CGI_10028421	N-acetylglucosamine-6-sulfatase	3036	1	P:regulation of transcription, DNA-templated; F:N-acetylglucosamine-6-sulfatase activity; C:lysosome; C:nucleus; P:glycosaminoglycan metabolic process
CGI_10028426	hypothetical protein CGI_10028426	1359	1	-
CGI_10028432	conopressin neurophysin	351	1	C:extracellular region; F:neurohypophyseal hormone activity
CGI_10028434	gem-associated protein 5	2751	1	-
CGI_10028435	Amidophosphoribosyltransferase	1509	1	F:iron-sulfur cluster binding; P:purine nucleobase biosynthetic process; F:metal ion binding; P:nucleoside metabolic process; F:amidophosphoribosyltransferase activity; P:'de novo' IMP biosynthetic process
CGI_10028436	multifunctional protein ade2	1269	1	F:phosphoribosylaminoimidazolesuccinocarboxamide synthase activity; F:ATP binding; P:'de novo' IMP biosynthetic process
CGI_10028438	hypothetical protein CGI_10028438	357	1	F:calcium ion binding
CGI_10028442	feline leukemia virus subgroup c receptor-related protein 2	1425	1	P:transmembrane transport; C:integral component of membrane
CGI_10028454	serine threonine-protein kinase ulk3	621	1	F:protein kinase activity; P:protein phosphorylation; F:ATP binding
CGI_10028456	hypothetical protein CGI_10028456	1731	1	-
CGI_10028458	serine threonine-protein kinase dclk3	2379	1	P:intracellular signal transduction; P:protein phosphorylation; F:ATP binding; F:protein serine/threonine kinase activity
CGI_10028460	hypothetical protein CGI_10028460	2907	1	-
CGI_10028475	hypothetical protein CGI_10028475	798	1	-
CGI_10028481	hypothetical protein CGI_10028481	1347	1	-
CGI_10028486	hypothetical protein CGI_10028486	1191	1	-
CGI_10028487	hypothetical protein CGI_10028487	789	1	-
CGI_10028498	hypothetical protein CGI_10028498	1245	1	-
CGI_10028499	hypothetical protein CGI_10028499	1227	1	-
CGI_10028500	6-hydroxy-d-nicotine oxidase	1623	1	F:flavin adenine dinucleotide binding; F:UDP-N-acetylmuramate dehydrogenase activity; P:oxidation-reduction process
CGI_10028503	iq domain-containing protein g	1158	1	-
CGI_10028510	protein fam43a	789	1	-
CGI_10028511	maltase- intestinal	2553	1	F:carbohydrate binding; P:carbohydrate metabolic process; F:hydrolase activity, hydrolyzing O-glycosyl compounds
CGI_10028512	maltase- intestinal	2790	1	F:carbohydrate binding; P:carbohydrate metabolic process; F:hydrolase activity, hydrolyzing O-glycosyl compounds
CGI_10028513	maltase- intestinal	3039	1	F:carbohydrate binding; P:carbohydrate metabolic process; F:hydrolase activity, hydrolyzing O-glycosyl compounds
CGI_10028514	hypothetical protein LOTGIDRAFT_158923	1719	0.67	F:metal ion binding; F:peptidase activity
CGI_10009336	glucose dehydrogenase	1098	1	F:flavin adenine dinucleotide binding; F:oxidoreductase activity, acting on CH-OH group of donors; P:oxidation-reduction process
CGI_10009337	alcohol dehydrogenase	825	1	P:oxidation-reduction process; F:oxidoreductase activity, acting on CH-OH group of donors
CGI_10009338	glucose dehydrogenase	1827	1	F:flavin adenine dinucleotide binding; F:choline dehydrogenase activity; P:oxidation-reduction process; P:alcohol metabolic process
CGI_10009345	spermatogenesis-associated protein 17	1059	1	-
CGI_10009347	Uncharacterized protein C2orf73-like protein	870	1	-
CGI_10001169	hypothetical protein CGI_10001169	435	1	-
CGI_10008360	hypothetical protein CGI_10008360	588	1	-
CGI_10008363	hypothetical protein CGI_10008363	402	1	-
CGI_10004221	hypothetical protein CGI_10004221	1023	1	-
CGI_10004222	hypothetical protein CGI_10004222	606	1	-
CGI_10002066	prolyl 4-hydroxylase subunit alpha-2	522	1	F:L-ascorbic acid binding; F:iron ion binding; F:oxidoreductase activity, acting on paired donors, with incorporation or reduction of molecular oxygen, 2-oxoglutarate as one donor, and incorporation of one atom each of oxygen into both donors; P:oxidation-reduction process
CGI_10010359	hypothetical protein CGI_10010359	1653	1	-
CGI_10010514	ph domain leucine-rich repeat-containing protein phosphatase 1	5196	1	F:catalytic activity; P:metabolic process
CGI_10010521	p protein	1689	1	P:transmembrane transport; C:integral component of membrane
CGI_10010529	60s ribosomal protein partial	1455	1	C:ribosome; F:structural constituent of ribosome; P:translation
CGI_10010531	f-box wd repeat-containing protein 10	3714	1	-
CGI_10010532	alanine--glyoxylate aminotransferase 2-like 1	1437	1	P:metabolic process; F:pyridoxal phosphate binding; F:transaminase activity
CGI_10010894	hypothetical protein CGI_10010894	1782	1	-
CGI_10010898	protein white	927	1	P:ATP catabolic process; F:ATP binding; F:ATPase activity
CGI_10008851	33 kda inner dynein arm light axonemal	708	1	-
CGI_10008854	proteasome inhibitor pi31 subunit	834	1	C:proteasome complex
CGI_10008862	tripartite motif-containing protein 2	1818	1	F:zinc ion binding; C:intracellular
CGI_10021350	10-formyltetrahydrofolate dehydrogenase	2277	1	P:protein phosphorylation; F:protein kinase activity; F:ATP binding; P:GTP catabolic process; F:GTPase activity; F:GTP binding
CGI_10021364	spermatogenesis-associated protein 1	3387	1	-
CGI_10023035	hypothetical protein CGI_10023035	171	1	F:carbohydrate binding
CGI_10023037	beta-( )-xylosyltransferase	849	1	F:transferase activity, transferring glycosyl groups; P:metabolic process
CGI_10023039	tripartite motif-containing protein 2	477	1	-
CGI_10023054	Poly	1935	1	-
CGI_10023063	phytanoyl- dioxygenase domain-containing protein 1	1239	1	F:dioxygenase activity; P:oxidation-reduction process
CGI_10023065	hypothetical protein CGI_10023065	582	1	-
CGI_10023068	hypothetical protein CGI_10023068	2877	1	-
CGI_10009663	hypothetical protein CGI_10009663	1296	1	-
CGI_10012655	hypothetical protein CGI_10012655	372	1	-
CGI_10028230	ceroid-lipofuscinosis neuronal protein 6	408	1	-
CGI_10028256	hypothetical protein CGI_10028256	348	1	-
CGI_10028275	tripartite motif-containing protein 3	1737	1	F:zinc ion binding; C:intracellular
CGI_10028288	hypothetical protein CGI_10028288	4890	1	C:integral component of membrane; P:neuropeptide signaling pathway; C:plasma membrane; F:G-protein coupled receptor activity
CGI_10028289	ankyrin repeat and mynd domain-containing protein 1	3417	1	F:metal ion binding
CGI_10028292	hypothetical protein CGI_10028292	951	1	-
CGI_10028299	hypothetical protein CGI_10028299	396	1	-
CGI_10028304	cytochrome p450 2c14	1257	1	F:heme binding; F:oxidoreductase activity, acting on paired donors, with incorporation or reduction of molecular oxygen; F:monooxygenase activity; F:iron ion binding; P:oxidation-reduction process
CGI_10028305	cytochrome p450 2c39	1260	1	F:heme binding; F:oxidoreductase activity, acting on paired donors, with incorporation or reduction of molecular oxygen; F:monooxygenase activity; F:iron ion binding; P:oxidation-reduction process
CGI_10028311	cytochrome p450 2j2	1257	1	F:heme binding; F:oxidoreductase activity, acting on paired donors, with incorporation or reduction of molecular oxygen; F:monooxygenase activity; F:iron ion binding; P:oxidation-reduction process
CGI_10014201	hypothetical protein CGI_10014201	1998	1	P:one-carbon metabolic process; F:zinc ion binding; F:carbonate dehydratase activity
CGI_10014202	cytochrome p450 2b4	1302	1	F:heme binding; F:oxidoreductase activity, acting on paired donors, with incorporation or reduction of molecular oxygen; F:monooxygenase activity; F:iron ion binding; P:oxidation-reduction process
CGI_10014203	cytochrome p450 2j5	321	1	F:heme binding; F:oxidoreductase activity, acting on paired donors, with incorporation or reduction of molecular oxygen; F:monooxygenase activity; F:iron ion binding; P:oxidation-reduction process
CGI_10014211	glutathione s-transferase partial	615	1	F:glutathione transferase activity; P:metabolic process
CGI_10014212	wd repeat-containing protein 19	1083	1	-
CGI_10009864	hypothetical protein CGI_10009864	1176	1	-
CGI_10006160	---NA---	312		-
CGI_10006166	phospholipid scramblase partial	1305	1	F:chromatin binding
CGI_10006168	protein sprint	4050	1	P:signal transduction
CGI_10017479	scavenger receptor class a member 5	783	1	C:membrane; P:cell adhesion; F:scavenger receptor activity; F:calcium ion binding; P:receptor-mediated endocytosis
CGI_10017504	ring finger protein 43	1872	1	F:zinc ion binding
CGI_10017515	leucine-rich repeat-containing protein 43	2100	1	-
CGI_10005551	hypothetical protein CGI_10005551	480	1	-
CGI_10005552	hypothetical protein CGI_10005552	687	1	-
CGI_10003088	tripartite motif-containing protein 2	1206	1	-
CGI_10006718	glutathione s-transferase p 2	723	1	P:metabolic process; F:transferase activity
CGI_10006720	dual serine threonine and tyrosine protein kinase	609	1	F:protein kinase activity; P:protein phosphorylation; F:ATP binding
CGI_10019526	wd repeat-containing protein 66	2238	1	F:calcium ion binding
CGI_10019534	complement component receptor 1-like protein	1251	1	-
CGI_10019541	Axin-1	3174	1	F:pseudouridine synthase activity; F:signal transducer activity; C:intracellular; F:RNA binding; P:termination of G-protein coupled receptor signaling pathway; P:multicellular organismal development; P:pseudouridine synthesis
CGI_10019544	vesicular inhibitory amino acid transporter	3135	1	C:integral component of membrane; P:signal transduction; F:SH3 domain binding; P:filopodium assembly; F:cytoskeletal adaptor activity
CGI_10019551	hypothetical protein CGI_10019551	369	1	-
CGI_10019559	Cholinesterase	3060	1	-
CGI_10009108	tripartite motif-containing protein 2	1176	1	-
CGI_10009117	upf0638 protein b	1371	1	-
CGI_10004288	Formimidoyltransferase-cyclodeaminase	1677	1	P:cellular metabolic process; F:folic acid binding; F:transferase activity
CGI_10005871	hypothetical protein CGI_10005871	279	1	-
CGI_10005874	hypothetical protein CGI_10005874	1089	1	F:zinc ion binding
CGI_10008041	reticulocyte-binding protein 2-like protein a	1623	1	-
CGI_10008042	atp-binding cassette sub-family g member 2	2121	1	P:ATP catabolic process; F:ATP binding; F:ATPase activity; C:membrane
CGI_10006816	protein yipf5	411	1	-
CGI_10004267	heat shock 70 kda protein 12a	1374	1	P:response to stress
CGI_10010705	hypothetical protein CGI_10010705	816	1	C:intracellular; P:regulation of apoptotic process
CGI_10006603	two pore potassium channel protein sup-9	1062	1	F:potassium channel activity; P:potassium ion transmembrane transport; C:integral component of membrane
CGI_10007276	Fasciclin-1	2319	1	-
CGI_10003100	hypothetical protein CGI_10003100	1920	1	-
CGI_10017267	---NA---	807		-
CGI_10017268	hypothetical protein CGI_10017268	1014	1	P:signal transduction
CGI_10005130	mitochondrial enolase superfamily member 1	1338	1	F:catalytic activity; P:cellular amino acid catabolic process
CGI_10015224	tripartite motif-containing protein 3	1494	1	F:zinc ion binding; C:intracellular
CGI_10015226	fibronectin type-iii domain-containing protein 3a	3420	1	-
CGI_10015227	hypothetical protein CGI_10015227	546	1	-
CGI_10015237	leukocyte surface antigen cd53	1614	1	C:integral component of membrane
CGI_10015240	hypothetical protein CGI_10015240	957	1	-
CGI_10015244	hypothetical protein CGI_10015244	999	1	-
CGI_10015247	ankyrin repeat domain-containing protein 50	1212	1	-
CGI_10012176	dna polymerase zeta catalytic subunit	11151	1	P:DNA-dependent DNA replication; F:DNA-directed DNA polymerase activity; F:DNA binding; F:nucleotide binding
CGI_10012183	Sorcin	1104	1	F:calcium ion binding
CGI_10003483	hypothetical protein CGI_10003483	1629	0.99	F:zinc ion binding; C:intracellular
CGI_10003485	hypothetical protein CGI_10003482	708	0.8	F:zinc ion binding; C:intracellular
CGI_10003977	hypothetical protein CGI_10003977	1146	1	-
CGI_10007943	tripartite motif-containing protein 3	1740	1	F:zinc ion binding; C:intracellular
CGI_10007944	solute carrier family 28 member 3	2040	1	F:nucleoside:sodium symporter activity; F:nucleoside binding; P:nucleoside transmembrane transport; C:membrane
CGI_10007945	tripartite motif-containing protein 2	1491	1	-
CGI_10023527	phytanoyl- dioxygenase domain-containing protein 1	942	1	F:dioxygenase activity; P:oxidation-reduction process
CGI_10023542	spore cortex-lytic enzyme	489	1	P:metabolic process; F:hydrolase activity
CGI_10001435	hypothetical protein CGI_10001435	231	1	-
CGI_10011784	hypothetical protein CGI_10011784	1221	1	C:integral component of membrane; P:G-protein coupled receptor signaling pathway; F:G-protein coupled receptor activity
CGI_10011786	hypothetical protein CGI_10011786	681	1	-
CGI_10011792	hypothetical protein CGI_10011792	927	1	-
CGI_10022151	tripartite motif-containing protein 71	1815	1	F:zinc ion binding; C:intracellular
CGI_10022159	high affinity cationic amino acid transporter 1	987	1	P:amino acid transmembrane transport; F:amino acid transmembrane transporter activity; C:integral component of membrane
CGI_10022164	hypothetical protein CGI_10022164	1365	1	C:intracellular; P:regulation of apoptotic process
CGI_10022170	arylacetamide deacetylase-like 1	1146	1	P:metabolic process; F:hydrolase activity
CGI_10022174	Amidase	2028	1	F:carbon-nitrogen ligase activity, with glutamine as amido-N-donor; P:metabolic process
CGI_10002257	Calpain-7	6342	1	C:intracellular; P:proteolysis; F:calcium-dependent cysteine-type endopeptidase activity; F:zinc ion binding
CGI_10002652	steroid 17-alpha-hydroxylase lyase	1224	1	F:heme binding; F:oxidoreductase activity, acting on paired donors, with incorporation or reduction of molecular oxygen; F:monooxygenase activity; F:iron ion binding; P:oxidation-reduction process; F:lyase activity
CGI_10026649	Dystrophin	6402	1	F:actin binding
CGI_10026650	Dystrophin	5544	1	F:zinc ion binding; F:calcium ion binding
CGI_10026665	protein c-ets-2	1611	1	P:regulation of transcription, DNA-templated; F:sequence-specific DNA binding transcription factor activity; F:sequence-specific DNA binding; C:nucleus
CGI_10026669	beta- -galactosyl-o-glycosyl-glycoprotein beta- -n-acetylglucosaminyltransferase	1548	1	P:metabolic process; C:membrane; F:acetylglucosaminyltransferase activity
CGI_10026671	sulfite mitochondrial	5301	1	F:oxidoreductase activity; P:ion transmembrane transport; F:electron carrier activity; F:extracellular ligand-gated ion channel activity; F:molybdenum ion binding; F:heme binding; C:integral component of membrane; F:molybdopterin cofactor binding; P:oxidation-reduction process
CGI_10026700	receptor-interacting serine threonine-protein kinase 4	1512	1	F:kinase activity; P:phosphorylation
CGI_10026704	hypothetical protein CGI_10026704	339	1	-
CGI_10026705	hypothetical protein CGI_10026705	372	1	-
CGI_10021742	complement c1q-like protein 4	426	1	-
CGI_10021746	hypothetical protein CGI_10021746	246	1	-
CGI_10021764	hypothetical protein CGI_10000523	1752	1	F:zinc ion binding; C:intracellular
CGI_10021773	cytochrome c oxidase subunit 6b	294	1	P:hydrogen ion transmembrane transport; C:mitochondrion; F:cytochrome-c oxidase activity
CGI_10010579	glucose dehydrogenase	978	0.99	F:flavin adenine dinucleotide binding; F:oxidoreductase activity, acting on CH-OH group of donors; P:oxidation-reduction process
CGI_10010580	glucose dehydrogenase	1494	1	F:flavin adenine dinucleotide binding; F:choline dehydrogenase activity; P:oxidation-reduction process; P:alcohol metabolic process
CGI_10010584	growth factor receptor-bound protein 2	1782	1	-
CGI_10010585	28s ribosomal protein mitochondrial	1008	1	C:ribosome
CGI_10010586	hypothetical protein CGI_10010586	594	1	-
CGI_10008220	complement c1q subcomponent subunit b	675	0.52	-
CGI_10008223	slit-like protein 3 protein	3651	1	P:signal transduction
CGI_10008229	tripartite motif-containing protein 2	2490	1	-
CGI_10008230	tripartite motif-containing protein 3	1752	1	F:zinc ion binding; C:intracellular
CGI_10003848	hypothetical protein CGI_10003848	1407	1	-
CGI_10003849	hypothetical protein CGI_10003849	2646	1	-
CGI_10015615	serine threonine-protein kinase nek11	1977	1	P:protein phosphorylation; F:ATP binding; F:protein serine/threonine kinase activity
CGI_10015626	receptor-type tyrosine-protein phosphatase gamma	1602	1	F:protein tyrosine phosphatase activity; P:peptidyl-tyrosine dephosphorylation
CGI_10006481	Calmodulin	1365	1	F:calcium ion binding
CGI_10006482	Calmodulin	2142	1	F:calcium ion binding
CGI_10006488	baculoviral iap repeat-containing protein 6	14745	1	F:ubiquitin-protein transferase activity; F:acid-amino acid ligase activity; P:regulation of cytokinesis; P:protein ubiquitination; P:apoptotic process
CGI_10005027	hypothetical protein CGI_10005027	810	1	-
CGI_10005029	Caprin-2	978	1	-
CGI_10005031	Caprin-2	987	1	-
CGI_10005036	f-box lrr-repeat protein 16	1383	1	-
CGI_10018607	glycoprotein endo-alpha- -mannosidase	1137	1	-
CGI_10018618	protein outspread	7755	1	-
CGI_10018622	Hemicentin-1	4692	1	-
CGI_10018623	hypothetical protein CGI_10018623	435	1	-
CGI_10018626	Aquaporin-8	576	1	C:integral component of membrane; P:transport; F:transporter activity
CGI_10004090	hypothetical protein CGI_10004090	1017	1	-
CGI_10008132	tripartite motif-containing protein 2	1665	1	F:zinc ion binding; C:intracellular
CGI_10008834	78 kda glucose-regulated protein	1248	1	F:ATP binding
CGI_10007476	hypothetical protein CGI_10007476	870	1	-
CGI_10026867	retinal dehydrogenase 1	1482	1	F:oxidoreductase activity, acting on the aldehyde or oxo group of donors, NAD or NADP as acceptor; P:oxidation-reduction process
CGI_10026868	retinal dehydrogenase 1	1719	1	F:oxidoreductase activity, acting on the aldehyde or oxo group of donors, NAD or NADP as acceptor; P:oxidation-reduction process
CGI_10026875	hypothetical protein CGI_10026875	5775	1	-
CGI_10026887	hypothetical protein CGI_10026887	4728	1	-
CGI_10026891	leucine-rich repeat and iq domain-containing protein 3	1542	1	-
CGI_10026893	adenylate kinase isoenzyme 5	2682	1	P:phosphorylation; P:nucleobase-containing compound metabolic process; F:nucleobase-containing compound kinase activity; F:ATP binding
CGI_10026894	adenylate kinase isoenzyme 1	630	1	P:phosphorylation; P:nucleobase-containing compound metabolic process; F:nucleobase-containing compound kinase activity; F:ATP binding
CGI_10026910	zinc finger protein glis2	1632	1	F:metal ion binding; F:nucleic acid binding
CGI_10026912	low affinity immunoglobulin epsilon fc receptor	456	1	F:carbohydrate binding
CGI_10026914	hypothetical protein CGI_10026914	279	1	-
CGI_10026920	hypothetical protein CGI_10026920	2928	1	C:membrane
CGI_10026921	hypothetical protein CGI_10026921	189	1	-
CGI_10026922	c-type lectin domain family 2 member f	414	1	F:carbohydrate binding
CGI_10026923	protein spatial	1374	1	-
CGI_10026926	hypothetical protein LOTGIDRAFT_157573	4479	0.53	-
CGI_10026928	glutamyl aminopeptidase	2859	1	F:metallopeptidase activity; P:proteolysis; F:zinc ion binding; F:aminopeptidase activity
CGI_10009294	hypothetical protein CGI_10009294	360	1	-
CGI_10009297	Protocadherin-19	3345	1	C:integral component of membrane; P:homophilic cell adhesion via plasma membrane adhesion molecules; F:calcium ion binding; C:plasma membrane
CGI_10009300	Protocadherin-9	3465	1	C:integral component of membrane; P:homophilic cell adhesion via plasma membrane adhesion molecules; F:calcium ion binding; C:plasma membrane
CGI_10010039	solute carrier family 22 member 3	1248	1	C:integral component of membrane; P:transmembrane transport; F:transmembrane transporter activity
CGI_10010042	hypothetical protein CGI_10010042	1335	1	-
CGI_10010044	hypothetical protein CGI_10010044	1485	1	F:zinc ion binding; C:intracellular
CGI_10006532	hypothetical protein LOTGIDRAFT_232384	1020	0.52	-
CGI_10006533	sorting nexin-2	1539	1	F:phosphatidylinositol binding
CGI_10004187	hypothetical protein CGI_10004187	570	1	-
CGI_10014292	tyrosine-protein phosphatase 10d	2661	1	F:protein tyrosine phosphatase activity; P:peptidyl-tyrosine dephosphorylation
CGI_10014293	hypothetical protein CGI_10014293	7089	1	-
CGI_10014296	calcium calmodulin-dependent protein kinase type iv	864	1	P:protein phosphorylation; F:ATP binding; F:protein serine/threonine kinase activity
CGI_10016186	amine sulfotransferase	885	1	F:sulfotransferase activity; P:metabolic process
CGI_10016192	hypothetical protein CGI_10016192	2061	1	-
CGI_10025401	carrier protein	921	1	C:mitochondrial inner membrane; P:transmembrane transport; C:integral component of membrane; F:transporter activity
CGI_10025409	hypothetical protein CGI_10025409	1362	1	-
CGI_10025417	neurocalcin-like protein	558	1	F:calcium ion binding
CGI_10025420	hypothetical protein LOTGIDRAFT_151945	1128	0.54	F:growth factor activity; P:growth; C:extracellular region
CGI_10025432	cytosolic carboxypeptidase 6	1557	1	P:proteolysis; F:metallocarboxypeptidase activity; F:zinc ion binding
CGI_10025437	hypothetical protein CGI_10025437	231	1	-
CGI_10025439	Neurotrypsin	276	1	F:scavenger receptor activity; C:membrane; P:receptor-mediated endocytosis
CGI_10025443	vegetative incompatibility protein het-e-1	2505	1	-
CGI_10025445	60s ribosomal protein l23a	204	1	C:ribosome; F:structural constituent of ribosome; P:translation; F:nucleotide binding
CGI_10025449	conditioned medium factor receptor 1	1605	1	-
CGI_10011677	serine threonine-protein kinase nek1	2433	1	F:kinase activity; P:phosphorylation
CGI_10011679	rho guanine nucleotide exchange factor 17	2715	1	F:Rho guanyl-nucleotide exchange factor activity; P:positive regulation of Rho GTPase activity
CGI_10011680	upf0594 protein c13orf38-like protein	1173	1	-
CGI_10011681	sodium glucose cotransporter 4	2118	1	P:transmembrane transport; C:integral component of membrane; F:transporter activity
CGI_10011685	protein fam47e	1398	1	-
CGI_10010076	hypothetical protein CGI_10010076	1275	1	-
CGI_10004510	beta- -galactosyl-o-glycosyl-glycoprotein beta- -n-acetylglucosaminyltransferase 3	1065	1	P:metabolic process; C:membrane; F:acetylglucosaminyltransferase activity
CGI_10011708	guanine nucleotide-binding protein g subunit alpha	1062	1	F:signal transducer activity; P:GTP catabolic process; F:G-protein beta/gamma-subunit complex binding; F:GTPase activity; P:G-protein coupled receptor signaling pathway; F:G-protein coupled receptor binding; F:GTP binding
CGI_10011714	lipoma hmgic fusion partner-like 2 protein	636	1	-
CGI_10011722	hypothetical protein CGI_10011722	1725	1	-
CGI_10014860	hypothetical protein CGI_10014860	420	1	-
CGI_10014864	tetratricopeptide repeat protein 25	2847	1	-
CGI_10009875	hypothetical protein CGI_10009875	1461	1	P:metabolic process; F:hydrolase activity
CGI_10009876	40s ribosomal protein s19	450	1	C:ribosome; F:structural constituent of ribosome; P:translation
CGI_10026809	aldehyde dehydrogenase family 16 member partial	2379	1	F:oxidoreductase activity, acting on the aldehyde or oxo group of donors, NAD or NADP as acceptor; P:oxidation-reduction process
CGI_10026812	Ankyrin-1	5043	1	F:calcium channel activity; P:calcium ion transmembrane transport; C:integral component of membrane
CGI_10026817	hypothetical protein CGI_10026817	306	1	-
CGI_10026831	hypothetical protein CGI_10026831	717	1	-
CGI_10026835	low-density lipoprotein receptor-related protein 6	3159	1	C:integral component of membrane
CGI_10026853	growth differentiation factor 3	1017	1	F:growth factor activity; C:extracellular region
CGI_10026863	tripartite motif-containing protein 2	2028	1	-
CGI_10008200	hypothetical protein CGI_10008200	732	1	-
CGI_10008202	hypothetical protein CGI_10008202	879	1	-
CGI_10016582	hypothetical protein CGI_10016582	306	1	F:carbohydrate binding
CGI_10016583	aggrecan core protein	501	1	F:carbohydrate binding
CGI_10002487	aldose 1-epimerase	2715	1	P:carbohydrate metabolic process; C:extracellular region; F:chitin binding; F:carbohydrate binding; F:isomerase activity; P:chitin metabolic process
CGI_10011542	hypothetical protein CGI_10011542	972	1	C:integral component of membrane
CGI_10011547	acyl- desaturase	960	1	P:fatty acid biosynthetic process; F:stearoyl-CoA 9-desaturase activity; F:iron ion binding; C:integral component of membrane; C:endoplasmic reticulum; P:oxidation-reduction process
CGI_10011549	neurogenic differentiation factor 1	597	1	F:protein dimerization activity
CGI_10003838	rho-related gtp-binding protein	729	1	F:GTP binding; C:intracellular; C:membrane; P:small GTPase mediated signal transduction
CGI_10003841	Ribokinase	948	1	P:carbohydrate phosphorylation; P:D-ribose metabolic process; F:ribokinase activity
CGI_10003369	ammonium transporter rh type b-a	1404	1	P:ammonium transmembrane transport; C:integral component of membrane; F:ammonium transmembrane transporter activity
CGI_10004085	protein fam46a	1230	1	-
CGI_10006380	hypothetical protein CGI_10006380	288	1	-
CGI_10006386	Hemicentin-1	1422	1	-
CGI_10006387	hypothetical protein CGI_10006387	345	1	-
CGI_10012006	collagen-like protein 2	846	1	C:collagen trimer
CGI_10012007	tripartite motif-containing protein 2	1719	1	F:zinc ion binding; C:intracellular
CGI_10012009	cytochrome p450 3a9	2667	1	F:heme binding; F:oxidoreductase activity, acting on paired donors, with incorporation or reduction of molecular oxygen; F:iron ion binding; P:oxidation-reduction process
CGI_10012011	hypothetical protein CGI_10012011	210	1	-
CGI_10012012	group xiia secretory phospholipase a2	1005	1	C:extracellular region; F:calcium ion binding; F:phospholipase A2 activity; P:lipid catabolic process
CGI_10012016	excitatory amino acid transporter 2	2388	1	P:dicarboxylic acid transport; F:phospholipase A2 activity; F:sodium:dicarboxylate symporter activity; P:lipid catabolic process; P:phospholipid metabolic process; C:membrane
CGI_10007158	kinesin-like protein kif24	4107	1	F:microtubule binding; P:microtubule-based movement; F:ATP binding; P:metabolic process; C:kinesin complex; F:microtubule motor activity; C:microtubule
CGI_10007164	hypothetical protein CGI_10007164	1272	1	-
CGI_10025808	4-aminobutyrate mitochondrial	1332	1	F:pyridoxal phosphate binding; P:gamma-aminobutyric acid metabolic process; F:4-aminobutyrate transaminase activity
CGI_10025813	hypothetical protein CGI_10025813	1431	1	-
CGI_10025818	serine threonine-protein kinase partial	1881	1	F:MAP kinase activity; P:MAPK cascade; P:protein phosphorylation; F:ATP binding
CGI_10025823	autocrine motility factor receptor	2436	1	F:zinc ion binding; F:carbohydrate binding
CGI_10025832	leucine-rich repeat-containing protein 49	2229	1	-
CGI_10025833	leucine-rich repeat-containing protein 49	381	0.99	-
CGI_10025841	hypothetical protein CGI_10025841	522	1	-
CGI_10025848	neurocan core protein	714	1	F:carbohydrate binding
CGI_10025854	hypothetical protein CGI_10025854	963	1	-
CGI_10025859	hcls1-binding protein 3	906	1	F:phosphatidylinositol binding
CGI_10016076	hypothetical protein CGI_10016076	1113	1	-
CGI_10016079	glycine receptor subunit alpha-2	1215	1	C:cell junction; P:ion transmembrane transport; C:plasma membrane; F:extracellular ligand-gated ion channel activity; C:integral component of membrane; C:synapse
CGI_10016092	Caprin-2	852	1	-
CGI_10011891	nidogen and egf-like domain-containing protein 1	3303	1	P:cell-matrix adhesion
CGI_10011895	#NAME?	672	1	F:isomerase activity; P:metabolic process
CGI_10012956	hypothetical protein CGI_10012956	231	1	-
CGI_10012965	protein nlrc3	2925	1	-
CGI_10012968	tripartite motif-containing protein 3	1785	1	F:zinc ion binding; C:intracellular
CGI_10010715	hypothetical protein LOTGIDRAFT_138684	564	0.78	-
CGI_10010721	lysosomal-trafficking regulator	11331	1	-
CGI_10010724	alpha-methylacyl- racemase	1140	1	F:catalytic activity; P:metabolic process
CGI_10003614	a disintegrin and metalloproteinase with thrombospondin motifs 1	1911	0.54	P:integrin-mediated signaling pathway; F:metalloendopeptidase activity; F:hydrolase activity; F:zinc ion binding; F:metallopeptidase activity; C:extracellular matrix; F:peptidase activity; P:proteolysis; F:metal ion binding
CGI_10004829	malignant fibrous histiocytoma-amplified sequence 1-like protein	837	1	-
CGI_10004836	Calumenin	312	0.99	F:calcium ion binding
CGI_10018867	hypothetical protein CGI_10018867	612	1	-
CGI_10018870	receptor-type tyrosine-protein phosphatase kappa	4605	1	F:protein tyrosine phosphatase activity; P:peptidyl-tyrosine dephosphorylation
CGI_10018871	deleted in malignant brain tumors 1 protein	1755	1	F:scavenger receptor activity; C:membrane; P:receptor-mediated endocytosis
CGI_10018879	Deoxyribonuclease-2-beta	624	1	F:deoxyribonuclease II activity; P:DNA catabolic process, endonucleolytic
CGI_10018893	c-binding protein	3789	1	-
CGI_10018896	tripartite motif-containing protein 2	474	1	-
CGI_10018898	tripartite motif-containing protein 3	1668	1	F:zinc ion binding; C:intracellular
CGI_10018899	hypothetical protein CGI_10018899	3357	1	F:zinc ion binding; C:intracellular
CGI_10018903	tubulin alpha chain	519	1	F:structural constituent of cytoskeleton; F:GTP binding; P:microtubule-based process; C:microtubule
CGI_10013958	hypothetical protein CGI_10013958	2748	1	-
CGI_10021848	tubulin polymerization-promoting protein family member 3	531	1	-
CGI_10021852	40s ribosomal protein sa	915	1	F:structural constituent of ribosome; C:cytosolic small ribosomal subunit; P:translation; P:ribosomal small subunit assembly
CGI_10021856	cgmp-dependent protein kinase beta isozyme	2070	1	F:cGMP binding; P:protein phosphorylation; F:ATP binding; F:cGMP-dependent protein kinase activity
CGI_10021857	dpy30 domain-containing protein 1	501	1	-
CGI_10021866	Omega-crystallin	537	1	P:oxidation-reduction process; F:oxidoreductase activity
CGI_10021873	hypothetical protein CGI_10021873	1632	1	P:regulation of apoptotic process
CGI_10021874	60s ribosomal protein l13a	942	1	F:structural constituent of ribosome; C:large ribosomal subunit; P:translation
CGI_10021876	hypothetical protein CGI_10021876	1617	1	P:signal transduction
CGI_10001483	complement c1q-like protein 4	549	1	-
CGI_10008496	protein turtle	3972	1	-
CGI_10002722	hypothetical protein CGI_10002722	630	1	-
CGI_10025536	protocadherin fat 1	10548	1	C:integral component of membrane; P:homophilic cell adhesion via plasma membrane adhesion molecules; F:calcium ion binding; C:plasma membrane
CGI_10025544	beta- -galactosyltransferase 2	900	1	C:Golgi apparatus; F:galactosyltransferase activity; P:protein glycosylation; C:integral component of membrane
CGI_10025552	tripartite motif-containing protein 3	1452	1	-
CGI_10025558	glutathione s-transferase theta-1	417	1	P:metabolic process; F:transferase activity
CGI_10025562	hypothetical protein CGI_10025562	576	1	-
CGI_10025570	vwfa and cache domain-containing protein 1	2469	1	-
CGI_10002322	hypothetical protein CGI_10002322	1086	1	P:cell adhesion
CGI_10019293	hypothetical protein CGI_10019293	1482	1	-
CGI_10019295	hypothetical protein CGI_10019295	714	1	C:membrane; P:transmembrane receptor protein serine/threonine kinase signaling pathway; F:transforming growth factor beta-activated receptor activity
CGI_10019298	Neurotrypsin	2250	1	F:scavenger receptor activity; C:membrane; P:receptor-mediated endocytosis
CGI_10019299	sh3 domain-binding protein 5-like protein	2025	1	-
CGI_10019303	transforming growth factor-beta-induced protein ig-h3	954	1	-
CGI_10019305	hypothetical protein CGI_10019305	1275	1	-
CGI_10019307	dynein intermediate chain ciliary	1395	1	-
CGI_10008541	atp-binding cassette sub-family d member 2	2004	1	P:transmembrane transport; C:integral component of membrane; F:ATPase activity, coupled to transmembrane movement of substances; P:ATP catabolic process; F:ATP binding
CGI_10028825	homeobox protein nkx-	810	1	P:regulation of transcription, DNA-templated; F:sequence-specific DNA binding transcription factor activity; F:transcription regulatory region sequence-specific DNA binding; C:nucleus
CGI_10028827	peptidoglycan-recognition protein partial	546	1	F:N-acetylmuramoyl-L-alanine amidase activity; P:peptidoglycan catabolic process; F:zinc ion binding
CGI_10028828	sushi domain-containing protein 2	3057	1	F:GTP binding
CGI_10028838	hypothetical protein CGI_10028838	2562	1	-
CGI_10028843	protein flp	2169	1	-
CGI_10028845	hypothetical protein CGI_10028845	264	1	-
CGI_10028872	hypothetical protein CGI_10028872	1125	1	F:metal ion binding; F:nucleic acid binding
CGI_10028875	carboxylesterase 2	3372	1	P:metabolic process; F:hydrolase activity
CGI_10028876	carboxylesterase 2	312	0.81	P:metabolic process; F:hydrolase activity
CGI_10028877	fatty acyl- hydrolase medium chain	1338	1	P:metabolic process; F:hydrolase activity
CGI_10028880	ankyrin repeat and socs box protein 8	2847	1	C:integral component of membrane; F:ion channel activity; P:ion transmembrane transport
CGI_10028896	cyclic amp-responsive element-binding protein 3-like protein 2	801	1	F:sequence-specific DNA binding; F:sequence-specific DNA binding transcription factor activity; P:regulation of transcription, DNA-templated
CGI_10028898	hypothetical protein CGI_10028898	2847	1	-
CGI_10028902	hypothetical protein CGI_10028902	663	1	-
CGI_10028903	Cholinesterase	1536	1	P:metabolic process; F:hydrolase activity
CGI_10028904	dimethylaniline monooxygenase	1635	1	C:endoplasmic reticulum membrane; F:flavin adenine dinucleotide binding; F:NADP binding; F:N,N-dimethylaniline monooxygenase activity; P:oxidation-reduction process
CGI_10028911	wd repeat and fyve domain-containing protein 2	2538	1	F:metal ion binding; C:membrane
CGI_10028920	nuclear receptor subfamily 2 group e member 1	1143	1	P:steroid hormone mediated signaling pathway; F:zinc ion binding; P:regulation of transcription, DNA-templated; F:sequence-specific DNA binding; F:sequence-specific DNA binding transcription factor activity; F:steroid hormone receptor activity; C:nucleus
CGI_10028921	nuclear receptor subfamily 2 group e member 1	1167	1	P:steroid hormone mediated signaling pathway; F:zinc ion binding; P:regulation of transcription, DNA-templated; F:sequence-specific DNA binding; F:sequence-specific DNA binding transcription factor activity; F:steroid hormone receptor activity; C:nucleus
CGI_10013358	beta-galactosidase-1-like protein 2	1875	1	F:beta-galactosidase activity; P:carbohydrate metabolic process
CGI_10013361	Caprin-2	819	1	-
CGI_10013388	hemagglutinin amebocyte aggregation factor	552	1	-
CGI_10022770	hypothetical protein CGI_10022770	2388	1	-
CGI_10022771	Neurabin-1	2280	1	-
CGI_10022775	Hemicentin-1	3372	1	-
CGI_10022776	protein lin-41	1665	1	F:zinc ion binding; C:intracellular
CGI_10022781	N,N'-diacetylchitobiase	837	1	P:carbohydrate metabolic process; F:hydrolase activity, hydrolyzing O-glycosyl compounds
CGI_10022784	glutathione s-transferase p 2	696	1	P:metabolic process; F:transferase activity
CGI_10022790	serine threonine-protein kinase nek4	1974	1	P:protein phosphorylation; F:ATP binding; F:protein serine/threonine kinase activity
CGI_10016318	complement c1q tumor necrosis factor-related protein 3	537	1	-
CGI_10016329	acyl- dehydrogenase family member 10	3297	1	F:flavin adenine dinucleotide binding; F:transferase activity, transferring phosphorus-containing groups; F:hydrolase activity; F:acyl-CoA dehydrogenase activity; P:oxidation-reduction process
CGI_10016334	3 beta-hydroxysteroid dehydrogenase delta 5--	1071	1	P:steroid biosynthetic process; F:isomerase activity; P:oxidation-reduction process; F:3-beta-hydroxy-delta5-steroid dehydrogenase activity
CGI_10015011	hemolymph lipopolysaccharide-binding protein	717	1	C:membrane; F:carbohydrate binding
CGI_10015012	lysosomal pro-x carboxypeptidase	1731	1	P:negative regulation of endopeptidase activity; F:serine-type endopeptidase inhibitor activity; F:carboxypeptidase activity; F:serine-type peptidase activity
CGI_10015015	neuropeptide capa receptor	1002	1	C:integral component of membrane; P:G-protein coupled receptor signaling pathway; F:G-protein coupled receptor activity
[truncated: 2,994 more rows]

## Sheet: Decreased_GO_annotation
Sequences name	Sequences description	Sequences length	Similarity	GOs
CGI_10000456	molybdenum cofactor synthesis protein 2b	438	1	F:molybdopterin synthase activity; P:Mo-molybdopterin cofactor biosynthetic process; C:cytosol; C:molybdopterin synthase complex
CGI_10000763	hypothetical protein CGI_10000763	249	1	-
CGI_10001568	laminin-like protein epi-1	2730	1	-
CGI_10001165	Histone H2A.v	369	1	C:nucleosome; F:DNA binding; P:nucleosome assembly; C:nucleus; F:protein heterodimerization activity
CGI_10003753	hypothetical protein CGI_10003753	780	1	-
CGI_10003110	alpha- sarcomeric	2643	1	F:actin filament binding; P:actin filament bundle assembly; F:calcium ion binding; P:actin crosslink formation
CGI_10003111	hypothetical protein CGI_10003111	252	1	-
CGI_10003316	phospholipid-transporting atpase if	4125	1	C:integral component of membrane; F:cation-transporting ATPase activity; F:ATP binding; P:phospholipid translocation; F:magnesium ion binding; P:metabolic process; F:phospholipid-translocating ATPase activity; P:cation transport
CGI_10001530	protein-glutamine gamma-glutamyltransferase k	1671	1	P:peptide cross-linking; F:protein-glutamine gamma-glutamyltransferase activity
CGI_10001531	protein-glutamine gamma-glutamyltransferase 4	672	1	P:peptide cross-linking; F:transferase activity
CGI_10001587	myosin regulatory light chain smooth adductor muscle	396	1	F:calcium ion binding
CGI_10009178	tumor protein d54	348	0.98	-
CGI_10000371	mitogen-activated protein kinase kinase kinase kinase 3	174	1	F:protein kinase activity; P:protein phosphorylation; F:ATP binding
CGI_10008750	mediator of rna polymerase ii subunit 31	489	0.96	P:regulation of transcription from RNA polymerase II promoter; F:RNA polymerase II transcription cofactor activity; C:mediator complex
CGI_10007105	serine threonine-protein kinase 3	1629	1	P:protein phosphorylation; F:ATP binding; P:signal transduction; F:protein serine/threonine kinase activity
CGI_10007106	glycoprotein-n-acetylgalactosamine 3-beta-galactosyltransferase 1	990	1	F:transferase activity, transferring glycosyl groups; C:membrane; P:metabolic process
CGI_10007107	zinc finger protein 41	1569	1	F:metal ion binding; F:nucleic acid binding
CGI_10003988	hypothetical protein CGI_10003988	444	1	-
CGI_10001639	hypothetical protein CGI_10001639	1542	1	-
CGI_10003727	pathogen-related protein	339	1	-
CGI_10003337	hypothetical protein CGI_10003337	438	1	-
CGI_10007491	hypothetical protein CGI_10007491	2028	1	-
CGI_10007492	hypothetical protein CGI_10007492	1257	1	-
CGI_10006400	hypothetical protein CGI_10006400	663	1	-
CGI_10006311	Ninjurin-1	615	1	C:integral component of membrane; P:cell adhesion; P:tissue regeneration
CGI_10006322	structural maintenance of chromosomes protein 3	4353	1	P:chromosome organization; F:ATP binding; C:chromosome; C:integral component of membrane
CGI_10006323	Tetraspanin-33	867	1	C:integral component of membrane
CGI_10003307	neuronal acetylcholine receptor subunit alpha- partial	1410	1	F:acetylcholine-activated cation-selective channel activity; C:postsynaptic membrane; C:cell junction; P:ion transmembrane transport; P:cation transport; C:integral component of membrane
CGI_10013075	fas-associated factor 2-b	1575	1	-
CGI_10013083	suppression of tumorigenicity 5	2772	1	-
CGI_10013088	glycosyltransferase-like protein large1	2178	1	F:transferase activity, transferring glycosyl groups; P:metabolic process
CGI_10009030	7-dehydrocholesterol reductase	1311	1	P:oxidation-reduction process; F:oxidoreductase activity, acting on the CH-CH group of donors, NAD or NADP as acceptor; C:membrane
CGI_10009031	potassium voltage-gated channel protein shaw	1983	1	F:voltage-gated potassium channel activity; P:regulation of ion transmembrane transport; P:protein homooligomerization; C:voltage-gated potassium channel complex; P:potassium ion transmembrane transport
CGI_10014905	Perlucin	303	1	F:carbohydrate binding
CGI_10014906	hypothetical protein CGI_10014906	237	1	-
CGI_10014916	phosphoenolpyruvate carboxykinase	1905	1	P:gluconeogenesis; F:GTP binding; F:kinase activity; P:phosphorylation; F:phosphoenolpyruvate carboxykinase (GTP) activity
CGI_10014917	n-terminal ef-hand calcium-binding protein 3	1290	1	-
CGI_10015349	dynactin subunit 1	369	1	P:microtubule-based transport; C:dynactin complex; F:dynein binding
CGI_10015353	kynurenine 3-monooxygenase	1380	1	P:quinolinate biosynthetic process; P:oxidation-reduction process; C:mitochondrion; P:'de novo' NAD biosynthetic process from tryptophan; P:anthranilate metabolic process; P:tryptophan catabolic process; F:flavin adenine dinucleotide binding; F:kynurenine 3-monooxygenase activity
CGI_10006752	hypothetical protein CGI_10006752	228	1	-
CGI_10012222	ectonucleotide pyrophosphatase phosphodiesterase family member 5	1281	1	F:catalytic activity; P:metabolic process
CGI_10012229	chloride channel protein 7	2124	1	F:adenyl nucleotide binding; F:voltage-gated chloride channel activity; P:ion transmembrane transport; P:regulation of anion transport; C:integral component of membrane; P:chloride transport
CGI_10004485	arrestin domain-containing protein 3	876	1	-
CGI_10007406	heat shock factor protein 1	1221	1	P:regulation of transcription from RNA polymerase II promoter; F:sequence-specific DNA binding transcription factor activity; F:sequence-specific DNA binding; P:response to stress; C:nucleus
CGI_10007407	low-density lipoprotein receptor-related protein partial	2247	1	-
CGI_10011935	hypothetical protein CGI_10011935	198	1	-
CGI_10011936	protein glass	1101	1	F:metal ion binding; F:nucleic acid binding
CGI_10011944	homeobox protein pknox2	1386	1	P:regulation of transcription, DNA-templated; F:sequence-specific DNA binding transcription factor activity; F:sequence-specific DNA binding; C:nucleus
CGI_10011948	glucose-6-phosphate 1-dehydrogenase	1275	1	F:NADP binding; F:glucose-6-phosphate dehydrogenase activity; P:pentose-phosphate shunt
CGI_10011950	pra1 family protein 3	543	1	-
CGI_10011951	nedd8-activating enzyme e1 catalytic subunit	1389	1	F:small protein activating enzyme activity; P:protein neddylation; F:acid-amino acid ligase activity; F:ATP binding
CGI_10006218	hypothetical protein CGI_10006218	465	1	-
CGI_10014571	dna repair endonuclease xpf	2610	1	F:endonuclease activity; P:nucleic acid phosphodiester bond hydrolysis; F:DNA binding; P:DNA metabolic process
CGI_10014577	general transcription factor iif subunit 1	1482	1	P:positive regulation of transcription, DNA-templated; P:transcription initiation from RNA polymerase II promoter; F:DNA binding; F:catalytic activity; C:nucleus
CGI_10014585	hypothetical protein CGI_10014585	1053	1	C:viral capsid
CGI_10014589	hypothetical protein CGI_10014589	237	1	-
CGI_10013035	sorting nexin-24	552	1	F:phosphatidylinositol binding
CGI_10013041	asparagine synthetase	1656	1	P:L-asparagine biosynthetic process; F:asparagine synthase (glutamine-hydrolyzing) activity; F:ATP binding
CGI_10011096	serine threonine-protein kinase pak 3	1551	1	P:actin filament organization; P:protein phosphorylation; F:ATP binding; F:protein serine/threonine kinase activity
CGI_10011102	vasculin-like protein 1	1206	1	P:positive regulation of transcription, DNA-templated; F:sequence-specific DNA binding transcription factor activity; C:nucleus
CGI_10011111	fk506-binding partial	501	0.93	P:protein folding; P:protein peptidyl-prolyl isomerization; F:peptidyl-prolyl cis-trans isomerase activity
CGI_10005121	multidrug resistance-associated protein 5	3816	1	P:transmembrane transport; C:integral component of membrane; F:ATPase activity, coupled to transmembrane movement of substances; P:ATP catabolic process; F:ATP binding
CGI_10001383	swi snf-related matrix-associated actin-dependent regulator of chromatin subfamily a-like protein 1-like	789	0.66	-
CGI_10001385	hypothetical protein CGI_10001385	246	1	-
CGI_10004233	iq motif and sec7 domain-containing protein 2	1791	1	P:positive regulation of GTPase activity; F:ARF guanyl-nucleotide exchange factor activity; P:regulation of ARF protein signal transduction
CGI_10011433	hypothetical protein CGI_10011433	1026	1	-
CGI_10011440	cytochrome b5	507	1	F:heme binding
CGI_10008208	charged multivesicular body protein 1b-like	588	0.9	-
CGI_10008211	ubiquitin carboxyl-terminal hydrolase 16	3147	1	F:ubiquitinyl hydrolase activity; P:ubiquitin-dependent protein catabolic process; F:zinc ion binding; F:cysteine-type peptidase activity
CGI_10008213	monocarboxylate transporter 8	2070	1	P:transmembrane transport; C:integral component of membrane
CGI_10016399	nicotinate phosphoribosyltransferase	1656	1	F:nicotinate phosphoribosyltransferase activity; P:nicotinate nucleotide salvage; F:nicotinate-nucleotide diphosphorylase (carboxylating) activity; P:NAD biosynthetic process
CGI_10016400	hypothetical protein CGI_10016400	519	1	C:integral component of membrane
CGI_10005633	calmodulin-5 6 7 8	1125	1	F:calcium ion binding
CGI_10003883	sortilin-related receptor	1953	1	-
CGI_10007921	hypothetical protein LOTGIDRAFT_218660	1659	0.77	F:metal ion binding
CGI_10007922	hypothetical protein CGI_10007922	1770	1	-
CGI_10007927	3-phosphoinositide-dependent protein kinase 1	1209	1	P:protein phosphorylation; F:ATP binding; F:protein serine/threonine kinase activity
CGI_10015896	solute carrier family 15 member 4	1947	1	F:transporter activity; C:membrane; P:transport
CGI_10015898	arf gtpase-activating protein git2	1983	1	P:positive regulation of GTPase activity; P:regulation of ARF GTPase activity; F:ARF GTPase activator activity; F:zinc ion binding
CGI_10015900	golgi snap receptor complex member 1	723	1	C:Golgi membrane; C:integral component of membrane; C:cis-Golgi network; P:ER to Golgi vesicle-mediated transport; P:protein transport
CGI_10015902	hypothetical protein CGI_10015902	663	1	-
CGI_10008713	zinc finger ccch domain-containing protein 3	2187	1	P:regulation of transcription, DNA-templated; F:metal ion binding; F:sequence-specific DNA binding transcription factor activity; F:sequence-specific DNA binding; C:nucleus
CGI_10008717	myosin heavy non- partial	5184	1	C:myosin complex; F:ATP binding; F:motor activity; P:metabolic process
CGI_10008719	heat shock 70 kda protein 12a	1881	1	P:response to stress
CGI_10005003	signal transducer and transcription activator 6	1479	0.99	P:regulation of transcription, DNA-templated; F:sequence-specific DNA binding transcription factor activity; F:signal transducer activity; F:calcium ion binding; P:signal transduction; C:nucleus
CGI_10002678	mitochondrial intermediate peptidase	489	1	F:metalloendopeptidase activity; P:proteolysis
CGI_10007234	zinc finger protein 1	3183	0.99	F:metal ion binding; F:nucleic acid binding
CGI_10007236	hypothetical protein CGI_10007236	2379	1	-
CGI_10007237	extracellular sulfatase sulf-1	2745	1	F:sulfuric ester hydrolase activity; P:metabolic process; F:calcium ion binding
CGI_10012806	Thiamine-triphosphatase	1224	1	P:thiamine metabolic process; F:thiamin-triphosphatase activity
CGI_10014139	sarcoplasmic calcium-binding protein	333	1	-
CGI_10014140	hemagglutinin amebocyte aggregation factor	513	1	-
CGI_10014143	peptide methionine sulfoxide reductase msra 2	666	1	F:peptide-methionine (S)-S-oxide reductase activity; P:oxidation-reduction process; P:protein repair; P:response to oxidative stress
CGI_10007636	plasma alpha-l-fucosidase	3396	1	P:fucose metabolic process; F:copper ion binding; F:oxidoreductase activity; F:alpha-L-fucosidase activity; P:oxidation-reduction process
CGI_10007647	15-hydroxyprostaglandin dehydrogenase	384	1	F:alcohol dehydrogenase (NAD) activity; P:oxidation-reduction process
CGI_10006082	endothelial cells scavenger receptor	1299	1	-
CGI_10011579	allene oxide synthase-lipoxygenase protein	483	1	F:metal ion binding; P:oxidation-reduction process; F:oxidoreductase activity, acting on single donors with incorporation of molecular oxygen, incorporation of two atoms of oxygen
CGI_10011586	bcl-2-like protein 13	2112	1	P:regulation of apoptotic process
CGI_10010323	hypothetical protein CGI_10010323	1053	1	-
CGI_10014459	stromal membrane-associated protein 2	1275	1	P:positive regulation of GTPase activity; P:regulation of ARF GTPase activity; F:ARF GTPase activator activity; F:zinc ion binding
CGI_10014479	ras-associating and dilute domain-containing protein	3468	1	P:signal transduction
CGI_10014480	hepatocyte growth factor-regulated tyrosine kinase substrate	2895	1	F:kinase activity; F:metal ion binding; P:phosphorylation; P:intracellular protein transport
CGI_10006264	hypothetical protein CGI_10006264	1746	1	-
CGI_10000166	interleukin-1 receptor-associated kinase 4	1008	1	F:protein kinase activity; P:protein phosphorylation; F:ATP binding
CGI_10006797	tachykinin-like peptide receptor 86c	1116	1	C:integral component of membrane; P:G-protein coupled receptor signaling pathway; F:G-protein coupled receptor activity
CGI_10006804	dpy-19-like protein 1	2130	1	C:integral component of membrane
CGI_10006805	hypothetical protein CGI_10006805	804	1	-
CGI_10006807	sarcoplasmic calcium-binding protein	540	1	F:calcium ion binding
CGI_10000646	cytochrome b5	360	1	F:heme binding
CGI_10012494	hypothetical protein CGI_10012494	1482	1	-
CGI_10005917	heat shock 70 kda protein 12b	591	1	P:response to stress
CGI_10017525	hypothetical protein CGI_10017525	438	1	-
CGI_10017534	nck-associated protein 1	3567	1	-
CGI_10017550	histone acetyltransferase myst2	831	1	F:transferase activity, transferring acyl groups other than amino-acyl groups; P:regulation of transcription, DNA-templated; C:nucleus
CGI_10013161	protein mab-21	2055	1	-
CGI_10013163	Tropomyosin	903	1	-
CGI_10013164	Tropomyosin	1020	1	-
CGI_10013172	hypothetical protein CGI_10013172	783	1	F:zinc ion binding; C:intracellular
CGI_10013173	tripartite motif-containing protein 2	1182	1	-
CGI_10013175	neuronal acetylcholine receptor subunit alpha-7	3207	1	C:intracellular; P:ion transmembrane transport; F:extracellular ligand-gated ion channel activity; C:integral component of membrane; F:zinc ion binding
CGI_10013176	gelsolin-like protein 2-like isoform x1	1230	0.73	-
CGI_10005979	hypothetical protein CGI_10005979	1977	1	-
CGI_10017768	mediator of rna polymerase ii transcription subunit 19	333	1	P:regulation of transcription from RNA polymerase II promoter; F:RNA polymerase II transcription cofactor activity; C:mediator complex
CGI_10017785	allene oxide synthase-lipoxygenase protein	1728	1	F:metal ion binding; P:oxidation-reduction process; F:oxidoreductase activity, acting on single donors with incorporation of molecular oxygen, incorporation of two atoms of oxygen
CGI_10023588	hypothetical protein CGI_10023588	366	1	-
CGI_10023600	exocyst complex component 1	1029	1	-
CGI_10001812	hypothetical protein CGI_10001812	342	1	-
CGI_10011232	hypothetical protein CGI_10011232	822	1	-
CGI_10011233	hypothetical protein CGI_10011233	1941	1	-
CGI_10014597	signal cub and egf-like domain-containing protein 1	3531	1	F:calcium ion binding
CGI_10014606	hypothetical protein CGI_10014606	1176	1	-
CGI_10023973	hypothetical protein CGI_10023973	189	1	-
CGI_10023987	at-rich interactive domain-containing protein 5b	2487	1	C:intracellular; F:DNA binding
CGI_10023996	atrial natriuretic peptide clearance receptor	1344	1	C:integral component of membrane
CGI_10024000	atrial natriuretic peptide receptor a	3183	1	P:protein phosphorylation; C:integral component of membrane; P:intracellular signal transduction; F:guanylate cyclase activity; F:protein kinase activity; F:ATP binding; P:cGMP biosynthetic process
CGI_10024020	2-oxoglutarate and iron-dependent oxygenase domain-containing protein 1	504	1	P:regulation of transcription, DNA-templated; F:sequence-specific DNA binding transcription factor activity; F:sequence-specific DNA binding; F:L-ascorbic acid binding; F:iron ion binding; F:oxidoreductase activity, acting on paired donors, with incorporation or reduction of molecular oxygen, 2-oxoglutarate as one donor, and incorporation of one atom each of oxygen into both donors; P:oxidation-r…
CGI_10019203	arginyl-trna mitochondrial	2661	1	F:arginine-tRNA ligase activity; P:arginyl-tRNA aminoacylation; F:ATP binding
CGI_10019207	tripartite motif-containing protein 71	2127	1	F:zinc ion binding; C:intracellular
CGI_10019208	alanine--glyoxylate aminotransferase mitochondrial	1461	1	P:metabolic process; F:pyridoxal phosphate binding; F:transaminase activity
CGI_10019214	iq motif and sec7 domain-containing protein 1	1056	1	P:positive regulation of GTPase activity; F:ARF guanyl-nucleotide exchange factor activity; P:regulation of ARF protein signal transduction
CGI_10019225	hypothetical protein CGI_10019225	693	1	-
CGI_10019228	collagen alpha-1 chain	1971	1	C:collagen trimer
CGI_10019231	zinc finger protein 7	789	1	F:metal ion binding; F:nucleic acid binding
CGI_10003794	hypothetical protein CGI_10003794	1767	1	-
CGI_10003795	hypothetical protein CGI_10003795	882	1	-
CGI_10004327	receptor-type tyrosine-protein phosphatase h	1035	1	F:protein tyrosine phosphatase activity; P:peptidyl-tyrosine dephosphorylation
CGI_10001539	hypothetical protein CGI_10001539	405	1	-
CGI_10012854	hypothetical protein CGI_10012854	690	1	-
CGI_10012855	hypothetical protein CGI_10012855	2547	1	F:zinc ion binding
CGI_10009792	lysophospholipid acyltransferase 7	1362	1	F:transferase activity, transferring acyl groups; C:integral component of membrane; P:metabolic process
CGI_10009796	geranylgeranyl transferase type-1 subunit beta	1056	1	P:metabolic process; F:transferase activity
CGI_10009798	dual specificity mitogen-activated protein kinase kinase 1-like isoform x2	1320	0.82	-
CGI_10009801	hypothetical protein CGI_10009801	1530	1	F:metal ion binding; P:protein ubiquitination; F:ubiquitin-protein transferase activity
CGI_10014547	serine threonine-protein kinase osr1	1686	1	F:protein kinase activity; P:protein phosphorylation; F:ATP binding
CGI_10014548	hypothetical protein CGI_10014548	174	1	-
CGI_10002873	nadp-dependent malic enzyme	1821	1	F:NAD binding; F:metal ion binding; P:malate metabolic process; P:oxidation-reduction process; F:malate dehydrogenase (decarboxylating) (NAD+) activity
CGI_10002874	cue domain-containing protein 2	798	1	-
CGI_10011978	integrator complex subunit 10	2082	1	P:snRNA processing; C:integrator complex
CGI_10011980	hypothetical protein CGI_10011980	471	1	F:DNA binding
CGI_10022920	serine threonine-protein phosphatase dullard	723	1	P:dephosphorylation; F:phosphatase activity
CGI_10022931	transcription factor sox-8	1158	1	-
CGI_10022937	dual specificity protein phosphatase cdc14a	318	1	-
CGI_10008557	1-phosphatidylinositol- -bisphosphate phosphodiesterase gamma-1	3861	1	P:intracellular signal transduction; F:signal transducer activity; F:phosphatidylinositol phospholipase C activity; P:lipid catabolic process; F:calcium ion binding
CGI_10008562	partitioning defective 6-like protein gamma	624	1	-
CGI_10012265	hypothetical protein CGI_10012265	1314	1	-
CGI_10010399	#NAME?	513	1	P:protein folding; F:heat shock protein binding; F:unfolded protein binding
CGI_10010400	-like protein subfamily a member 2	273	1	-
CGI_10010407	otu domain-containing protein 3	1185	1	-
CGI_10009933	hypothetical protein CGI_10009933	1419	1	F:carbohydrate binding
CGI_10003628	Severin	1122	1	F:actin binding
CGI_10006579	transcription factor ap-1	1245	0.99	P:regulation of transcription, DNA-templated; F:sequence-specific DNA binding transcription factor activity; F:sequence-specific DNA binding; C:nucleus
CGI_10006580	-like protein 5	2151	1	F:ATP binding; P:mismatch repair; F:mismatched DNA binding
CGI_10018323	hairy enhancer-of-split related with yrpw motif protein 1	903	1	P:regulation of transcription, DNA-templated; F:DNA binding; F:protein dimerization activity; C:nucleus
CGI_10013405	upstream activation factor subunit spp27	747	1	F:DNA binding
CGI_10013411	fmrfamide receptor	1206	1	C:integral component of membrane; P:G-protein coupled receptor signaling pathway; F:G-protein coupled receptor activity
CGI_10013421	Calmodulin	429	1	F:calcium ion binding
CGI_10013423	swi snf-related matrix-associated actin-dependent regulator of chromatin subfamily d member 1	1515	1	-
CGI_10022181	hypothetical protein CGI_10022181	285	1	-
CGI_10022187	camp-responsive element modulator	858	1	P:regulation of transcription, DNA-templated; F:sequence-specific DNA binding transcription factor activity; F:sequence-specific DNA binding; C:nucleus
CGI_10022195	hypothetical protein CGI_10022195	513	1	-
CGI_10022204	hypothetical protein CGI_10022204	906	1	-
CGI_10013470	scavenger receptor class f member 2	1152	1	-
CGI_10013471	Plasminogen	3243	1	C:membrane; F:metalloendopeptidase activity; P:proteolysis; F:zinc ion binding
CGI_10013479	multiple epidermal growth factor-like domains 11	2523	1	F:protein tyrosine phosphatase activity; P:peptidyl-tyrosine dephosphorylation
CGI_10002995	hypothetical protein CGI_10002995	1335	1	-
CGI_10004516	hypothetical protein CGI_10004516	792	1	-
CGI_10005733	hypothetical protein CGI_10005733	2136	1	-
CGI_10005734	hypothetical protein CGI_10005734	861	1	-
CGI_10005735	hypothetical protein CGI_10005735	447	1	-
CGI_10001591	tyrosine-protein kinase syk	690	1	F:protein tyrosine kinase activity; P:peptidyl-tyrosine phosphorylation; F:ATP binding
CGI_10006692	viral dihydrofolate reductase	594	1	F:dihydrofolate reductase activity; F:NADP binding; P:nucleotide biosynthetic process; P:glycine biosynthetic process; P:oxidation-reduction process
CGI_10006695	prostaglandin e2 receptor ep4 subtype	1038	1	C:integral component of membrane; P:G-protein coupled receptor signaling pathway; F:G-protein coupled receptor activity
CGI_10001943	dna polymerase lambda	627	1	P:DNA repair; F:nucleotidyltransferase activity; F:DNA binding
CGI_10013187	ubiquitin carboxyl-terminal hydrolase isozyme l5	957	1	F:ubiquitin-specific protease activity; C:intracellular; P:ubiquitin-dependent protein catabolic process; F:omega peptidase activity
CGI_10013188	cdgsh iron sulfur domain-containing protein mitochondrial	387	1	F:2 iron, 2 sulfur cluster binding; C:intracellular membrane-bounded organelle
CGI_10012668	tolloid-like protein 2	927	1	-
CGI_10012673	hypothetical protein CGI_10012673	405	1	-
CGI_10008687	dep domain-containing protein 7	1650	1	P:intracellular signal transduction
CGI_10008694	PREDICTED: uncharacterized protein LOC101862840	936	0.71	-
CGI_10002484	tripartite motif-containing protein 2	711	1	-
CGI_10002485	hypothetical protein CGI_10002485	561	1	-
CGI_10001005	Uncharacterized protein C17orf85-like protein	1014	1	F:nucleotide binding
CGI_10021099	palmitoyltransferase zdhhc14	1341	1	C:integral component of membrane; P:metabolic process; F:zinc ion binding; F:protein-cysteine S-palmitoyltransferase activity
CGI_10021125	Exportin-1	3210	1	F:Ran GTPase binding; P:intracellular protein transport; C:nucleus
CGI_10003620	hypothetical protein CGI_10003620	2712	1	-
CGI_10002905	low density lipoprotein receptor adapter protein 1-a	876	1	-
CGI_10017600	26s proteasome non-atpase regulatory subunit 11	987	1	C:proteasome complex
CGI_10017613	serine threonine-protein phosphatase 2a regulatory subunit b subunit gamma	1365	1	F:calcium ion binding
CGI_10017616	upf0667 protein c1orf55-like protein	1131	1	-
CGI_10017617	peroxiredoxin- mitochondrial	585	1	P:oxidation-reduction process; F:oxidoreductase activity
CGI_10017621	heat shock protein hsp 90-alpha 1	2169	1	P:protein folding; P:response to stress; F:ATP binding; F:unfolded protein binding
CGI_10017310	transmembrane protein 39a	1329	1	C:integral component of membrane
CGI_10017319	hypothetical protein CGI_10017319	687	1	-
CGI_10004161	26s proteasome non-atpase regulatory subunit 11	195	1	C:proteasome complex
CGI_10004523	receptor-type tyrosine-protein phosphatase o	2229	1	F:protein tyrosine phosphatase activity; P:peptidyl-tyrosine dephosphorylation
CGI_10003169	microtubule-associated protein rp eb family member 3	1038	1	F:microtubule binding
CGI_10004989	disintegrin and metalloproteinase domain-containing protein 10	2307	1	F:metalloendopeptidase activity; P:proteolysis; F:zinc ion binding; P:integrin-mediated signaling pathway
CGI_10004667	plasma alpha-l-fucosidase	1200	1	P:fucose metabolic process; F:alpha-L-fucosidase activity
CGI_10004669	hypothetical protein CGI_10004669	606	1	-
CGI_10022335	Tenascin	531	1	-
CGI_10022336	ficolin- partial	1104	1	-
CGI_10022338	Tenascin	573	1	-
CGI_10022340	Ficolin-1	657	1	-
CGI_10022346	Paxillin	1650	1	F:zinc ion binding
CGI_10022349	hypothetical protein CGI_10022349	2841	1	P:oligosaccharide metabolic process; F:mannosyl-oligosaccharide glucosidase activity
CGI_10022364	atrial natriuretic peptide receptor b	2583	1	P:protein phosphorylation; C:integral component of membrane; P:intracellular signal transduction; F:guanylate cyclase activity; F:protein kinase activity; F:ATP binding; P:cGMP biosynthetic process
CGI_10022368	scavenger receptor class f member 2	1479	1	-
CGI_10022373	kyphoscoliosis peptidase	3225	1	-
CGI_10024715	hypothetical protein CGI_10024715	528	1	-
CGI_10024732	tripartite motif-containing protein 45	1665	1	F:zinc ion binding; C:intracellular
CGI_10024734	hypothetical protein CAPTEDRAFT_180985	702	0.94	F:N-acetyltransferase activity; P:metabolic process
CGI_10024739	hypothetical protein CGI_10024739	186	1	-
CGI_10024744	mps one binder kinase activator-like 3	681	1	F:kinase activity; P:phosphorylation
CGI_10024746	hypothetical protein CGI_10024746	819	1	-
CGI_10024748	hypothetical protein CGI_10024748	2112	1	C:viral capsid
CGI_10024749	hypothetical protein CGI_10024749	339	1	-
CGI_10002738	Caveolin-1	558	1	C:Golgi membrane; C:caveola
CGI_10006632	5-hydroxytryptamine receptor	1239	1	C:integral component of membrane; P:G-protein coupled receptor signaling pathway; F:G-protein coupled receptor activity
CGI_10006634	lysosomal acid phosphatase	1323	1	P:dephosphorylation; F:acid phosphatase activity
CGI_10010088	hypothetical protein LOTGIDRAFT_214411	804	0.72	P:biosynthetic process; F:catalytic activity
CGI_10016490	sac3 domain-containing protein 1	1728	1	-
CGI_10016492	receptor-type tyrosine-protein phosphatase zeta	2295	1	F:protein tyrosine phosphatase activity; P:peptidyl-tyrosine dephosphorylation
CGI_10016496	protein fam8a1	876	1	-
CGI_10016502	hypothetical protein CGI_10016502	264	1	-
CGI_10016516	metal transporter cnnm2	1374	1	F:adenyl nucleotide binding
CGI_10000728	PREDICTED: uncharacterized protein LOC101232191	309	1	-
CGI_10012754	Macoilin	1896	1	C:integral component of membrane
CGI_10012763	hypothetical protein CGI_10012763	630	1	-
CGI_10012766	---NA---	384		-
CGI_10020123	hypothetical protein CGI_10020123	4566	1	C:integral component of membrane; F:protein-hormone receptor activity; P:G-protein coupled receptor signaling pathway
CGI_10020128	chaperone protein dnaj	2130	1	-
CGI_10020130	hypothetical protein CGI_10020130	1053	1	-
CGI_10020146	insulin-like growth factor 2 mrna-binding protein 3	855	1	F:nucleic acid binding; F:nucleotide binding
CGI_10020149	coenzyme q-binding protein coq10-like protein mitochondrial	1050	1	-
CGI_10017332	calcium-independent protein kinase c	516	1	F:kinase activity; P:phosphorylation
CGI_10017344	gamma-glutamyl hydrolase	591	1	P:glutamine metabolic process; P:proteolysis; F:omega peptidase activity
CGI_10017345	hypothetical protein CGI_10017345	1011	1	-
CGI_10017347	protein flp	1296	1	-
CGI_10017348	hypothetical protein CGI_10017348	261	1	-
CGI_10017351	beta- -galactosyltransferase 1	1128	1	C:Golgi apparatus; F:galactosyltransferase activity; P:protein glycosylation; C:integral component of membrane
CGI_10001762	hypothetical protein CGI_10001762	252	1	-
CGI_10005611	ubiquitin carboxyl-terminal hydrolase 37	2763	1	F:ubiquitinyl hydrolase activity; P:ubiquitin-dependent protein catabolic process
CGI_10005615	hypothetical protein CGI_10005615	879	1	F:nucleic acid binding; P:protein phosphorylation; F:protein serine/threonine kinase activity
CGI_10008732	---NA---	276		-
CGI_10012512	---NA---	432		-
CGI_10020575	transcription elongation factor b polypeptide 2	348	1	F:translation elongation factor activity; P:translational elongation
CGI_10020580	ras-related protein rab-20	633	1	F:GTP binding; P:small GTPase mediated signal transduction
CGI_10020581	potassium channel subfamily t member 2	4044	1	P:potassium ion transmembrane transport; F:calcium-activated potassium channel activity; C:membrane
CGI_10020587	bifunctional arginine demethylase and lysyl-hydroxylase jmjd6	1254	1	P:methylation; F:methyltransferase activity
CGI_10020590	low-density lipoprotein receptor-related protein 2	1752	1	-
CGI_10020603	hypothetical protein CGI_10020603	942	1	C:Golgi apparatus; F:galactosyltransferase activity; P:protein glycosylation; C:integral component of membrane
CGI_10015105	hypothetical protein CGI_10015105	273	1	-
CGI_10015107	hypothetical protein CGI_10015107	267	1	-
CGI_10009452	Cyclin-J	927	1	C:nucleus
CGI_10009458	beta-( )-xylosyltransferase	1515	1	F:transferase activity, transferring glycosyl groups; P:metabolic process
CGI_10021465	protein artemis	2445	1	P:metabolic process; F:hydrolase activity
CGI_10021472	slit-robo rho gtpase-activating protein 1	3465	1	C:intracellular; P:signal transduction
CGI_10021485	hypothetical protein CGI_10021485	825	1	-
CGI_10021491	pleckstrin-like protein domain-containing family g member 7	3366	1	F:Rho guanyl-nucleotide exchange factor activity; P:positive regulation of Rho GTPase activity
CGI_10007864	epidermal growth factor receptor	861	1	C:membrane
CGI_10007865	Torsin-1B	1875	1	P:glycerol-3-phosphate metabolic process; P:chaperone mediated protein folding requiring cofactor; F:ATP binding; F:nucleoside-triphosphatase activity; F:glycerol-3-phosphate dehydrogenase activity; C:glycerol-3-phosphate dehydrogenase complex; P:oxidation-reduction process
CGI_10020862	retrograde golgi transport protein rgp1-like protein	456	1	-
CGI_10020865	serine threonine-protein phosphatase pp1 isozyme 3	456	1	P:metabolic process; F:hydrolase activity
CGI_10000980	phosducin-like protein partial	717	1	-
CGI_10015597	leucine-rich repeat-containing protein 57	720	1	-
CGI_10015601	tubulin polymerization-promoting protein family member 3	537	0.91	-
CGI_10002402	multiple epidermal growth factor-like domains 11	1167	1	-
CGI_10003468	flightless-1-like protein	2601	1	F:actin binding
CGI_10003469	flightless-1-like protein	1170	1	F:actin binding
CGI_10003470	Uncharacterized protein C16orf89-like protein	1077	1	-
CGI_10012022	protein odd-skipped-related 1	657	1	F:metal ion binding; F:nucleic acid binding
CGI_10012023	protein odd-skipped-related 1	1143	0.71	F:metal ion binding; F:nucleic acid binding
CGI_10012024	unc-45-like protein a	2826	1	-
CGI_10011030	methylcytosine dioxygenase tet2	3696	1	F:dioxygenase activity; P:oxidation-reduction process
CGI_10011047	hypothetical protein CGI_10011047	2841	1	-
CGI_10022656	receptor-type tyrosine-protein phosphatase t	945	1	F:protein tyrosine phosphatase activity; P:peptidyl-tyrosine dephosphorylation
CGI_10022666	protein o-linked-mannose beta- -n-acetylglucosaminyltransferase 1	279	1	C:Golgi membrane; P:protein glycosylation; F:acetylglucosaminyltransferase activity
CGI_10006127	vacuolar protein sorting-associated protein 16-like protein	432	0.87	C:cytoplasm; P:intracellular protein transport
CGI_10008264	hypothetical protein CGI_10008264	381	1	P:response to stress
CGI_10008273	PREDICTED: STAM-binding protein-like	1524	0.71	-
CGI_10003022	Contactin	615	1	-
CGI_10020616	prostacyclin receptor	750	1	C:integral component of membrane; P:G-protein coupled receptor signaling pathway; F:G-protein coupled receptor activity
CGI_10020617	prostaglandin e2 receptor ep4 subtype	1062	1	C:integral component of membrane; P:G-protein coupled receptor signaling pathway; F:G-protein coupled receptor activity
CGI_10020625	tryptase gamma	1209	1	F:serine-type endopeptidase activity; P:proteolysis
CGI_10020628	af321279_1tissue inhibitor of metalloproteinase timp	666	1	C:extracellular region; F:metalloendopeptidase inhibitor activity; P:negative regulation of endopeptidase activity
CGI_10020629	tissue inhibitor of metalloproteinase timp	672	1	C:extracellular region; F:metalloendopeptidase inhibitor activity; P:negative regulation of endopeptidase activity
CGI_10020634	nuclear cap-binding protein subunit 2	489	1	P:mRNA cis splicing, via spliceosome; F:RNA cap binding; C:nuclear cap binding complex; F:nucleotide binding
CGI_10019697	hypothetical protein CGI_10019697	393	1	-
CGI_10019705	pdz domain-containing protein 11	489	1	-
CGI_10019712	acyl- synthetase family member mitochondrial	1881	1	F:catalytic activity; P:metabolic process
CGI_10019713	Pirin	1098	1	-
CGI_10019714	Pirin	879	1	-
CGI_10010254	rho gtpase-activating protein 18	1911	1	C:intracellular; P:signal transduction
CGI_10019729	hypothetical protein CGI_10019729	447	1	C:integral component of membrane; P:cell adhesion; P:tissue regeneration
CGI_10019730	hypothetical protein CGI_10019730	531	1	C:integral component of membrane; P:cell adhesion; P:tissue regeneration
CGI_10019737	hypothetical protein CGI_10019737	1506	1	F:alcohol O-acetyltransferase activity; P:alcohol metabolic process
CGI_10019747	hypothetical protein CGI_10019747	1209	1	-
CGI_10004417	dedicator of cytokinesis protein 6	5928	1	F:guanyl-nucleotide exchange factor activity; P:positive regulation of GTPase activity; P:small GTPase mediated signal transduction
CGI_10004418	rho-associated protein kinase 2	3630	1	F:metal ion binding; P:intracellular signal transduction; P:protein phosphorylation; F:ATP binding; F:protein serine/threonine kinase activity; F:Rho GTPase binding
CGI_10007072	protein translation factor sui1 homolog isoform 1	381	0.84	-
CGI_10007075	ubiquitin-like modifier-activating enzyme 5	1188	1	F:cofactor binding; F:oxidoreductase activity, acting on the CH-OH group of donors, NAD or NADP as acceptor; P:oxidation-reduction process
CGI_10007078	hypothetical protein CGI_10007078	327	1	-
CGI_10004595	multiple epidermal growth factor-like domains 10	1164	1	-
CGI_10009829	hypothetical protein CGI_10009829	441	1	-
CGI_10009841	vacuolar protein sorting-associated protein 52-like protein	2130	1	-
CGI_10015053	inositol -trisphosphate receptor type 1	1782	1	P:calcium ion transmembrane transport; F:inositol 1,4,5-trisphosphate-sensitive calcium-release channel activity; P:inositol phosphate-mediated signaling; C:membrane; C:endoplasmic reticulum
CGI_10015056	inositol -trisphosphate receptor type 1	4947	1	C:integral component of membrane; P:calcium ion transmembrane transport; F:inositol 1,4,5-trisphosphate-sensitive calcium-release channel activity; P:inositol phosphate-mediated signaling; C:endoplasmic reticulum
CGI_10013627	hypothetical protein CGI_10013627	819	1	-
CGI_10013636	C6orf115	336	0.91	-
CGI_10013646	hypothetical protein CGI_10013646	246	1	-
CGI_10013647	methionyl-trna mitochondrial	1011	1	F:methionine-tRNA ligase activity; F:ATP binding; C:cytoplasm; P:methionyl-tRNA aminoacylation
CGI_10003927	hypothetical protein CGI_10003927	486	1	-
CGI_10006478	protein alo17	2469	1	-
CGI_10005476	hypothetical protein CGI_10005476	651	1	-
CGI_10005483	---NA---	822		-
CGI_10012148	wd repeat-containing protein 48	2010	1	-
CGI_10012156	myosin-2 essential light chain	510	1	F:calcium ion binding
CGI_10000237	cdc42-like protein	576	1	F:GTP binding; C:intracellular; C:membrane; P:small GTPase mediated signal transduction
CGI_10018533	zinc finger protein zfat	3639	1	F:metal ion binding; F:nucleic acid binding
CGI_10018546	hypothetical protein CGI_10018546	897	1	-
CGI_10004390	hypothetical protein CGI_10004390	195	1	-
CGI_10004369	hypothetical protein CGI_10004369	663	1	-
CGI_10017893	hypothetical protein CGI_10017893	351	1	-
CGI_10017894	hypothetical protein CGI_10017894	762	1	-
CGI_10017895	hypothetical protein CGI_10017895	2574	1	-
CGI_10004732	cytochrome p450 2b19	1287	1	F:heme binding; F:oxidoreductase activity, acting on paired donors, with incorporation or reduction of molecular oxygen; F:monooxygenase activity; F:iron ion binding; P:oxidation-reduction process
CGI_10004733	hypothetical protein CGI_10004734	705	0.8	P:response to stress
CGI_10005689	deoxyuridine 5 -triphosphate nucleotidohydrolase	534	1	F:dUTP diphosphatase activity; P:dUTP metabolic process
CGI_10005690	cysteine-rich with egf-like domain protein 2	1059	1	F:calcium ion binding
CGI_10015143	protein o-linked-mannose beta- -n-acetylglucosaminyltransferase 1	1353	1	C:Golgi membrane; P:protein glycosylation; F:acetylglucosaminyltransferase activity
CGI_10015145	trimeric intracellular cation channel type b	861	1	C:membrane; F:cation channel activity; P:monovalent inorganic cation transport
CGI_10015151	brca1-a complex subunit merit40	696	1	C:BRCA1-A complex; C:BRISC complex; P:positive regulation of DNA repair
CGI_10015158	parathyroid hormone parathyroid hormone-related peptide receptor	744	1	C:integral component of membrane; P:G-protein coupled receptor signaling pathway; C:plasma membrane; F:G-protein coupled receptor activity
CGI_10002767	hypothetical protein CGI_10002767	1458	1	-
CGI_10002768	hypothetical protein CGI_10002768	1881	1	-
CGI_10003891	cytochrome p450 cyp44	753	1	F:heme binding; F:oxidoreductase activity, acting on paired donors, with incorporation or reduction of molecular oxygen; F:iron ion binding; P:oxidation-reduction process
CGI_10003151	scavenger receptor class f member 2	1305	1	-
CGI_10007352	sodium-coupled monocarboxylate transporter 1	1878	1	P:transmembrane transport; C:integral component of membrane; F:transporter activity
CGI_10007354	formin-like protein 2	3165	1	P:actin cytoskeleton organization; F:actin binding; F:Rho GTPase binding
CGI_10013943	e3 ubiquitin-protein ligase bre1	3015	1	F:zinc ion binding; F:ligase activity; P:metabolic process
CGI_10013947	serine threonine-protein phosphatase bsu1	2388	1	P:dephosphorylation; F:phosphoprotein phosphatase activity; F:calcium ion binding
CGI_10013948	hypothetical protein CGI_10013948	2370	1	-
CGI_10003350	hypothetical protein CGI_10003350	771	1	-
CGI_10024756	hypothetical protein CGI_10024756	627	1	-
CGI_10024760	Dysferlin	5916	1	C:integral component of membrane
CGI_10024766	apoptosis regulator bax	462	1	P:positive regulation of apoptotic process
CGI_10024778	dynactin subunit 1	1704	1	C:integral component of endoplasmic reticulum membrane; P:phosphorylation; P:dolichyl monophosphate biosynthetic process; F:dolichol kinase activity
CGI_10024781	guanine nucleotide-binding protein subunit beta-5	1104	1	-
CGI_10024787	nuclear receptor 2c2-associated partial	291	1	P:cell adhesion
CGI_10024792	pppde peptidase domain-containing protein 1	567	1	-
CGI_10024794	adipocyte plasma membrane-associated protein	1254	1	F:strictosidine synthase activity; P:biosynthetic process
CGI_10024796	proton-coupled folate transporter	1518	1	P:transmembrane transport; C:integral component of membrane
CGI_10024798	serine threonine-protein kinase d3	1062	1	F:metal ion binding; P:intracellular signal transduction; F:protein kinase C activity; P:protein phosphorylation; F:ATP binding
CGI_10024800	upf0556 protein c19orf10-like protein	411	1	-
CGI_10008583	leucine-rich repeats and immunoglobulin-like domains protein 3	2910	1	-
CGI_10016425	cytochrome p450 2d4	1413	1	F:heme binding; F:oxidoreductase activity, acting on paired donors, with incorporation or reduction of molecular oxygen; F:monooxygenase activity; F:iron ion binding; P:oxidation-reduction process
CGI_10016445	hypothetical protein CGI_10016445	1290	1	-
CGI_10016447	hepatocyte growth factor	318	1	-
CGI_10017240	dna polymerase iii polc-type	1119	1	F:nucleic acid binding
CGI_10017255	hypothetical protein CGI_10017255	1764	1	F:ATP binding
CGI_10010659	hypothetical protein CGI_10016359	1887	0.77	-
CGI_10010665	glutathione s-transferase omega-1	720	1	P:metabolic process; C:cytoplasm; F:glutathione transferase activity
CGI_10024059	hypothetical protein CGI_10024059	498	1	-
CGI_10024066	lim and sh3 domain protein lasp	1302	1	F:zinc ion binding
CGI_10024100	estrogen receptor	1458	0.99	P:steroid hormone mediated signaling pathway; F:zinc ion binding; P:regulation of transcription, DNA-templated; F:sequence-specific DNA binding; F:sequence-specific DNA binding transcription factor activity; F:steroid hormone receptor activity; C:nucleus
CGI_10026405	hypothetical protein CGI_10026405	987	1	C:integral component of membrane; P:G-protein coupled receptor signaling pathway; F:G-protein coupled receptor activity
CGI_10026411	hypothetical protein CGI_10026411	1137	1	C:integral component of membrane; P:G-protein coupled receptor signaling pathway; F:G-protein coupled receptor activity
CGI_10026415	hypothetical protein CGI_10026415	1428	1	-
CGI_10026416	hypothetical protein CGI_10026416	1482	1	-
CGI_10026426	cohesin loading complex subunit scc4-like protein	2058	1	-
CGI_10026431	hypothetical protein CGI_10026431	528	1	C:extracellular region; F:calcium ion binding; P:cell-matrix adhesion
CGI_10026433	hypothetical protein CGI_10026433	669	1	-
CGI_10026436	hypothetical protein CGI_10026436	570	1	C:extracellular region; F:calcium ion binding; P:cell-matrix adhesion
CGI_10026440	hypothetical protein CGI_10026440	336	1	-
CGI_10026446	rho gtpase-activating protein 8	1236	1	C:intracellular; P:signal transduction
CGI_10021643	wd repeat-containing protein partial	684	1	-
CGI_10014490	Tenascin-R	729	1	-
CGI_10014493	hypothetical protein CGI_10014493	1086	1	-
CGI_10014494	hypothetical protein CGI_10014494	729	1	F:insulin receptor binding
CGI_10014504	serine threonine kinase 11-interacting protein	3726	1	F:kinase activity; P:phosphorylation
CGI_10014505	mitochondrial inner membrane protease subunit 1	531	1	C:integral component of membrane; P:proteolysis; F:serine-type peptidase activity
CGI_10004347	hypothetical protein CGI_10004347	642	1	-
CGI_10004348	heat shock 70 kda protein 12a	2634	1	P:response to stress
CGI_10004986	heat shock 70 kda protein 12a	822	1	P:response to stress
CGI_10004988	hypothetical protein CGI_10004988	4503	1	F:pyrophosphatase activity; P:metabolic process; C:cytoplasm
CGI_10019889	hypothetical protein CGI_10019889	576	1	-
CGI_10019894	isocitrate dehydrogenase	1086	1	F:NAD binding; P:tricarboxylic acid cycle; F:isocitrate dehydrogenase (NAD+) activity; F:magnesium ion binding
CGI_10024561	hypothetical protein CGI_10024560	360	1	-
CGI_10024568	mrg-binding protein	393	1	P:regulation of transcription, DNA-templated; C:H4/H2A histone acetyltransferase complex
CGI_10024569	atp-dependent rna helicase ddx43	1974	1	F:RNA binding; F:ATP-dependent helicase activity; P:ATP catabolic process; F:ATP binding
CGI_10024574	krueppel-like factor 1	1251	1	F:metal ion binding; F:nucleic acid binding
CGI_10024579	Actin, cytoplasmic	1131	1	C:cytoskeleton; C:cytoplasm; F:ATP binding
CGI_10024586	transmembrane protein 53	885	1	C:integral component of membrane
CGI_10024588	monocarboxylate transporter 2	876	1	-
CGI_10024592	hypothetical protein CGI_10024592	924	1	-
CGI_10024594	thioredoxin-like protein 1	867	1	P:cell redox homeostasis; F:protein disulfide oxidoreductase activity; P:glycerol ether metabolic process; P:oxidation-reduction process
CGI_10024609	gtpase-activating rap ran-gap domain-like protein 3	2766	1	F:GTPase activator activity; F:small GTPase regulator activity; P:regulation of small GTPase mediated signal transduction; P:positive regulation of GTPase activity
CGI_10022618	porphobilinogen deaminase	1116	1	F:hydroxymethylbilane synthase activity; P:tetrapyrrole biosynthetic process
CGI_10006983	serine threonine-protein kinase qsk	1692	1	P:protein phosphorylation; F:ATP binding; F:protein serine/threonine kinase activity
CGI_10006984	hypothetical protein CGI_10006984	303	1	-
CGI_10006985	hypothetical protein CGI_10006985	294	1	-
CGI_10006988	hypothetical protein CGI_10006988	1176	1	-
CGI_10011661	alpha-galactosidase a	1299	1	P:carbohydrate metabolic process; F:hydrolase activity, hydrolyzing O-glycosyl compounds
CGI_10011666	polyphosphoinositide phosphatase	2415	1	F:phosphoric ester hydrolase activity; P:metabolic process
CGI_10009100	protein g7c	5937	1	-
CGI_10009101	protein g7c	2832	1	-
CGI_10009102	hypothetical protein LOTGIDRAFT_220842	987	0.66	C:integral component of membrane; C:membrane
CGI_10006282	polyribonucleotide 5 -hydroxyl-kinase clp1	237	1	F:kinase activity; P:phosphorylation
CGI_10008550	hypothetical protein CGI_10008550	525	1	-
CGI_10004252	Ankyrin-1	684	1	-
CGI_10007663	hypothetical protein CGI_10007663	357	1	-
CGI_10014326	hypothetical protein CGI_10014326	285	1	-
CGI_10022207	protein toll	1437	1	P:signal transduction
CGI_10022208	insulin-like growth factor-binding protein complex acid labile chain	2055	0.99	-
CGI_10022209	trafficking protein particle complex subunit 3	543	1	-
CGI_10022211	zinc finger with ufm1-specific peptidase domain protein	1140	1	F:metal ion binding
CGI_10022212	Ficolin-2	540	0.8	-
CGI_10022220	heat shock 70 kda protein 12a	1470	1	P:response to stress
CGI_10002568	splicing arginine serine-rich 4	1662	1	F:nucleic acid binding; F:nucleotide binding
CGI_10005210	hypothetical protein CGI_10005210	942	1	-
CGI_10003820	hypothetical protein CGI_10003820	357	1	-
CGI_10000983	complement c1q tumor necrosis factor-related protein 3	1146	1	-
CGI_10001420	hypothetical protein CGI_10001420	579	1	-
CGI_10007988	hypothetical protein CGI_10007988	474	0.99	-
CGI_10004623	tubulin polymerization-promoting protein family member 2	366	1	-
CGI_10004628	nuclear transcription factor y subunit gamma	945	1	P:regulation of transcription, DNA-templated; F:sequence-specific DNA binding transcription factor activity; F:sequence-specific DNA binding; F:protein heterodimerization activity; C:CCAAT-binding factor complex
CGI_10010286	hypothetical protein CGI_10010286	2220	1	-
CGI_10010290	hypothetical protein CGI_10010290	555	1	-
CGI_10001408	hypothetical protein CGI_10001408	912	1	C:membrane
CGI_10021996	scavenger receptor class f member 2	1122	1	-
CGI_10022002	e3 ubiquitin-protein ligase partial	4329	1	F:zinc ion binding; F:ligase activity; P:metabolic process
CGI_10022009	required for meiotic nuclear division protein 1 homolog	1614	0.7	-
CGI_10022014	solute carrier family 13 member 2	2640	1	C:membrane; P:sodium ion transport; P:transmembrane transport; F:transporter activity
CGI_10022016	calcium-transporting atpase sarcoplasmic endoplasmic reticulum type	3009	1	F:calcium-transporting ATPase activity; C:integral component of membrane; P:calcium ion transmembrane transport; F:metal ion binding; F:ATP binding; P:metabolic process
CGI_10022022	multiple epidermal growth factor-like domains 6	2034	1	-
CGI_10010481	c-maf-inducing protein	1830	1	-
CGI_10010483	cklf-like marvel transmembrane domain-containing protein 4	552	1	C:integral component of membrane
CGI_10014178	Tenascin	477	1	-
CGI_10014183	atp-grasp domain-containing protein 1	963	1	F:ATP binding
CGI_10014189	alpha-2a adrenergic receptor	858	1	C:integral component of membrane; P:G-protein coupled receptor signaling pathway; F:G-protein coupled receptor activity
CGI_10014190	thyroid transcription factor 1-associated protein 26	501	1	P:regulation of transcription, DNA-templated
CGI_10004377	pyroglutamylated rfamide peptide receptor	1221	1	C:integral component of membrane; P:neuropeptide signaling pathway; F:neuropeptide Y receptor activity
CGI_10002287	heat shock 70 kda protein 12b	1680	1	P:response to stress
CGI_10005298	hypothetical protein CGI_10005298	528	1	-
CGI_10005340	transcription factor sox-14	1710	1	F:protein dimerization activity
CGI_10026723	paired box pox-meso protein	1509	1	P:regulation of transcription, DNA-templated; F:DNA binding; P:multicellular organismal development; C:nucleus
CGI_10026726	dcc-interacting protein 13-alpha	2172	1	-
CGI_10026743	tbc1 domain family member 13	459	1	F:Rab GTPase activator activity; P:positive regulation of Rab GTPase activity
CGI_10026746	hypothetical protein CGI_10026746	267	1	-
CGI_10026747	hypothetical protein CGI_10026747	315	1	-
CGI_10006848	protein hu-li tai shao	2322	1	C:cytoskeleton
CGI_10016935	hypothetical protein CGI_10016935	1659	1	-
CGI_10016941	ras-related protein rab-5c	642	1	F:GTP binding; P:small GTPase mediated signal transduction; P:protein transport
CGI_10016942	oxysterol-binding protein 6	2754	1	P:lipid transport
CGI_10016949	hypothetical protein CGI_10016949	2946	1	-
CGI_10002303	hypothetical protein CGI_10002303	489	1	-
CGI_10014620	Natterin-4	432	1	-
CGI_10014626	Cubilin	11139	1	C:extracellular region; F:receptor activity; F:calcium ion binding; C:membrane; P:receptor-mediated endocytosis
CGI_10014632	Vinculin	3402	1	F:structural molecule activity; P:cell adhesion; C:actin cytoskeleton
CGI_10015543	integrin beta-1	768	1	P:integrin-mediated signaling pathway
CGI_10015545	hypothetical protein CGI_10015545	966	1	C:integral component of membrane; P:G-protein coupled receptor signaling pathway; F:G-protein coupled receptor activity
CGI_10015549	glutamate ionotropic kainate partial	2280	1	C:postsynaptic membrane; C:cell junction; P:ion transmembrane transport; F:extracellular-glutamate-gated ion channel activity; F:ionotropic glutamate receptor activity; C:integral component of membrane; P:ionotropic glutamate receptor signaling pathway
CGI_10015562	glutamyl-trna amidotransferase subunit mitochondrial	1437	1	F:carbon-nitrogen ligase activity, with glutamine as amido-N-donor; P:metabolic process; F:transferase activity
CGI_10015568	hypothetical protein CGI_10015568	177	1	-
CGI_10014667	hypothetical protein CGI_10014667	1068	1	-
CGI_10014687	coiled-coil domain-containing protein 41	2340	1	-
CGI_10014689	Caspase-7	1035	0.82	F:cysteine-type endopeptidase activity; P:proteolysis
CGI_10014690	Caspase-7	651	1	F:cysteine-type endopeptidase activity; P:proteolysis
CGI_10014691	hypothetical protein CGI_10014691	318	1	-
CGI_10009157	hypothetical protein CGI_10009157	333	1	-
CGI_10007457	octopressin receptor	1098	1	C:integral component of membrane; P:G-protein coupled receptor signaling pathway; F:G-protein coupled receptor activity
CGI_10007460	glycine receptor subunit alpha-1	1311	1	C:cell junction; P:ion transmembrane transport; C:plasma membrane; F:extracellular ligand-gated ion channel activity; C:integral component of membrane; C:synapse
CGI_10027562	Contactin-6	1689	1	-
CGI_10027598	nacrein-like protein p2	2037	1	P:one-carbon metabolic process; F:zinc ion binding; F:carbonate dehydratase activity
CGI_10027605	allograft inflammatory factor 1	447	1	F:calcium ion binding
CGI_10027611	uracil phosphoribosyltransferase	534	1	F:transferase activity, transferring glycosyl groups; P:metabolic process
CGI_10027614	prostaglandin e2 receptor ep4 subtype	1020	1	C:integral component of membrane; P:G-protein coupled receptor signaling pathway; F:G-protein coupled receptor activity
CGI_10027615	hypothetical protein CGI_10027615	519	1	F:metalloendopeptidase inhibitor activity; P:negative regulation of endopeptidase activity
CGI_10027623	hypothetical protein CGI_10027623	561	1	-
CGI_10027624	hypothetical protein CGI_10027624	279	1	-
CGI_10027626	hypothetical protein CGI_10027626	1875	1	-
CGI_10002387	heat shock 70 kda protein 12b	1902	1	F:ATP binding; P:response to stress
CGI_10026937	bone morphogenetic protein 7	1164	1	C:extracellular region; F:growth factor activity; P:growth
CGI_10026944	transcription factor 21	438	1	F:protein dimerization activity
CGI_10026949	Teneurin-3	588	1	-
CGI_10026952	amiloride-sensitive sodium channel subunit gamma	1929	1	F:sodium channel activity; C:integral component of membrane; P:sodium ion transmembrane transport
CGI_10026955	ran-binding protein 3	1344	1	P:intracellular transport
CGI_10026975	hypothetical protein CGI_10026975	1398	1	P:GTP catabolic process; P:signal transduction; C:membrane; F:GTP binding
CGI_10026989	hypothetical protein CGI_10026989	1599	1	-
CGI_10026991	mediator of rna polymerase ii transcription subunit 27	936	1	-
CGI_10005762	crystallin j1c	786	1	-
CGI_10005764	gdp-fucose protein o-fucosyltransferase 1	1179	1	F:transferase activity, transferring glycosyl groups; P:metabolic process
CGI_10015526	hypothetical protein CGI_10015526	1233	1	-
CGI_10015529	hypothetical protein CGI_10015529	534	1	-
CGI_10015530	dynactin subunit 1	408	1	P:microtubule-based transport; C:dynactin complex; F:dynein binding
CGI_10015532	dynactin subunit 1	267	1	-
CGI_10001764	nadh dehydrogenase subunit 5	171	0.98	C:integral component of membrane; F:NADH dehydrogenase (ubiquinone) activity; C:mitochondrial inner membrane; P:ATP synthesis coupled electron transport
CGI_10007893	hypothetical protein LOTGIDRAFT_128702, partial	1566	0.73	F:binding
CGI_10013051	programmed cell death 6-interacting protein	2736	1	-
CGI_10012187	elmo domain-containing protein 1	576	1	C:cytoskeleton; P:phagocytosis
CGI_10012188	hypothetical protein LOTGIDRAFT_230575	459	0.87	-
CGI_10012191	microtubule-associated protein jupiter-like isoform x2	699	0.46	-
CGI_10012196	dph3-like protein	198	1	-
CGI_10012200	exosome complex exonuclease rrp43	903	1	P:nucleic acid phosphodiester bond hydrolysis; F:exonuclease activity
CGI_10014723	u5 small nuclear ribonucleoprotein 40 kda protein	1041	1	C:viral nucleocapsid; C:ribonucleoprotein complex
CGI_10014730	neuropeptide y receptor type 4	579	1	C:integral component of membrane; P:G-protein coupled receptor signaling pathway; F:G-protein coupled receptor activity
CGI_10009612	fatty acid-binding adipocyte	885	1	F:transporter activity; F:lipid binding; P:transport
CGI_10009615	Prothrombin, partial	684	1	F:serine-type endopeptidase activity; P:proteolysis
CGI_10001021	protein-glutamine gamma-glutamyltransferase k	1674	1	P:peptide cross-linking; F:protein-glutamine gamma-glutamyltransferase activity
CGI_10005774	Angiopoietin-2	1428	1	-
CGI_10005775	protein disulfide-isomerase tmx3	468	1	F:isomerase activity; P:metabolic process
CGI_10001276	hypothetical protein CAPTEDRAFT_167653	384	0.83	-
CGI_10017387	hypothetical protein CGI_10017387	387	1	-
CGI_10017402	amyloid protein-binding protein 2	1725	1	-
CGI_10008525	receptor-type tyrosine-protein phosphatase s	4173	1	F:protein tyrosine phosphatase activity; P:peptidyl-tyrosine dephosphorylation
CGI_10008535	hypothetical protein CGI_10008535	786	1	-
CGI_10020104	atp-dependent rna helicase dhx8	594	1	P:metabolic process; F:helicase activity
CGI_10020113	galactoside 2-alpha-l-fucosyltransferase 2	867	1	C:membrane; F:galactoside 2-alpha-L-fucosyltransferase activity; P:fucosylation
CGI_10017931	hypothetical protein CGI_10017931	786	1	-
CGI_10017950	adenosine receptor a2a	1152	1	C:integral component of membrane; P:G-protein coupled receptor signaling pathway; F:G-protein coupled receptor activity
CGI_10017951	hypothetical protein CGI_10017951	378	1	C:integral component of membrane
CGI_10017952	prostacyclin receptor	636	1	C:integral component of membrane; P:G-protein coupled receptor signaling pathway; F:G-protein coupled receptor activity
CGI_10017953	prostacyclin receptor	1227	1	C:integral component of membrane; P:G-protein coupled receptor signaling pathway; F:G-protein coupled receptor activity
CGI_10001091	hypothetical protein CGI_10001091	993	1	-
CGI_10013518	rho gtpase-activating protein 10-like protein	2142	1	F:GTPase activator activity; P:positive regulation of GTPase activity; C:intracellular; P:signal transduction
CGI_10013525	heat shock 70 kda protein 12a	1692	1	P:response to stress
CGI_10013526	hypothetical protein CGI_10013526	978	1	C:intracellular; P:regulation of apoptotic process
CGI_10013529	hypothetical protein CGI_10013529	312	1	-
CGI_10001469	hypothetical protein CGI_10001469	258	1	-
CGI_10011297	Calmodulin	1443	1	F:calcium ion binding
CGI_10001829	hypothetical protein CGI_10001829	1866	1	F:carbohydrate binding
CGI_10001795	carbonic anhydrase 2	1491	1	P:one-carbon metabolic process; F:zinc ion binding; F:carbonate dehydratase activity
CGI_10003385	receptor-type tyrosine-protein phosphatase kappa	3054	1	F:protein tyrosine phosphatase activity; P:peptidyl-tyrosine dephosphorylation
CGI_10001398	hypothetical protein CGI_10001398	1227	1	C:membrane; P:cell surface receptor signaling pathway; F:transmembrane signaling receptor activity
CGI_10002689	Severin	993	1	F:actin binding
CGI_10016340	hypothetical protein CGI_10016340	837	1	-
CGI_10016342	hypothetical protein CGI_10016342	1500	1	-
CGI_10016345	hypothetical protein CGI_10016345	1260	1	-
CGI_10016349	hypothetical protein CGI_10016349	1392	1	-
CGI_10016350	complement c1q-like protein 2	1209	1	-
CGI_10012144	lateral signaling target protein 2-like protein	2466	1	F:metal ion binding
CGI_10004798	hypothetical protein CGI_10004798	837	1	-
CGI_10004799	hypothetical protein CGI_10004799	495	1	-
CGI_10004800	monocarboxylate transporter 2	1197	1	P:transmembrane transport; C:integral component of membrane
CGI_10004801	monocarboxylate transporter 4	1572	1	P:transmembrane transport; C:integral component of membrane
CGI_10004803	lim domain-containing protein unc-97	1275	1	F:zinc ion binding
CGI_10011181	homeobox protein arx	1329	1	P:regulation of transcription, DNA-templated; F:sequence-specific DNA binding transcription factor activity; F:sequence-specific DNA binding; P:multicellular organismal development; C:nucleus
CGI_10006905	mesoderm development candidate 1	1080	1	-
CGI_10006906	ga-binding protein subunit beta-1	1581	1	-
CGI_10006909	hypothetical protein CGI_10006909	1002	1	-
CGI_10022424	receptor-type tyrosine-protein phosphatase kappa	966	1	F:protein tyrosine phosphatase activity; P:peptidyl-tyrosine dephosphorylation
CGI_10022425	multiple epidermal growth factor-like domains 10	876	1	-
CGI_10022427	receptor-type tyrosine-protein phosphatase partial	1449	1	F:protein tyrosine phosphatase activity; P:peptidyl-tyrosine dephosphorylation
CGI_10017670	toll-like receptor 13	1656	1	C:integral component of membrane; P:signal transduction
CGI_10017693	small nuclear ribonucleoprotein f	249	1	P:RNA splicing; C:spliceosomal complex; F:RNA binding; C:viral nucleocapsid; P:mRNA processing
CGI_10023029	-like protein subfamily c member 8	762	1	-
CGI_10018921	protein wwc2	3696	1	-
CGI_10018922	snrna-activating protein complex subunit 4	4377	1	C:nucleus; F:chromatin binding; F:DNA binding
CGI_10018924	sex-regulated protein janus-a	420	1	-
CGI_10018926	b-cell receptor cd22	642	1	-
CGI_10009074	hypothetical protein CGI_10009074	1029	1	P:protein folding
CGI_10007446	hypothetical protein CGI_10007446	222	1	-
CGI_10007447	collagen alpha-1 chain	1182	1	C:collagen trimer
CGI_10009972	hypothetical protein CGI_10009972	2064	1	F:metal ion binding; F:nucleic acid binding
CGI_10009974	small glutamine-rich tetratricopeptide repeat-containing protein beta	798	1	-
CGI_10009977	cap-gly domain-containing linker protein 3	2481	1	F:calcium ion binding
CGI_10022474	hypothetical protein CGI_10022474	228	1	-
CGI_10022483	adenylyl cyclase-associated protein 1	1857	1	P:cell morphogenesis; P:cytoskeleton organization; F:actin binding
CGI_10022484	endothelial cells scavenger receptor	1680	1	F:protein tyrosine phosphatase activity; P:peptidyl-tyrosine dephosphorylation
CGI_10022485	hypothetical protein CGI_10022485	558	1	-
CGI_10022491	Calmodulin	285	1	F:calcium ion binding
CGI_10022503	hypothetical protein CGI_10022503	381	1	-
CGI_10022504	transmembrane protein 45b	981	1	C:integral component of membrane
CGI_10010499	hypothetical protein CGI_10010499	1641	1	F:zinc ion binding; C:intracellular
CGI_10028610	hypothetical protein CGI_10028610	222	1	-
CGI_10028622	28s ribosomal protein mitochondrial	774	1	C:ribosome
CGI_10028623	protein rogdi	2301	1	-
CGI_10028627	eh domain-binding protein 1	1641	1	-
CGI_10028629	hypothetical protein CGI_10028629	2448	1	F:metal ion binding; F:nucleic acid binding
CGI_10028630	serine threonine-protein phosphatase 4 regulatory subunit 4	3174	1	-
CGI_10028654	kinetochore-associated protein 1	5829	1	-
CGI_10028669	3 -5 exoribonuclease csl4-like partial	582	1	C:exosome (RNase complex); F:RNA binding
CGI_10028676	hypothetical protein CGI_10028676	267	1	-
CGI_10028678	hypothetical protein CGI_10028678	351	1	-
CGI_10028683	mical-like protein 2	2919	1	-
CGI_10028693	uxt-like protein	471	1	P:protein folding; C:prefoldin complex; F:unfolded protein binding
CGI_10028694	transketolase-like protein 2	2088	1	F:catalytic activity; P:metabolic process
CGI_10028706	ankyrin repeat domain-containing protein 16	447	1	-
CGI_10004707	phospholipid-transporting atpase id	1749	1	C:integral component of membrane; F:cation-transporting ATPase activity; F:ATP binding; P:phospholipid translocation; F:magnesium ion binding; F:phospholipid-translocating ATPase activity; P:cation transport; F:chromatin binding
CGI_10011863	poly rna polymerase gld-2-like protein a	1104	1	-
CGI_10011867	Ataxin-1	1647	1	F:RNA binding
CGI_10011877	e3 ubiquitin-protein ligase traf7	1836	1	P:protein ubiquitination; F:zinc ion binding; F:ligase activity; F:ubiquitin-protein transferase activity
CGI_10025639	aldehyde dehydrogenase family 3 member b1	447	1	F:oxidoreductase activity, acting on the aldehyde or oxo group of donors, NAD or NADP as acceptor; P:oxidation-reduction process
CGI_10025645	negative elongation factor d	1839	1	F:translation elongation factor activity; P:negative regulation of transcription, DNA-templated; C:nucleus; P:translational elongation
CGI_10025646	transcription initiation factor tfiid subunit 4	1641	1	F:translation initiation factor activity; P:translational initiation; P:regulation of transcription, DNA-templated; F:sequence-specific DNA binding transcription factor activity; F:protein heterodimerization activity; P:DNA-templated transcription, initiation; C:transcription factor TFIID complex
CGI_10025652	btb poz domain-containing protein tnfaip1	501	1	-
CGI_10025653	clathrin heavy chain 1	1104	1	C:clathrin coat of trans-Golgi network vesicle; P:vesicle-mediated transport; P:intracellular protein transport; F:structural molecule activity; C:clathrin coat of coated pit
CGI_10025664	Syntaxin	741	1	C:integral component of membrane; F:SNAP receptor activity; P:regulation of exocytosis; P:intracellular protein transport; F:SNARE binding
CGI_10025668	tyrosine-protein phosphatase non-receptor type 1	1332	1	F:protein tyrosine phosphatase activity; P:peptidyl-tyrosine dephosphorylation
CGI_10025670	hypothetical protein CGI_10025670	1095	1	-
CGI_10025674	[3-methyl-2-oxobutanoate dehydrogenase [lipoamide]] kinase, mitochondrial [Crassostrea gigas]	1248	1	F:kinase activity; F:ATP binding; P:phosphorylation
CGI_10025677	hypothetical protein CGI_10025677	666	1	-
CGI_10025686	Synaptobrevin, partial	441	1	C:integral component of membrane; P:vesicle-mediated transport
CGI_10012382	hypothetical protein CGI_10012382	2118	1	-
CGI_10012383	e3 ubiquitin-protein ligase nrdp1	816	1	F:acid-amino acid ligase activity; P:protein ubiquitination; F:zinc ion binding; F:protein tag; F:ubiquitin-protein transferase activity
CGI_10012392	hypothetical protein CGI_10012392	261	1	-
CGI_10012393	Dysferlin	1257	1	-
CGI_10005386	hypothetical protein CGI_10005386	996	1	-
CGI_10007657	solute carrier family 23 member 2	2070	1	P:transmembrane transport; C:membrane; F:transporter activity
CGI_10007085	hypothetical protein CGI_10007085	2325	1	F:metal ion binding
CGI_10002494	Tenascin-X	1458	0.99	-
CGI_10000428	methionine-r-sulfoxide reductase b1	279	1	F:peptide-methionine (R)-S-oxide reductase activity; P:oxidation-reduction process; P:protein repair; P:response to oxidative stress
CGI_10002621	scavenger receptor class f member 2	702	1	-
CGI_10012067	conserved oligomeric golgi complex subunit 5	2349	1	P:intra-Golgi vesicle-mediated transport; C:Golgi transport complex
CGI_10018440	cytochrome p450 2d9	1305	1	F:heme binding; F:oxidoreductase activity, acting on paired donors, with incorporation or reduction of molecular oxygen; F:monooxygenase activity; F:iron ion binding; P:oxidation-reduction process
CGI_10018441	cytochrome p450 2b5	1344	1	F:heme binding; F:oxidoreductase activity, acting on paired donors, with incorporation or reduction of molecular oxygen; F:monooxygenase activity; F:iron ion binding; P:oxidation-reduction process
CGI_10018444	voltage-gated hydrogen channel 1	477	1	-
CGI_10018445	hypothetical protein CGI_10018445	522	1	-
CGI_10018447	hypothetical protein CGI_10018447	2139	1	-
CGI_10018451	beta- -galactosyltransferase 1	909	1	C:Golgi apparatus; F:galactosyltransferase activity; P:protein glycosylation; C:integral component of membrane
CGI_10018456	prolyl 3-hydroxylase 2	1788	1	F:oxidoreductase activity, acting on paired donors, with incorporation or reduction of molecular oxygen; F:L-ascorbic acid binding; F:iron ion binding; P:oxidation-reduction process
CGI_10018458	Contactin	2463	1	-
CGI_10018461	ddrgk domain-containing protein 1	918	1	-
CGI_10022380	---NA---	597		-
CGI_10022388	usp-like protein isoform 1	438	1	P:response to stress
CGI_10022390	hypothetical protein CGI_10022390	537	1	-
CGI_10022391	multiple epidermal growth factor-like domains 6	1077	1	-
CGI_10022393	hypothetical protein CGI_10022393	600	1	-
CGI_10027007	hypothetical protein CGI_10027007	1737	1	-
CGI_10027011	programmed cell death protein 2-like protein	1203	1	C:cytoplasm
CGI_10027015	hypothetical protein LOTGIDRAFT_214584	1350	0.82	F:zinc ion binding
CGI_10027020	hypothetical protein CGI_10027020	906	1	-
CGI_10027039	integrin beta-3	2136	1	C:integral component of membrane; P:multicellular organismal development; F:receptor activity; P:cell adhesion; P:integrin-mediated signaling pathway
CGI_10004947	Brorin	399	0.99	-
CGI_10017556	hypothetical protein CGI_10017556	207	1	-
CGI_10017557	adp-ribosylation factor 2	549	0.95	F:GTP binding; C:Golgi apparatus; P:small GTPase mediated signal transduction
CGI_10017565	integrin alpha-4	2100	1	C:integrin complex; P:cell adhesion; P:integrin-mediated signaling pathway
CGI_10018509	short branched chain specific acyl- mitochondrial-like	1329	0.82	F:flavin adenine dinucleotide binding; F:acyl-CoA dehydrogenase activity; P:oxidation-reduction process
CGI_10018512	leucine-rich repeats and immunoglobulin-like domains protein 3	822	1	-
CGI_10018521	golgi reassembly-stacking protein 2	1332	1	-
CGI_10003574	#NAME?	1689	1	F:zinc ion binding; F:DNA binding
CGI_10023701	---NA---	309		-
CGI_10023712	cleavage and polyadenylation specificity factor subunit 5	663	1	P:mRNA polyadenylation; F:mRNA binding; C:mRNA cleavage factor complex; F:hydrolase activity
CGI_10023714	#NAME?	708	1	-
CGI_10023718	hypothetical protein CGI_10023718	1647	1	C:integral component of membrane; P:G-protein coupled receptor signaling pathway; C:plasma membrane; F:G-protein coupled receptor activity
CGI_10023719	proteasome activator complex subunit 3	771	1	C:proteasome activator complex
CGI_10023721	Murinoglobulin-2	4059	1	F:endopeptidase inhibitor activity; P:negative regulation of endopeptidase activity
CGI_10023722	hypothetical protein CGI_10023722	1692	1	F:NAD+ ADP-ribosyltransferase activity; P:metabolic process
CGI_10023723	hypothetical protein CGI_10023723	1167	1	-
CGI_10024038	c3 and pzp-like alpha-2-macroglobulin domain-containing protein 8	1128	1	-
CGI_10024041	multiple epidermal growth factor-like domains 10	1830	1	-
CGI_10024053	hypothetical protein CGI_10024053	450	1	-
CGI_10002283	hypothetical protein CGI_10002283	2700	1	-
CGI_10018019	snw domain-containing protein 1-like	1737	0.86	-
CGI_10018022	tetratricopeptide repeat protein 13	3099	1	-
CGI_10018025	hypothetical protein CGI_10018025	1011	1	-
CGI_10018033	collagen alpha-1 chain	639	1	C:collagen trimer; F:extracellular matrix structural constituent
CGI_10018035	hypothetical protein CGI_10018035	1512	1	-
CGI_10018036	hypothetical protein CGI_10018036	2463	1	-
CGI_10018038	hypothetical protein CGI_10018038	2463	1	-
CGI_10018039	collagen alpha-1 chain	4797	0.99	C:collagen trimer; F:extracellular matrix structural constituent
CGI_10018042	collagen alpha-1 chain	4893	1	C:collagen trimer; F:extracellular matrix structural constituent
CGI_10018046	interleukin-1 receptor-associated kinase 4	1611	1	P:protein phosphorylation; F:ATP binding; F:protein serine/threonine kinase activity
CGI_10018049	propionyl- carboxylase beta mitochondrial	1635	1	F:ligase activity; P:metabolic process
CGI_10003897	ribosomal protein s6 kinase 2 alpha	1938	1	P:protein phosphorylation; F:ATP binding; F:protein serine/threonine kinase activity
CGI_10009464	hypothetical protein CGI_10009464	438	1	-
CGI_10009465	cholecystokinin receptor	975	1	C:integral component of membrane; P:G-protein coupled receptor signaling pathway; F:G-protein coupled receptor activity
CGI_10009466	ran-binding protein 10	306	1	-
CGI_10009469	hypothetical protein CGI_10009469	3021	1	-
CGI_10001936	l-threonine 3- mitochondrial	1080	1	P:cellular metabolic process; F:coenzyme binding; F:catalytic activity
CGI_10007124	hypothetical protein CGI_10007124	219	1	-
CGI_10004026	hypothetical protein CAPTEDRAFT_219660	534	0.5	-
CGI_10003707	Plasminogen	738	1	-
CGI_10003910	acn9-like mitochondrial	354	1	C:mitochondrion
CGI_10004560	saccharopine dehydrogenase	2763	1	C:integral component of membrane; F:oxidoreductase activity; P:oxidation-reduction process
CGI_10004564	enolase-phosphatase e1	933	1	P:L-methionine biosynthetic process from methylthioadenosine; P:dephosphorylation; F:magnesium ion binding; F:acireductone synthase activity
CGI_10013558	fibropellin- partial	3084	1	C:membrane; P:G-protein coupled receptor signaling pathway; F:calcium ion binding; F:G-protein coupled receptor activity
CGI_10013559	hypothetical protein CGI_10013559	1356	1	C:membrane; P:G-protein coupled receptor signaling pathway; F:G-protein coupled receptor activity
CGI_10013560	nidogen and egf-like domain-containing protein 1	984	1	P:cell-matrix adhesion
CGI_10016253	upf0183 protein c16orf70-like protein	1257	1	-
CGI_10016254	core-binding factor subunit beta	309	1	F:transcription coactivator activity; C:nucleus; P:regulation of RNA biosynthetic process
CGI_10020314	complement c1q-like protein 3	645	1	-
CGI_10020316	alkylated dna repair protein alkb-like protein 7	498	1	-
CGI_10020330	inositol polyphosphate multikinase	1122	1	F:inositol-1,4,5-trisphosphate 3-kinase activity; P:phosphorylation
CGI_10020339	growth factor receptor-bound protein 2	594	1	-
CGI_10009196	hypothetical protein CGI_10009196	870	1	-
CGI_10020494	transcription initiation factor iia subunit 1	756	1	F:translation initiation factor activity; P:translational initiation; P:transcription initiation from RNA polymerase II promoter; C:transcription factor TFIIA complex
CGI_10020505	Sialin	1599	1	P:transmembrane transport; C:integral component of membrane
CGI_10020509	cephalotocin receptor 1	573	0.74	F:signal transducer activity; P:signal transduction
CGI_10020515	Ankyrin-3	1404	1	-
CGI_10020520	zinc transporter 2	1275	1	C:integral component of membrane; F:cation transmembrane transporter activity; P:cation transport; P:transmembrane transport
CGI_10020521	zinc transporter 8	1035	1	C:integral component of membrane; F:cation transmembrane transporter activity; P:cation transport; P:transmembrane transport
CGI_10020522	hypothetical protein CGI_10020522	168	1	-
CGI_10006902	multiple epidermal growth factor-like domains 10	5631	1	-
CGI_10008500	f-box only protein 31-b	1158	1	-
CGI_10008510	hypothetical protein CGI_10008510	237	1	-
CGI_10008515	hypothetical protein CGI_10008515	285	1	-
CGI_10019153	tyrosine-protein kinase transforming protein fps	795	1	F:protein kinase activity; P:protein phosphorylation; F:ATP binding
CGI_10019154	Sacsin	3684	1	F:ATP binding
CGI_10019164	fmrfamide receptor	1131	1	C:integral component of membrane; P:G-protein coupled receptor signaling pathway; F:G-protein coupled receptor activity
CGI_10019166	ww domain-binding protein 2	771	1	-
CGI_10019171	[Protein ADP-ribosylarginine] hydrolase [Crassostrea gigas]	522	1	P:metabolic process; F:hydrolase activity
CGI_10019172	hypothetical protein CGI_10019172	267	1	-
CGI_10019174	splicing arginine serine-rich 7	687	1	F:nucleic acid binding; F:nucleotide binding
CGI_10019175	rho gdp-dissociation inhibitor 1	621	1	C:cytoplasm; F:Rho GDP-dissociation inhibitor activity; P:regulation of catalytic activity
CGI_10019177	unc-84-like protein a	3390	1	-
CGI_10001653	Paramyosin	2556	1	C:myosin complex; P:metabolic process; F:motor activity
CGI_10018942	hypothetical protein CGI_10018942	2082	1	C:integral component of membrane; P:G-protein coupled receptor signaling pathway; C:plasma membrane; F:G-protein coupled receptor activity
CGI_10018943	ankyrin repeat domain-containing protein 27	2571	1	-
CGI_10018945	e3 ubiquitin-protein ligase amfr	825	0.52	P:protein oligomerization; F:zinc ion binding; P:protein polyubiquitination; P:ubiquitin-dependent protein catabolic process; F:receptor activity; C:integral component of endoplasmic reticulum membrane; P:endoplasmic reticulum unfolded protein response; F:metal ion binding; P:ER-associated ubiquitin-dependent protein catabolic process
CGI_10018947	hypothetical protein LOTGIDRAFT_92759, partial	1062	0.85	F:zinc ion binding
CGI_10018951	ap-1 complex subunit gamma-1	2589	1	C:Golgi apparatus; F:protein transporter activity; P:vesicle-mediated transport; P:intracellular protein transport; C:clathrin adaptor complex
CGI_10018952	---NA---	306		-
CGI_10012406	ras-related protein rab-8a	624	1	F:GTP binding; P:small GTPase mediated signal transduction; P:protein transport
CGI_10009698	hypothetical protein CGI_10009698	1284	1	P:cellular response to stress; C:mitochondrial outer membrane
CGI_10009700	hypothetical protein CGI_10009700	1050	1	F:actin binding; P:cytoskeleton organization; C:cytoplasm
CGI_10025093	Cyclin-H	1215	1	P:regulation of cyclin-dependent protein serine/threonine kinase activity; P:regulation of transcription, DNA-templated; C:TFIIK complex; F:protein kinase binding; F:cyclin-dependent protein serine/threonine kinase regulator activity
CGI_10025099	endothelial cells scavenger receptor	1272	1	-
CGI_10025109	myosin heavy striated muscle	3621	1	F:actin binding; C:myosin complex; F:ATP binding; F:motor activity; P:metabolic process
CGI_10025117	pleckstrin-like protein domain-containing family g member 5	2793	1	F:Rho guanyl-nucleotide exchange factor activity; P:positive regulation of Rho GTPase activity
CGI_10025125	hypothetical protein LOTGIDRAFT_162217	657	0.83	-
CGI_10025126	Coronin-1B	1677	1	-
CGI_10025128	gmp synthase	2505	1	F:GMP synthase (glutamine-hydrolyzing) activity; F:ATP binding; F:pyrophosphatase activity; P:GMP biosynthetic process
CGI_10027708	zdhhc-type palmitoyltransferase 5	1722	1	C:integral component of membrane; P:metabolic process; F:zinc ion binding; F:protein-cysteine S-palmitoyltransferase activity
CGI_10027709	rap guanine nucleotide exchange factor 2	4347	1	F:guanyl-nucleotide exchange factor activity; P:regulation of small GTPase mediated signal transduction; P:positive regulation of GTPase activity; C:intracellular
CGI_10027715	Synaptobrevin	1059	1	C:integral component of membrane; P:vesicle-mediated transport
CGI_10027716	vesicle-associated membrane protein 7a	1539	1	C:integral component of membrane; P:vesicle-mediated transport
CGI_10027721	tyrosine-protein kinase transforming protein src	1380	1	F:protein tyrosine kinase activity; P:peptidyl-tyrosine phosphorylation; F:ATP binding
CGI_10027723	protein isoforms a h i	1296	1	P:regulation of transcription from RNA polymerase II promoter; P:Wnt signaling pathway; C:nucleus
CGI_10027726	hypothetical protein CGI_10027726	249	1	P:regulation of transcription from RNA polymerase II promoter; P:Wnt signaling pathway; C:nucleus
CGI_10027733	voltage-dependent l-type calcium channel subunit beta-2	1692	1	F:voltage-gated calcium channel activity; P:calcium ion transmembrane transport; C:voltage-gated calcium channel complex
CGI_10027739	c-type lectin isoform 1	777	1	F:carbohydrate binding
CGI_10027747	thioredoxin domain-containing protein 9	666	1	-
CGI_10027749	hypothetical protein CGI_10027749	669	1	-
CGI_10027757	ubiquitin-conjugating enzyme e2-22 kda	600	1	F:acid-amino acid ligase activity; P:metabolic process
CGI_10027786	ras-related protein rab-1a	204	1	F:GTP binding; P:small GTPase mediated signal transduction
CGI_10004272	hypothetical protein CGI_10004272	1311	1	-
CGI_10009317	guanylate cyclase soluble subunit beta-2	1266	1	P:intracellular signal transduction; F:guanylate cyclase activity; F:nucleotide binding; F:heme binding; P:cGMP biosynthetic process
CGI_10009325	protein mpv17	696	1	C:integral component of membrane
CGI_10007146	histone acetyltransferase myst2	1920	1	F:transferase activity, transferring acyl groups other than amino-acyl groups; P:regulation of transcription, DNA-templated; F:sequence-specific DNA binding transcription factor activity; C:nucleus; F:zinc ion binding
CGI_10007152	ankyrin repeat protein l93	1113	1	-
CGI_10006173	elks rab6-interacting cast family member 1	3183	1	-
CGI_10006174	Fibulin-2	3429	1	C:extracellular region; P:DNA repair; F:calcium ion binding; P:DNA recombination
CGI_10002898	scavenger receptor class f member 2	843	1	-
CGI_10007513	trpc4-associated protein	2295	1	-
CGI_10013096	gamma-tubulin complex component 2	2454	1	C:microtubule organizing center; P:microtubule cytoskeleton organization; C:spindle pole
CGI_10013109	gsk3-beta interaction protein	378	1	-
CGI_10005600	hypothetical protein CGI_10005600	1059	1	-
CGI_10021885	5-aminolevulinate erythroid- mitochondrial	1824	1	F:5-aminolevulinate synthase activity; F:pyridoxal phosphate binding; P:protoporphyrinogen IX biosynthetic process; C:mitochondrial matrix
CGI_10021896	cytosolic 5 -nucleotidase 3	879	1	P:dephosphorylation; C:cytoplasm; F:magnesium ion binding; F:5'-nucleotidase activity
CGI_10021899	hypothetical protein CGI_10021899	444	1	-
CGI_10021901	hypothetical protein CGI_10021901	633	1	-
CGI_10021909	prostaglandin e synthase 2	1083	1	P:cell redox homeostasis; F:electron carrier activity; F:protein disulfide oxidoreductase activity; P:oxidation-reduction process
CGI_10021915	transmembrane protein c9orf7	528	1	P:calcium ion transmembrane transport; F:calcium channel activity; P:synaptic vesicle endocytosis; C:integral component of synaptic vesicle membrane
CGI_10021917	hypothetical protein CGI_10000561	978	1	-
CGI_10007261	hypothetical protein CGI_10007261	528	1	P:cell adhesion
CGI_10009882	cwf19-like protein 2	2568	1	F:catalytic activity; P:metabolic process
CGI_10000601	hypothetical protein CGI_10000601	1341	1	-
CGI_10000879	monoglyceride lipase	801	1	-
CGI_10010125	pachytene checkpoint 2-like protein	1230	0.86	F:nucleoside-triphosphatase activity; P:metabolic process; F:ATP binding
CGI_10010138	hypothetical protein CGI_10010138	543	1	-
CGI_10001228	-like protein 3	1005	1	F:catalytic activity; P:metabolic process
CGI_10004241	hypothetical protein CGI_10004241	1539	1	-
CGI_10014090	purine nucleoside phosphorylase	1941	1	F:purine-nucleoside phosphorylase activity; P:nucleoside metabolic process
CGI_10014093	mad protein	615	1	F:protein dimerization activity
CGI_10018569	mediator of rna polymerase ii transcription subunit 25	2073	1	-
CGI_10018577	Natterin-3	432	1	-
CGI_10001818	uridine phosphorylase 2	936	1	C:cytoplasm; P:nucleotide catabolic process; F:uridine phosphorylase activity; P:nucleoside metabolic process
CGI_10005698	pr domain zinc finger protein 16	2811	1	F:zinc ion binding; F:nucleic acid binding
CGI_10001863	hypothetical protein CGI_10001863	2157	1	-
CGI_10002662	cdk-activating kinase assembly factor mat1	816	1	F:kinase activity; P:cell cycle; P:phosphorylation; C:nucleus; F:zinc ion binding
CGI_10002663	potassium channel subfamily k member 1	990	1	F:potassium channel activity; P:potassium ion transmembrane transport; C:integral component of membrane
CGI_10002502	hypothetical protein CGI_10002502	1221	1	P:intracellular signal transduction
CGI_10003149	usher syndrome type-1g-like protein	945	1	-
CGI_10005470	glutathione peroxidase	711	1	F:glutathione peroxidase activity; P:response to oxidative stress; P:oxidation-reduction process
CGI_10005472	zinc finger swim domain-containing protein 4	2259	1	F:zinc ion binding
CGI_10014378	docking protein 1	1731	1	F:insulin receptor binding
CGI_10014383	cysteine-rich secretory protein dis2	432	1	C:extracellular region
CGI_10012108	adapter molecule crk-like	783	0.74	-
CGI_10012114	hypothetical protein LOTGIDRAFT_202951	579	0.62	C:integral component of membrane; C:membrane
CGI_10012115	post-gpi attachment to proteins factor 2-like protein	888	1	-
CGI_10018812	endothelial cells scavenger receptor	675	1	-
CGI_10010758	camp-dependent protein kinase regulatory subunit	1224	1	P:regulation of protein kinase activity; F:kinase activity; F:cAMP-dependent protein kinase regulator activity; C:cAMP-dependent protein kinase complex
CGI_10010760	set and mynd domain-containing protein 5	2013	1	-
CGI_10010768	hypothetical protein CGI_10010768	342	1	-
CGI_10002892	vesicular glutamate transporter 3	1455	1	P:transmembrane transport; C:integral component of membrane
CGI_10003817	dcn1-like protein partial	615	1	-
CGI_10004931	propionyl- carboxylase alpha mitochondrial	1383	1	F:metal ion binding; P:metabolic process; F:ATP binding; F:biotin carboxylase activity
CGI_10012042	Metallothionein	387	1	F:metal ion binding
CGI_10004118	multiple epidermal growth factor-like domains 10	1017	1	-
CGI_10010062	receptor-type tyrosine-protein phosphatase partial	945	1	F:protein tyrosine phosphatase activity; P:peptidyl-tyrosine dephosphorylation
CGI_10010063	hypothetical protein CGI_10010063	816	1	-
CGI_10010066	phosphoenolpyruvate carboxykinase	447	1	P:gluconeogenesis; F:GTP binding; F:phosphoenolpyruvate carboxykinase activity; F:kinase activity; P:phosphorylation
CGI_10023076	Prominin-1-A	2514	1	C:integral component of membrane
CGI_10023088	5-hydroxytryptamine receptor 4	1224	1	C:integral component of membrane; P:G-protein coupled receptor signaling pathway; F:G-protein coupled receptor activity
CGI_10023100	hypothetical protein CGI_10023100	456	1	-
CGI_10023101	Alpha-scruin	471	1	-
CGI_10023102	rho guanine nucleotide exchange factor 12	690	1	-
CGI_10010572	chromatin modification-related protein meaf6	294	1	-
CGI_10012053	grip and coiled-coil domain-containing protein 2	1086	0.9	P:protein targeting to Golgi
CGI_10004793	hypothetical protein CGI_10004793	1050	1	-
CGI_10016476	fatty acid desaturase 2	1311	1	P:fatty acid biosynthetic process; F:oxidoreductase activity, acting on paired donors, with oxidation of a pair of donors resulting in the reduction of molecular oxygen to two molecules of water; F:iron ion binding; F:heme binding; P:oxidation-reduction process
CGI_10008051	g1 s-specific cyclin-d2	876	1	P:regulation of cyclin-dependent protein serine/threonine kinase activity; F:protein kinase binding; C:nucleus; P:cell division
CGI_10008053	zinc finger y-chromosomal protein 1	3201	1	F:metal ion binding; F:DNA binding
CGI_10011001	Natterin-3	432	1	-
CGI_10005207	sarcoplasmic reticulum histidine-rich calcium-binding protein	360	1	-
CGI_10005208	dynactin subunit 3	543	1	-
CGI_10001489	Putative aquaporin-10	843	1	F:transporter activity; C:membrane; P:transport
CGI_10002780	tripartite motif-containing protein 2	723	1	-
CGI_10002428	hypothetical protein CGI_10002428	234	1	-
CGI_10003590	l-ascorbate oxidase	1959	0.87	F:oxidoreductase activity; P:oxidation-reduction process; F:copper ion binding
CGI_10018220	dna-directed rna polymerases and iii subunit rpabc3	252	1	F:DNA-directed RNA polymerase activity; P:transcription, DNA-templated
CGI_10018221	mis12-like protein	720	1	C:chromosome, centromeric region; P:mitotic nuclear division; C:nucleus
CGI_10008307	cysteine dioxygenase type 1	1164	1	P:L-cysteine metabolic process; F:cysteine dioxygenase activity; F:iron ion binding; P:oxidation-reduction process
CGI_10017835	hypothetical protein CGI_10017835	750	1	-
CGI_10017844	translation initiation factor eif-2b subunit gamma	462	1	F:nucleotidyltransferase activity; P:translational initiation; F:translation initiation factor activity
CGI_10011305	upf0544 protein c5orf45-like protein	1032	1	-
CGI_10011307	u1 small nuclear ribonucleoprotein c	516	1	C:viral nucleocapsid; F:mRNA binding; F:U1 snRNA binding; F:zinc ion binding; P:mRNA 5'-splice site recognition; C:U1 snRNP; P:spliceosomal snRNP assembly; C:U2-type prespliceosome; C:commitment complex
CGI_10011309	hypothetical protein CGI_10011309	1401	1	-
CGI_10021021	hypothetical protein CGI_10021021	270	1	-
CGI_10021027	protor-2-like protein	1110	1	-
CGI_10021035	hypothetical protein CGI_10021035	429	1	-
CGI_10021036	hypothetical protein CGI_10021036	345	1	F:Rho guanyl-nucleotide exchange factor activity; P:positive regulation of Rho GTPase activity
CGI_10021037	hypothetical protein CGI_10021037	348	1	F:Rho guanyl-nucleotide exchange factor activity; P:positive regulation of Rho GTPase activity
CGI_10021038	hypothetical protein CGI_10021038	720	1	-
CGI_10021039	rho gtpase-activating protein 20	3282	1	C:intracellular; P:signal transduction
CGI_10021044	alpha-mannosidase 2c1	3156	1	F:carbohydrate binding; P:mannose metabolic process; F:alpha-mannosidase activity; F:zinc ion binding
CGI_10021057	proton-coupled folate transporter	1620	1	P:transmembrane transport; C:integral component of membrane
CGI_10007186	golgi-associated plant pathogenesis-related protein 1	1143	1	C:extracellular region
CGI_10024316	hypothetical protein CGI_10024316	2361	1	F:zinc ion binding
CGI_10024321	actin-related protein 2 3 complex subunit 3	546	1	C:cytoplasm; C:Arp2/3 protein complex; F:actin binding; P:Arp2/3 complex-mediated actin nucleation
CGI_10024346	hypothetical protein CGI_10024346	927	1	-
CGI_10004049	hypothetical protein CGI_10004049	831	1	F:metal ion binding; P:protein ubiquitination; F:ubiquitin-protein transferase activity
CGI_10004050	e3 ubiquitin-protein ligase herc2	1299	1	F:metal ion binding; P:protein ubiquitination; F:ligase activity; F:ubiquitin-protein transferase activity
CGI_10004053	shc-transforming protein 1	1545	1	P:intracellular signal transduction
CGI_10007093	vesicular integral-membrane protein vip36	1113	1	C:membrane
CGI_10003489	hypothetical protein CGI_10003489	579	1	-
CGI_10010932	dual oxidase maturation factor 1	1365	1	C:integral component of membrane; P:protein transport; C:endoplasmic reticulum membrane
CGI_10005850	hypothetical protein CGI_10005850	507	1	-
CGI_10005853	hypothetical protein BRAFLDRAFT_123802	726	0.46	-
CGI_10015719	bone morphogenetic protein 3	687	1	F:growth factor activity; C:extracellular region
CGI_10015720	bone morphogenetic protein 2-b	867	1	P:growth; F:growth factor activity
CGI_10015721	g-protein coupled receptor mth	1899	1	C:integral component of membrane; P:G-protein coupled receptor signaling pathway; F:G-protein coupled receptor activity
CGI_10015722	hypothetical protein CGI_10015722	330	1	-
CGI_10007710	transcription initiation factor tfiid subunit 11	600	1	P:translational initiation; P:transcription initiation from RNA polymerase II promoter; F:translation initiation factor activity; C:nucleus; F:protein heterodimerization activity
CGI_10007711	serine threonine-protein kinase 38-like protein	1449	1	P:protein phosphorylation; F:ATP binding; F:protein serine/threonine kinase activity
CGI_10007712	sodium potassium-transporting atpase subunit beta-1-interacting protein 3	951	1	-
CGI_10004688	multidrug resistance-associated protein 1	4677	1	P:transmembrane transport; C:integral component of membrane; F:ATPase activity, coupled to transmembrane movement of substances; P:ATP catabolic process; F:ATP binding
CGI_10007752	telomeric repeat-binding factor 1	1224	1	F:chromatin binding; F:telomeric DNA binding; F:protein homodimerization activity
CGI_10006759	nuclear hormone receptor e75	1536	1	P:steroid hormone mediated signaling pathway; F:zinc ion binding; P:regulation of transcription, DNA-templated; F:sequence-specific DNA binding; F:sequence-specific DNA binding transcription factor activity; F:steroid hormone receptor activity; C:nucleus
CGI_10009898	scavenger receptor class f member 2	297	1	-
CGI_10004818	collagen alpha-5 chain	4734	1	C:integral component of membrane; P:homophilic cell adhesion via plasma membrane adhesion molecules; F:calcium ion binding; C:collagen trimer
CGI_10004821	heat shock 70 kda protein 12b	528	1	P:response to stress
CGI_10019862	phosphatidylinositol- -trisphosphate 3-phosphatase pten	1446	1	F:protein tyrosine phosphatase activity; F:protein tyrosine/serine/threonine phosphatase activity; P:peptidyl-tyrosine dephosphorylation
CGI_10019869	inhibitor of apoptosis	1683	1	F:zinc ion binding
CGI_10010884	protein red	750	1	C:nucleus
CGI_10018471	hypothetical protein CGI_10018471	2400	1	-
CGI_10018487	sumo-activating enzyme subunit 2	1848	1	F:small protein activating enzyme activity; P:cellular protein modification process; F:ATP binding
CGI_10018492	beta- -galactosyltransferase brn	1062	1	C:Golgi apparatus; F:galactosyltransferase activity; P:protein glycosylation; C:integral component of membrane
CGI_10014638	threonine dehydratase catabolic	1413	1	P:threonine catabolic process; F:amino acid binding; F:L-threonine ammonia-lyase activity
CGI_10014641	isoform d	1776	1	F:zinc ion binding; F:calcium ion binding
CGI_10014642	kelch-like ech-associated protein 1	687	1	-
CGI_10014647	exosome complex exonuclease rrp40	711	1	P:nucleic acid phosphodiester bond hydrolysis; F:RNA binding; C:exosome (RNase complex); F:exonuclease activity
CGI_10014654	hypothetical protein CGI_10014654	759	1	-
CGI_10014658	vacuolar protein sorting-associated protein 28-like protein	669	1	-
CGI_10014659	hypothetical protein LOTGIDRAFT_228042	555	0.84	F:calcium ion binding
CGI_10014661	vacuolar protein sorting-associated protein 28-like protein	663	1	-
CGI_10014662	fyn-binding protein	2118	1	-
CGI_10004893	brca1-a complex subunit bre	1068	1	-
CGI_10000602	actin cytoplasmic	348	1	-
CGI_10004949	heat shock 70 kda protein 12a	996	1	P:response to stress
CGI_10004950	arf-gap with dual ph domain-containing protein 1-like isoform x2	681	0.78	-
CGI_10004951	heat shock 70 kda protein 12a	1308	1	P:response to stress
CGI_10004956	acyl- synthetase family member 4	6534	1	P:actin filament organization; P:cell cycle; P:metabolic process; F:actin binding; F:catalytic activity; F:Rho GTPase binding
CGI_10006738	Synembryn-A	1548	1	-
CGI_10006741	transmembrane protein partial	777	1	C:integral component of membrane
CGI_10024811	transport protein sec31a	3636	1	C:spliceosomal complex; P:RNA splicing
CGI_10024826	Uncharacterized protein y4xO	1275	1	C:cytoplasm; F:NAD binding; P:glycerol-3-phosphate catabolic process; F:oxidoreductase activity, acting on the CH-OH group of donors, NAD or NADP as acceptor; P:oxidation-reduction process
CGI_10024829	Uncharacterized protein y4xO	897	1	F:oxidoreductase activity, acting on the CH-OH group of donors, NAD or NADP as acceptor; P:oxidation-reduction process; F:coenzyme binding
CGI_10024835	f-box only protein 25	999	1	-
CGI_10024840	ferric-chelate reductase 1	1785	1	C:integral component of membrane
CGI_10024842	sorting nexin-30	1305	1	F:phosphatidylinositol binding
CGI_10024845	proto-oncogene tyrosine-protein kinase src	984	1	F:protein tyrosine kinase activity; P:peptidyl-tyrosine phosphorylation; F:ATP binding
CGI_10024847	phosphatase and actin regulator 1	1821	1	-
CGI_10024869	Chitotriosidase-1	1542	1	P:carbohydrate metabolic process; F:chitinase activity; C:extracellular region; F:chitin binding; P:chitin catabolic process
CGI_10024870	acidic mammalian chitinase	2214	1	P:carbohydrate metabolic process; F:chitinase activity; C:extracellular region; F:chitin binding; P:chitin catabolic process
CGI_10010414	hypothetical protein CGI_10010414	210	1	-
CGI_10005744	hypothetical protein CGI_10005744	1167	1	-
CGI_10012864	dedicator of cytokinesis protein 4	3294	1	F:guanyl-nucleotide exchange factor activity; P:positive regulation of GTPase activity; P:small GTPase mediated signal transduction
CGI_10012870	hypothetical protein CGI_10012870	468	1	-
CGI_10012872	tripartite motif-containing protein 45	2175	1	F:zinc ion binding; C:intracellular
CGI_10019832	mitotic spindle assembly checkpoint protein mad2b	1809	1	F:growth factor activity; C:membrane; P:positive regulation of cell division
CGI_10019833	hypothetical protein CGI_10019833	309	1	-
CGI_10019839	hypothetical protein CGI_10019839	420	1	-
CGI_10019840	voltage-dependent calcium channel type a subunit alpha-1	3069	1	P:regulation of ion transmembrane transport; F:voltage-gated ion channel activity; C:integral component of membrane
CGI_10019841	hypothetical protein CGI_10019841	264	1	-
CGI_10019847	coiled-coil domain-containing protein 28b	429	1	-
CGI_10014868	-like protein subfamily c member 17	1071	1	F:nucleotide binding
CGI_10014874	g patch domain-containing protein 2	1512	1	F:nucleic acid binding
CGI_10014881	cation transport regulator-like protein 2	552	1	-
CGI_10014890	ribulose-phosphate 3-epimerase	585	1	F:ribulose-phosphate 3-epimerase activity; F:metal ion binding; P:pentose-phosphate shunt
CGI_10016706	sarcolemmal membrane-associated protein	2886	1	-
CGI_10016707	hypothetical protein CGI_10016707	1725	1	-
CGI_10016717	seryl-trna cytoplasmic	483	0.99	F:serine-tRNA ligase activity; P:seryl-tRNA aminoacylation; F:ATP binding; C:cytoplasm
CGI_10000575	hypothetical protein CGI_10000575	261	1	-
CGI_10010006	hypothetical protein CGI_10010006	714	1	-
CGI_10010014	wd repeat-containing protein 5	1827	1	-
CGI_10010018	Tenascin	792	1	-
CGI_10008613	Twinfilin-2	852	1	P:negative regulation of actin filament polymerization; C:intracellular; F:actin binding
CGI_10023193	hypothetical protein CAPTEDRAFT_175372	966	0.56	F:phosphatidylinositol binding
CGI_10023208	multiple epidermal growth factor-like domains 6	1575	1	-
CGI_10000760	hypothetical protein CGI_10000760	282	1	-
CGI_10002459	heat shock 70 kda protein 12a	2688	1	P:response to stress
CGI_10009751	Galectin-8	738	1	F:carbohydrate binding
CGI_10009753	Caprin-2	783	1	-
CGI_10027497	hypothetical protein CGI_10027497	270	1	-
CGI_10027498	pancreatic lipase-related protein 2	1125	1	C:extracellular region; F:hydrolase activity; P:lipid metabolic process
CGI_10027544	anaphase-promoting complex subunit cdc26	240	1	P:anaphase-promoting complex-dependent proteasomal ubiquitin-dependent protein catabolic process; P:regulation of mitotic metaphase/anaphase transition; C:anaphase-promoting complex
CGI_10005990	hypothetical protein CGI_10005990	285	1	-
CGI_10005994	hypothetical protein CGI_10005994	1176	1	-
CGI_10005995	hypothetical protein CGI_10005995	435	1	-
CGI_10024474	hypothetical protein CGI_10024474	5625	1	F:metal ion binding
CGI_10024477	inhibitor of growth protein 5	732	1	F:zinc ion binding; C:MOZ/MORF histone acetyltransferase complex; P:negative regulation of cell proliferation; P:histone acetylation
CGI_10024479	ran guanine nucleotide release factor	561	1	-
CGI_10024489	zinc finger hit domain-containing protein 3	312	1	-
CGI_10024493	c-terminal-binding protein	1440	1	F:NAD binding; P:oxidation-reduction process; F:oxidoreductase activity, acting on the CH-OH group of donors, NAD or NADP as acceptor
CGI_10024494	macrophage erythroblast attacher	1170	1	-
CGI_10010095	serine threonine-protein kinase 6	951	1	P:protein phosphorylation; F:ATP binding; F:protein serine/threonine kinase activity
CGI_10016049	hypothetical protein CGI_10016049	834	1	-
CGI_10016050	multiple epidermal growth factor-like domains 10	1446	1	-
CGI_10016519	kinesin-like protein kif16b	3939	1	F:microtubule binding; F:phosphatidylinositol binding; P:microtubule-based movement; F:ATP binding; P:metabolic process; C:kinesin complex; F:microtubule motor activity; C:microtubule
CGI_10016527	multidrug resistance-associated protein 7	3132	1	P:transmembrane transport; C:integral component of membrane; F:ATPase activity, coupled to transmembrane movement of substances; P:ATP catabolic process; F:ATP binding
CGI_10016530	glycogen muscle form	2703	1	F:pyridoxal phosphate binding; P:carbohydrate metabolic process; F:glycogen phosphorylase activity
CGI_10016531	hypothetical protein CGI_10016531	306	1	-
CGI_10016544	hypothetical protein CGI_10016544	2670	1	F:metal ion binding; F:nucleic acid binding
CGI_10016545	Nicastrin, partial	2022	1	P:protein processing; C:integral component of membrane
CGI_10016546	von willebrand factor type egf and pentraxin domain-containing protein 1	1494	1	-
CGI_10009367	ran-binding protein 3	405	1	-
CGI_10009375	telomerase protein component 1	3594	1	-
CGI_10021654	hypothetical protein CGI_10021654, partial	1206	1	F:metal ion binding; F:nucleic acid binding
CGI_10021659	fibronectin type-iii domain-containing protein 3a	1644	1	-
CGI_10021661	hypothetical protein CGI_10021661	573	1	-
CGI_10021663	cytosolic fe-s cluster assembly factor nubp2	822	1	C:cytoplasm; F:metal ion binding; P:iron-sulfur cluster assembly; F:ATP binding; F:4 iron, 4 sulfur cluster binding
CGI_10021669	hypothetical protein CGI_10021669	273	1	-
CGI_10021673	Actin-3	1134	1	C:cytoskeleton; C:cytoplasm; F:ATP binding
CGI_10021676	rna-binding protein 9	1236	1	F:nucleic acid binding; F:nucleotide binding
CGI_10021678	rap1 gtpase-gdp dissociation stimulator 1-a	1836	1	-
CGI_10021694	e3 sumo-protein ligase pias1	1578	1	F:zinc ion binding; F:ligase activity; F:nucleic acid binding; P:metabolic process
CGI_10021696	myocyte-specific enhancer factor 2a	351	1	P:regulation of transcription, DNA-templated; F:DNA binding; F:protein dimerization activity; C:nucleus
CGI_10021701	myocyte-specific enhancer factor 2a	1107	1	P:regulation of transcription, DNA-templated; F:DNA binding; F:protein dimerization activity; C:nucleus
CGI_10021703	Tetraspanin-3	750	1	C:integral component of membrane
CGI_10005252	Striatin-3	2400	1	-
CGI_10005253	integrator complex subunit 3	3051	1	-
CGI_10013566	hypothetical protein CAPTEDRAFT_224372	2085	0.82	-
CGI_10013571	tyrosine-protein phosphatase non-receptor type 13	3918	1	F:protein tyrosine phosphatase activity; P:peptidyl-tyrosine dephosphorylation
CGI_10005360	hypothetical protein CGI_10005360	303	1	-
CGI_10005361	protein quiver	465	1	-
CGI_10007732	glucose-6-phosphate isomerase	1167	1	P:glycolytic process; P:gluconeogenesis; F:glucose-6-phosphate isomerase activity
CGI_10007733	glucose-6-phosphate isomerase	1674	1	P:glycolytic process; P:gluconeogenesis; F:glucose-6-phosphate isomerase activity
CGI_10007743	rsm22-like mitochondrial	1746	1	F:copper ion binding; P:translation; P:methylation; F:methyltransferase activity
CGI_10027642	tripartite motif-containing protein 3	1857	1	F:zinc ion binding; C:intracellular
CGI_10027643	tripartite motif-containing protein 3	1755	1	F:zinc ion binding; C:intracellular
CGI_10027645	impact-like protein	531	1	-
CGI_10027657	cytokine receptor-like factor 3	1335	1	-
CGI_10027677	negative elongation factor e	795	1	F:translation elongation factor activity; F:nucleotide binding; P:translational elongation
CGI_10027697	ankyrin repeat and sterile alpha motif domain-containing protein 1b	1353	1	-
CGI_10015255	hypothetical protein CGI_10015255	1533	1	-
CGI_10015256	protein stoned-b	4074	1	P:endocytosis; C:clathrin adaptor complex; P:intracellular protein transport
CGI_10015268	hypothetical protein CGI_10015268	1011	1	-
CGI_10016683	schlafen family member 13	2718	1	F:ATP binding
CGI_10016684	hypothetical protein CGI_10016684	1611	1	-
CGI_10016692	adam family mig-17	2604	1	F:metalloendopeptidase activity; P:proteolysis
CGI_10016701	dual adapter for phosphotyrosine and 3-phosphotyrosine and 3-phosphoinositide	726	1	-
CGI_10016742	metal regulatory transcription factor 1	2013	1	F:metal ion binding; F:nucleic acid binding
CGI_10016743	hypothetical protein CGI_10016743	600	1	P:potassium ion transport; C:sodium:potassium-exchanging ATPase complex; P:sodium ion transport
CGI_10016744	hypothetical protein CGI_10016744	2070	1	-
CGI_10011343	hypothetical protein CGI_10011343	1002	1	-
CGI_10011344	hypothetical protein CGI_10011344	4002	1	-
CGI_10020884	Uncharacterized protein C7orf36	441	1	-
CGI_10026608	ccr4-not transcription complex subunit 3-like isoform x1	2007	0.68	-
CGI_10026621	Frizzled-7	585	0.85	C:integral component of membrane; P:multicellular organismal development; P:canonical Wnt signaling pathway; F:Wnt-activated receptor activity
CGI_10026626	cephalotocin receptor 1	1317	1	C:integral component of membrane; P:G-protein coupled receptor signaling pathway; F:G-protein coupled receptor activity
CGI_10026636	guanine nucleotide binding protein gamma 7	201	1	F:signal transducer activity; P:G-protein coupled receptor signaling pathway; C:heterotrimeric G-protein complex
CGI_10026643	astacin-like metalloendopeptidase	2439	1	F:zinc ion binding; C:intracellular
CGI_10002959	hypothetical protein CGI_10002959	600	1	-
CGI_10008471	zinc finger swim domain-containing protein 7	432	1	F:zinc ion binding
CGI_10008473	hypothetical protein CGI_10008473	159	1	-
CGI_10008478	protein phosphatase 1d	1986	1	P:protein dephosphorylation; F:metal ion binding; F:protein serine/threonine phosphatase activity
CGI_10005786	fibropellin- partial	1722	1	C:integral component of membrane; P:neuropeptide signaling pathway; F:calcium ion binding; F:G-protein coupled receptor activity
CGI_10005787	Latrophilin-3	435	1	C:integral component of membrane; P:G-protein coupled receptor signaling pathway; F:G-protein coupled receptor activity
CGI_10005788	Myosin-11	768	1	F:actin binding; C:myosin complex; F:ATP binding; F:motor activity; P:metabolic process
CGI_10009524	structural maintenance of chromosomes protein 4	3774	1	P:chromosome organization; F:ATP binding; C:chromosome; C:nucleus
CGI_10009534	Myosin-XVI	6831	1	C:myosin complex; F:ATP binding; F:motor activity; P:metabolic process
CGI_10009537	Profilin	399	1	F:actin binding; P:actin cytoskeleton organization
CGI_10009538	general transcription factor iif subunit 2	567	1	P:transcription initiation from RNA polymerase II promoter; F:ATP binding; C:transcription factor TFIIF complex; F:catalytic activity
CGI_10013147	hypothetical protein CGI_10013147	522	1	-
CGI_10013154	tolloid-like protein 2	627	1	-
CGI_10021288	riboflavin kinase	570	1	F:riboflavin kinase activity; P:riboflavin biosynthetic process; P:phosphorylation
CGI_10021292	scavenger receptor class f member 2	1746	1	-
CGI_10017738	hypothetical protein LOTGIDRAFT_113948	771	0.85	F:uridine kinase activity; P:CTP salvage; F:ATP binding; P:UMP salvage; P:phosphorylation
CGI_10017741	calcium-binding mitochondrial carrier protein s -2	1395	1	C:mitochondrial inner membrane; P:transmembrane transport; F:calcium ion binding; C:integral component of membrane
CGI_10017742	Coactosin	978	1	F:actin binding; C:intracellular
CGI_10017753	Actin	1140	1	C:cytoskeleton; C:cytoplasm; F:ATP binding
CGI_10017757	Actin, cytoplasmic	1140	1	C:cytoskeleton; C:cytoplasm; F:ATP binding
CGI_10017761	Beta-arrestin-1	1260	1	P:signal transduction
CGI_10017762	trafficking protein particle complex subunit 1	438	1	P:ER to Golgi vesicle-mediated transport; C:cis-Golgi network
CGI_10001153	hypothetical protein CGI_10001153	360	1	-
CGI_10015859	sodium-coupled neutral amino acid transporter partial	1230	1	C:integral component of membrane
CGI_10001625	multiple epidermal growth factor-like domains 10	513	1	-
CGI_10001626	multiple epidermal growth factor-like domains 10	1302	1	-
CGI_10001646	heat shock 70 kda protein 12a	1965	1	P:response to stress
CGI_10009672	deoxyribonucleoside 5 -monophosphate n-glycosidase	813	1	F:nucleoside deoxyribosyltransferase activity; P:deoxyribonucleoside monophosphate catabolic process; F:deoxyribonucleoside 5'-monophosphate N-glycosidase activity
CGI_10009678	hypothetical protein CGI_10009678	1473	1	-
CGI_10009680	casein kinase ii subunit alpha	1161	1	P:protein phosphorylation; F:ATP binding; F:protein serine/threonine kinase activity
CGI_10009682	orphan sodium- and chloride-dependent neurotransmitter transporter ntt4	2040	1	C:integral component of plasma membrane; P:neurotransmitter transport; P:transmembrane transport; F:neurotransmitter:sodium symporter activity
CGI_10004066	Latrophilin-3	2196	1	C:integral component of membrane; P:G-protein coupled receptor signaling pathway; C:plasma membrane; F:G-protein coupled receptor activity
CGI_10010627	hypothetical protein CGI_10010626	576	1	P:transmembrane transport; C:integral component of membrane
CGI_10012818	protein slit	3243	1	F:calcium ion binding; C:extracellular region
CGI_10012820	wd repeat-containing protein 24	2295	1	-
CGI_10012822	blastula protease 10	3915	1	F:metalloendopeptidase activity; P:proteolysis; F:zinc ion binding
CGI_10001472	hypothetical protein CGI_10001472	378	1	-
CGI_10001473	Tetraspanin-33	354	1	-
CGI_10003828	hypothetical protein CGI_10003828	600	1	-
CGI_10021068	hypothetical protein CGI_10021068	1362	1	F:metal ion binding
CGI_10021070	hypothetical protein CGI_10021070	1599	1	-
CGI_10021074	cholecystokinin receptor type a	1227	1	C:integral component of membrane; P:G-protein coupled receptor signaling pathway; F:G-protein coupled receptor activity
CGI_10008794	hypothetical protein CGI_10008794	2535	1	-
CGI_10008795	hypothetical protein CGI_10008795	585	1	-
CGI_10007205	hypothetical protein CGI_10007205	519	1	-
CGI_10007209	long-chain-fatty-acid-- ligase 1	2598	1	F:ligase activity; P:metabolic process
CGI_10007211	mps one binder kinase activator-like 1	729	1	F:kinase activity; P:phosphorylation
CGI_10023314	receptor-type tyrosine-protein phosphatase gamma	1344	1	F:protein tyrosine phosphatase activity; P:peptidyl-tyrosine dephosphorylation
CGI_10023322	serine threonine-protein kinase tousled-like 1	2469	0.99	P:protein phosphorylation; F:ATP binding; F:protein serine/threonine kinase activity
CGI_10023325	ras-associated and pleckstrin-like protein domains-containing protein 1	4050	1	P:signal transduction
CGI_10005175	glycogen debranching enzyme	678	1	F:amylo-alpha-1,6-glucosidase activity; P:glycogen catabolic process; F:4-alpha-glucanotransferase activity
CGI_10014414	hypothetical protein CGI_10014414	594	1	-
CGI_10014426	hypothetical protein CGI_10014426	315	1	-
CGI_10014428	hypothetical protein CGI_10014428	1419	1	-
CGI_10014434	hypothetical protein CGI_10014434	963	1	C:integral component of membrane; P:G-protein coupled receptor signaling pathway; F:G-protein coupled receptor activity
CGI_10014436	cell division control protein 42-like protein	684	1	F:GTP binding; C:intracellular; C:membrane; P:small GTPase mediated signal transduction; P:cell division
CGI_10014439	proton-coupled folate transporter	594	1	-
CGI_10014987	ferric-chelate reductase 1	936	1	-
CGI_10014993	---NA---	270		-
CGI_10015009	histone acetyltransferase myst1	1368	1	F:transferase activity, transferring acyl groups other than amino-acyl groups; P:regulation of transcription, DNA-templated; C:nucleus
CGI_10025240	Latrophilin-3	3528	1	C:integral component of membrane; P:neuropeptide signaling pathway; F:carbohydrate binding; C:plasma membrane; F:G-protein coupled receptor activity
CGI_10025245	hypothetical protein CGI_10025245	1140	1	C:integral component of membrane
CGI_10025246	hypothetical protein CGI_10025246	1236	1	-
CGI_10025253	prolactin-releasing peptide receptor	894	1	C:integral component of membrane; P:G-protein coupled receptor signaling pathway; F:G-protein coupled receptor activity
CGI_10025263	hypothetical protein CGI_10025263	789	1	-
CGI_10025270	zinc transporter zip10	1575	1	P:metal ion transport; C:membrane; F:metal ion transmembrane transporter activity; P:transmembrane transport
CGI_10025279	2-amino-3-ketobutyrate coenzyme a partial	1203	1	F:pyridoxal phosphate binding; F:glycine C-acetyltransferase activity; P:biosynthetic process; F:ligase activity
CGI_10019462	ets-related transcription factor elf-3	1374	1	P:regulation of transcription, DNA-templated; F:sequence-specific DNA binding transcription factor activity; F:sequence-specific DNA binding; C:nucleus
CGI_10019470	-like 2	1428	1	P:DNA duplex unwinding; F:ATP binding; F:ATP-dependent 5'-3' DNA helicase activity
CGI_10019477	hypothetical protein CGI_10019477	1614	1	-
CGI_10019483	a disintegrin and metalloproteinase with thrombospondin motifs 9	4647	1	F:metalloendopeptidase activity; P:integrin-mediated signaling pathway; P:proteolysis; F:zinc ion binding; C:proteinaceous extracellular matrix
CGI_10014036	hypothetical protein CGI_10014036	171	1	-
CGI_10014037	complement c3	5235	1	C:extracellular space; F:endopeptidase inhibitor activity; P:negative regulation of endopeptidase activity
CGI_10014042	Myosin-Ic	3108	1	C:myosin complex; F:ATP binding; F:motor activity; P:metabolic process
CGI_10014044	hypothetical protein CGI_10014044	1440	1	-
CGI_10014045	spry domain-containing socs box protein 4	279	1	P:intracellular signal transduction
CGI_10014054	wd repeat-containing protein 33	2946	1	-
CGI_10014057	atrial natriuretic peptide receptor a	2613	1	P:protein phosphorylation; C:integral component of membrane; P:intracellular signal transduction; F:guanylate cyclase activity; F:protein kinase activity; F:ATP binding; P:cGMP biosynthetic process
CGI_10014060	hypothetical protein CGI_10014060	537	1	-
CGI_10002451	Beta-centractin	717	1	-
CGI_10002452	tm2 domain-containing partial	540	0.83	-
CGI_10001271	hypothetical protein CGI_10001271	1110	1	-
CGI_10002918	hypothetical protein CGI_10002918	681	1	-
CGI_10004075	retinoic acid receptor rxr-alpha	1341	1	P:steroid hormone mediated signaling pathway; F:zinc ion binding; P:regulation of transcription, DNA-templated; F:sequence-specific DNA binding; F:sequence-specific DNA binding transcription factor activity; F:steroid hormone receptor activity; C:nucleus
CGI_10019324	ryanodine receptor 44f	7533	1	F:calcium channel activity; P:calcium ion transmembrane transport; C:membrane
CGI_10019325	ryanodine receptor 44f	4824	1	F:ryanodine-sensitive calcium-release channel activity; P:cellular calcium ion homeostasis; P:calcium ion transmembrane transport; F:calcium ion binding; C:integral component of membrane
CGI_10011124	hypothetical protein CGI_10011124	783	1	-
CGI_10028437	transient receptor potential-gamma protein	2484	1	F:calcium channel activity; P:calcium ion transmembrane transport; C:integral component of membrane
CGI_10028461	N-chimaerin	1551	1	F:metal ion binding; C:intracellular; P:intracellular signal transduction
CGI_10028485	dna-directed rna polymerase iii subunit rpc10	327	1	F:DNA-directed RNA polymerase activity; F:DNA binding; P:transcription, DNA-templated; C:nucleus; F:zinc ion binding
CGI_10028490	receptor-interacting serine threonine-protein kinase 4	552	1	F:kinase activity; P:phosphorylation
CGI_10028493	e3 ubiquitin-protein ligase siah1	813	1	F:ligase activity; F:ubiquitin-protein transferase activity; P:multicellular organismal development; P:protein ubiquitination; P:ubiquitin-dependent protein catabolic process; C:nucleus; F:zinc ion binding
CGI_10028509	f-box-like wd repeat-containing protein tbl1xr1	1581	1	-
CGI_10028515	methionine-r-sulfoxide reductase mitochondrial	489	1	F:peptide-methionine (R)-S-oxide reductase activity; P:oxidation-reduction process; P:protein repair; P:response to oxidative stress
CGI_10009339	flap endonuclease gen-like protein 1	1254	1	F:endonuclease activity; P:nucleic acid phosphodiester bond hydrolysis; F:DNA binding
CGI_10009340	hypothetical protein CGI_10009340	531	1	P:intracellular signal transduction; C:membrane
CGI_10009341	dispatched-like protein 1	3078	1	C:integral component of membrane; P:signal transduction; F:hedgehog receptor activity
CGI_10009349	hypothetical protein CGI_10009349	2259	1	F:metal ion binding; P:protein ubiquitination; F:ubiquitin-protein transferase activity
CGI_10009350	e3 ubiquitin-protein ligase herc2	414	1	F:metal ion binding; P:protein ubiquitination; F:ligase activity; F:ubiquitin-protein transferase activity
CGI_10009352	hypothetical protein CGI_10009352	1272	1	F:metal ion binding; P:protein ubiquitination; F:ubiquitin-protein transferase activity
CGI_10004220	sodium- and chloride-dependent glycine transporter 2	1959	1	C:integral component of membrane; F:neurotransmitter:sodium symporter activity; P:neurotransmitter transport; P:transmembrane transport
CGI_10010357	hypothetical protein CGI_10010357	768	1	P:intracellular signal transduction
CGI_10010362	hypothetical protein CGI_10010362	621	1	-
CGI_10010888	serine protease inhibitor dipetalogastin	381	1	F:peptidase activity; P:proteolysis
CGI_10010891	retinal rod rhodopsin-sensitive cgmp 3 -cyclic phosphodiesterase subunit delta	396	1	-
CGI_10011228	hypothetical protein CGI_10011228	915	1	-
CGI_10008845	hypothetical protein BRAFLDRAFT_218135	1161	0.67	-
CGI_10008857	hypothetical protein CGI_10008857	1656	1	-
CGI_10021345	ras-related c3 botulinum toxin substrate 1	333	1	F:GTP binding; P:small GTPase mediated signal transduction
CGI_10021355	receptor-type tyrosine-protein phosphatase zeta	1932	1	F:protein tyrosine phosphatase activity; P:peptidyl-tyrosine dephosphorylation
CGI_10021356	hypothetical protein CGI_10021356	693	1	-
CGI_10021366	ubiquitin-conjugating enzyme e2-17 kda	657	1	F:acid-amino acid ligase activity; P:metabolic process
CGI_10023045	hypothetical protein CGI_10023045	573	1	-
CGI_10023055	hypothetical protein CGI_10023055	3324	1	-
CGI_10023058	hypothetical protein CGI_10023058	1086	1	-
CGI_10023061	hypothetical protein CGI_10023061	963	1	-
CGI_10023062	hypothetical protein CGI_10023062	969	1	-
CGI_10023064	carnitine o-acetyltransferase	1830	1	P:metabolic process; F:transferase activity, transferring acyl groups
CGI_10023066	disabled-like protein 2-interacting protein	4206	1	F:GTPase activator activity; P:regulation of small GTPase mediated signal transduction; P:positive regulation of GTPase activity; C:intracellular
CGI_10023067	hypothetical protein CGI_10023067	360	1	-
CGI_10028231	thioredoxin domain-containing protein 16	2826	1	P:cell redox homeostasis
CGI_10028233	hypothetical protein CGI_10028233	5241	1	C:integral component of membrane; F:ion channel activity; P:ion transmembrane transport
CGI_10028235	Anoctamin-8	2352	1	C:integral component of membrane
CGI_10028237	beta- -galactosyltransferase 1	1662	1	F:transferase activity, transferring glycosyl groups; P:carbohydrate metabolic process
CGI_10028248	hypothetical protein CGI_10028248	234	1	-
CGI_10028251	nuclear hormone receptor hr96	912	1	P:steroid hormone mediated signaling pathway; F:zinc ion binding; P:regulation of transcription, DNA-templated; F:sequence-specific DNA binding; F:sequence-specific DNA binding transcription factor activity; F:steroid hormone receptor activity; C:nucleus
CGI_10028266	charged multivesicular body protein 2b	633	1	P:protein transport
CGI_10028271	hypothetical protein CGI_10028271	990	1	-
CGI_10028277	hypothetical protein CGI_10028277	519	1	-
CGI_10028283	receptor-type tyrosine-protein phosphatase t	2700	1	F:protein tyrosine phosphatase activity; P:peptidyl-tyrosine dephosphorylation
CGI_10028284	hypothetical protein CGI_10028284	243	1	-
CGI_10028287	kidney mitochondrial carrier protein 1	666	1	C:integral component of membrane; P:transport
CGI_10028290	emopamil-binding-like protein	669	1	F:cholestenol delta-isomerase activity; P:sterol metabolic process; C:integral component of membrane; C:endoplasmic reticulum
CGI_10028293	nhl repeat-containing protein 2	2100	1	-
CGI_10028309	cytochrome p450 2c3	1446	1	F:heme binding; F:oxidoreductase activity, acting on paired donors, with incorporation or reduction of molecular oxygen, reduced flavin or flavoprotein as one donor, and incorporation of one atom of oxygen; F:iron ion binding; P:oxidation-reduction process
CGI_10014205	hypothetical protein CGI_10014205	234	1	-
CGI_10004812	protein kinase c delta type	369	1	F:kinase activity; P:phosphorylation
CGI_10004209	receptor-type tyrosine-protein phosphatase alpha	1380	1	F:protein tyrosine phosphatase activity; P:peptidyl-tyrosine dephosphorylation
CGI_10004210	receptor-type tyrosine-protein phosphatase u	1104	1	F:protein tyrosine phosphatase activity; P:peptidyl-tyrosine dephosphorylation
CGI_10009868	hypothetical protein CGI_10009868	717	1	-
CGI_10017484	sin3 histone deacetylase corepressor complex component sds3	825	1	-
CGI_10017486	ubiquitin-conjugating enzyme e2 l3	543	1	F:acid-amino acid ligase activity; P:metabolic process
CGI_10017500	hypothetical protein CGI_10017500	1383	1	-
CGI_10017501	hypothetical protein CGI_10017501	672	1	-
CGI_10017503	cysteine and glycine-rich protein 3	363	1	F:zinc ion binding
CGI_10003019	hypothetical protein CGI_10003019	960	1	-
CGI_10003020	hypothetical protein CGI_10003020	666	1	F:catalytic activity; P:metabolic process
CGI_10003085	secreted frizzled-related protein 4	921	1	P:multicellular organismal development; P:Wnt signaling pathway
CGI_10003086	nucleosome assembly protein 1-like 4	1293	1	P:nucleosome assembly; C:nucleus
CGI_10019530	Ankyrin-2	8202	1	P:signal transduction
CGI_10019532	hypothetical protein CGI_10019532	6144	1	-
CGI_10019533	hypothetical protein CGI_10019533	165	1	-
CGI_10019542	programmed cell death protein 6	501	1	F:calcium ion binding
CGI_10019543	2-oxoglutarate dehydrogenase e1 mitochondrial	2889	1	F:oxoglutarate dehydrogenase (succinyl-transferring) activity; P:tricarboxylic acid cycle; F:thiamine pyrophosphate binding
CGI_10009112	e3 ubiquitin-protein ligase hace1	2700	1	P:protein ubiquitination; F:ligase activity; F:ubiquitin-protein transferase activity
CGI_10009140	hypothetical protein CGI_10009140	861	1	-
CGI_10004289	zinc finger mynd domain-containing protein 11	1944	1	F:metal ion binding
CGI_10002468	hypothetical protein CGI_10002468	1815	1	-
CGI_10002469	receptor-type tyrosine-protein phosphatase t	2067	1	F:protein tyrosine phosphatase activity; P:peptidyl-tyrosine dephosphorylation
CGI_10006814	hypothetical protein CGI_10006814	657	1	-
CGI_10009776	g-protein coupled receptor mth-like 3	981	1	C:integral component of membrane; P:G-protein coupled receptor signaling pathway; F:G-protein coupled receptor activity
CGI_10006602	two pore potassium channel protein sup-9	609	1	-
CGI_10006605	hypothetical protein CGI_10006605	1107	1	F:cysteine-type endopeptidase activity; P:proteolysis
CGI_10017262	fatty acid desaturase partial	690	1	P:lipid metabolic process
CGI_10017271	hypothetical protein CGI_10017271	264	1	-
CGI_10017272	hypothetical protein CGI_10017272	666	1	-
CGI_10017275	hypothetical protein CGI_10017275	594	1	-
CGI_10000748	ceramide kinase	1968	1	F:NAD+ kinase activity; P:phosphorylation; F:diacylglycerol kinase activity; P:protein kinase C-activating G-protein coupled receptor signaling pathway
CGI_10003415	Plexin-B1	1479	1	-
CGI_10003417	heat shock protein 70 b2	1905	1	F:ATP binding; P:response to stress
CGI_10015223	chondroitin sulfate synthase 2	2331	1	P:metabolic process; F:transferase activity, transferring hexosyl groups; C:Golgi cisterna membrane
CGI_10012177	cholecystokinin receptor	1266	1	C:integral component of membrane; P:G-protein coupled receptor signaling pathway; F:G-protein coupled receptor activity
CGI_10012180	integrin beta-3	1644	1	C:integral component of membrane; P:cell adhesion; P:integrin-mediated signaling pathway
CGI_10012181	integrin beta-6	483	1	C:integral component of membrane; P:multicellular organismal development; F:receptor activity; P:cell adhesion; P:integrin-mediated signaling pathway
CGI_10012184	hypothetical protein CGI_10012184	1227	1	-
CGI_10007903	cobw domain-containing protein 1	597	1	-
CGI_10007940	Caveolin-1	393	1	C:Golgi membrane; C:caveola
CGI_10023515	tripartite motif-containing protein 2	2424	1	-
CGI_10023523	mitochondrial import receptor subunit tom40-like protein 1	1050	1	C:mitochondrial outer membrane; P:transmembrane transport
CGI_10023528	hypothetical protein CGI_10023528	168	1	-
CGI_10023535	ribose-5-phosphate isomerase	723	1	P:pentose-phosphate shunt, non-oxidative branch; F:ribose-5-phosphate isomerase activity
CGI_10023538	hypothetical protein CGI_10023538	2502	1	-
CGI_10023539	Myoneurin	1344	1	F:metal ion binding; F:nucleic acid binding
CGI_10023550	neuron navigator partial	669	1	-
CGI_10005168	sterile alpha motif domain-containing protein 9	1983	1	-
CGI_10011780	hypothetical protein CGI_10011781	426	0.89	-
CGI_10011782	mitogen-activated protein kinase 1	939	1	F:MAP kinase activity; P:MAPK cascade; P:protein phosphorylation; F:ATP binding
CGI_10011795	hypothetical protein CGI_10011795	753	1	-
CGI_10022135	d-beta-hydroxybutyrate dehydrogenase	855	0.58	P:oxidation-reduction process; F:oxidoreductase activity; P:metabolic process
CGI_10022142	nad kinase	1218	1	P:phosphorylation; P:NADP biosynthetic process; F:NAD+ kinase activity; P:NAD metabolic process
CGI_10022147	cytidine deaminase	447	0.83	P:cytidine deamination; F:cytidine deaminase activity; F:zinc ion binding
CGI_10022152	solute carrier family 35 member e2	462	1	C:membrane
CGI_10022154	Enolase	3435	1	P:glycolytic process; C:phosphopyruvate hydratase complex; F:phosphopyruvate hydratase activity; F:magnesium ion binding; C:integral component of membrane
CGI_10022155	hypothetical protein LOTGIDRAFT_153844	837	0.82	C:cytoplasm; P:positive regulation of GTPase activity; P:regulation of ARF GTPase activity; F:ARF GTPase activator activity; F:zinc ion binding
CGI_10022157	arf-gap with coiled- ank repeat and ph domain-containing protein 2	1665	1	P:positive regulation of GTPase activity; P:regulation of ARF GTPase activity; F:ARF GTPase activator activity; F:zinc ion binding
CGI_10002593	hypothetical protein CGI_10002593	1176	1	-
CGI_10026654	atp-dependent rna helicase ddx1	747	1	F:nucleic acid binding; P:metabolic process; F:ATP binding; F:helicase activity
CGI_10026656	hypothetical protein CGI_10026656	645	1	-
CGI_10026660	hypothetical protein CGI_10026660	612	1	-
CGI_10026662	glycerol kinase	456	1	F:kinase activity; P:phosphorylation; F:phosphotransferase activity, alcohol group as acceptor; P:carbohydrate metabolic process
CGI_10026672	cholecystokinin receptor	1092	1	C:integral component of membrane; P:G-protein coupled receptor signaling pathway; F:G-protein coupled receptor activity
CGI_10026674	dbh-like monooxygenase protein 1	1707	1	P:oxidation-reduction process; F:copper ion binding; F:oxidoreductase activity, acting on paired donors, with incorporation or reduction of molecular oxygen, reduced ascorbate as one donor, and incorporation of one atom of oxygen
CGI_10026680	misato-like protein 1	1719	1	-
CGI_10026686	Rhodopsin, GQ-coupled	1167	1	C:integral component of membrane; P:G-protein coupled receptor signaling pathway; F:G-protein coupled receptor activity
CGI_10026687	Rhodopsin, GQ-coupled	1167	1	C:integral component of membrane; P:G-protein coupled receptor signaling pathway; F:G-protein coupled receptor activity
CGI_10026689	nt-3 growth factor receptor	2034	1	C:integral component of membrane; P:peptidyl-tyrosine phosphorylation; P:transmembrane receptor protein tyrosine kinase signaling pathway; F:ATP binding; F:transmembrane receptor protein tyrosine kinase activity
CGI_10026693	creb-regulated transcription coactivator 1	684	1	C:cytoplasm; P:positive regulation of CREB transcription factor activity; C:nucleus; F:cAMP response element binding protein binding; P:protein homotetramerization
CGI_10026703	bag family molecular chaperone regulator 4	1350	1	F:chaperone binding
CGI_10005044	hypothetical protein CGI_10005044	792	1	-
CGI_10005045	hypothetical protein CGI_10005045	165	1	-
CGI_10005047	hypothetical protein CGI_10005047	1068	1	C:integral component of membrane
CGI_10021745	structural maintenance of chromosomes protein 5	2772	1	C:Smc5-Smc6 complex; P:double-strand break repair via homologous recombination
CGI_10021752	hypothetical protein CGI_10021752	1290	1	-
CGI_10021754	calcium-regulated heat stable protein 1	459	1	P:regulation of transcription, DNA-templated; F:DNA binding
CGI_10021761	Cytohesin-1	1191	1	P:positive regulation of GTPase activity; F:ARF guanyl-nucleotide exchange factor activity; P:regulation of ARF protein signal transduction
CGI_10021762	serine threonine-protein kinase lmtk1	2772	1	F:protein tyrosine kinase activity; P:peptidyl-tyrosine phosphorylation; F:ATP binding
CGI_10021763	wd repeat-containing protein 13	1461	1	-
CGI_10011655	cytochrome p450 2d6	672	1	F:heme binding; F:oxidoreductase activity, acting on paired donors, with incorporation or reduction of molecular oxygen; F:monooxygenase activity; F:iron ion binding; P:oxidation-reduction process
CGI_10008222	Filamin-C	816	1	-
CGI_10008228	hypothetical protein CGI_10008228	1572	1	-
CGI_10003850	n-acyl-phosphatidylethanolamine-hydrolyzing phospholipase d	1167	1	F:zinc ion binding; P:metabolic process; F:N-acylphosphatidylethanolamine-specific phospholipase D activity
CGI_10006479	Calmodulin	672	1	F:calcium ion binding
CGI_10006484	phosphatidylinositol 3-kinase catalytic subunit type 3	2694	1	P:phosphatidylinositol-mediated signaling; F:1-phosphatidylinositol-3-kinase activity; F:ATP binding; P:phosphatidylinositol phosphorylation; P:phosphatidylinositol-3-phosphate biosynthetic process
CGI_10011071	hypothetical protein CGI_10011071	321	1	-
CGI_10011077	hypothetical protein CGI_10011077, partial	855	1	-
CGI_10005035	transmembrane protein 11	429	1	P:mitochondrion organization; C:integral component of mitochondrial inner membrane
CGI_10018604	autophagy protein 5	855	1	C:cytoplasm; P:autophagy
CGI_10018605	wd repeat-containing protein c2orf44-like protein	2190	1	-
CGI_10018613	coiled-coil domain-containing protein 6	1353	1	-
CGI_10018614	e3 ubiquitin-protein ligase chip-like isoform x2	837	0.86	-
CGI_10005388	cysteine-rich protein 1	237	1	F:zinc ion binding
CGI_10005389	pyroglutamylated rfamide peptide receptor	1119	1	C:integral component of membrane; P:neuropeptide signaling pathway; F:neuropeptide Y receptor activity
CGI_10005390	Uncharacterized protein C1orf83	1854	1	C:integral component of membrane; F:DNA binding; P:sodium ion transmembrane transport; F:sodium channel activity; C:nucleus; P:transcription, DNA-templated
CGI_10005392	baculoviral iap repeat-containing protein partial	981	1	F:zinc ion binding
CGI_10004091	regulator of differentiation 1	2295	1	F:RNA binding; P:mRNA processing; C:nucleus; F:nucleotide binding
CGI_10008128	wd repeat-containing protein mio	1545	1	-
CGI_10006013	growth arrest-specific protein 2	696	1	P:cell cycle arrest
CGI_10006016	Myophilin	564	1	-
CGI_10003994	multiple epidermal growth factor-like domains 6	1455	1	-
CGI_10005162	endoplasmic reticulum aminopeptidase 2	1260	1	F:metallopeptidase activity; P:proteolysis; F:zinc ion binding; F:aminopeptidase activity
CGI_10005164	hypothetical protein CGI_10005164	1434	1	-
CGI_10005167	hypothetical protein CGI_10005167	855	1	C:integral component of membrane; P:G-protein coupled receptor signaling pathway; F:G-protein coupled receptor activity
CGI_10026865	dopamine d2-like receptor	1242	1	C:integral component of membrane; P:G-protein coupled receptor signaling pathway; F:G-protein coupled receptor activity
CGI_10026909	transcription factor ap-4	1050	1	F:protein dimerization activity
CGI_10026924	hypothetical protein CGI_10026924	855	1	P:metabolic process; F:hydrolase activity
CGI_10026925	monocarboxylate transporter 12	1212	1	P:transmembrane transport; C:integral component of membrane
CGI_10009293	hypothetical protein CGI_10009293	939	1	-
CGI_10002017	alpha-tocopherol transfer-like protein	435	1	C:intracellular; P:transport; F:transporter activity
CGI_10010043	hypothetical protein CGI_10010043	1164	1	F:zinc ion binding; C:intracellular
CGI_10010045	hypothetical protein CGI_10010045	432	1	-
CGI_10006534	Alpha-endosulfine	372	1	-
CGI_10006535	Ubiquilin-1	1731	1	-
CGI_10006542	apoptosis regulator bcl-2	618	1	P:regulation of apoptotic process
CGI_10004186	hypothetical protein CGI_10004186	1722	1	-
CGI_10014295	tyrosine-protein kinase receptor tie-1	930	1	F:kinase activity; P:phosphorylation
CGI_10014300	hypothetical protein CGI_10014300	690	1	-
CGI_10016195	Copine-5	324	1	-
CGI_10016200	calcium-dependent protein kinase c	372	1	F:kinase activity; F:metal ion binding; P:phosphorylation; P:intracellular signal transduction
CGI_10016201	calcium-dependent protein kinase c	1179	1	P:protein phosphorylation; F:ATP binding; F:protein serine/threonine kinase activity
CGI_10016203	spindle assembly abnormal protein 6-like protein	933	0.83	-
CGI_10016206	hypothetical protein CGI_10016206	1188	1	P:cell cycle; F:GTP binding
CGI_10025403	developmentally-regulated gtp-binding protein 2	2604	1	F:GTP binding
CGI_10025410	Fascin	1500	1	F:protein binding, bridging; C:cytoskeleton; C:cytoplasm; F:actin filament binding
CGI_10025413	ankyrin repeat domain-containing protein 13c-b	1299	1	-
CGI_10025415	glycoprotein 3-alpha-l-fucosyltransferase a	549	1	C:Golgi cisterna membrane; F:fucosyltransferase activity; P:fucosylation; P:protein glycosylation; C:integral component of membrane
CGI_10025424	splicing arginine serine-rich 7	1350	1	F:nucleic acid binding; F:nucleotide binding
CGI_10025426	hypothetical protein CGI_10025426	2394	1	C:integral component of membrane; F:protein-hormone receptor activity; P:G-protein coupled receptor signaling pathway
CGI_10025427	hypothetical protein CGI_10025427	1029	1	-
CGI_10025428	hypothetical protein CGI_10025428	3918	1	-
CGI_10025435	hypothetical protein CGI_10025435	441	1	F:actin binding; P:actin cytoskeleton organization
CGI_10025442	solute carrier family 12 member 2	3051	1	F:cation:chloride symporter activity; P:chloride transmembrane transport; C:integral component of membrane
CGI_10025446	upf0631 protein	210	1	-
CGI_10025447	multidrug resistance-associated protein 1	4092	1	P:transmembrane transport; C:integral component of membrane; F:ATPase activity, coupled to transmembrane movement of substances; P:ATP catabolic process; F:ATP binding
CGI_10003490	Actin	1131	1	C:cytoskeleton; C:cytoplasm; F:ATP binding
CGI_10011675	multiple epidermal growth factor-like domains 10	2649	1	P:cell adhesion
CGI_10011676	receptor-type tyrosine-protein phosphatase u	3333	1	F:protein tyrosine phosphatase activity; P:cell adhesion; P:peptidyl-tyrosine dephosphorylation
CGI_10011678	Beta-lactamase	756	1	-
CGI_10010077	hypothetical protein CGI_10010077	666	1	-
CGI_10010078	hypothetical protein CGI_10010078	1407	1	-
CGI_10010079	hypothetical protein CGI_10010079	1176	1	-
CGI_10010080	hypothetical protein CGI_10010080	1686	1	-
CGI_10010081	hypothetical protein CGI_10010081	387	1	-
CGI_10002307	hypothetical protein CGI_10002307	498	1	-
CGI_10002308	hypothetical protein CGI_10002308	672	1	-
CGI_10002311	Transaldolase	1683	1	C:cytoplasm; F:sedoheptulose-7-phosphate:D-glyceraldehyde-3-phosphate glyceronetransferase activity; P:pentose-phosphate shunt
CGI_10004505	hypothetical protein CGI_10004505	1536	1	-
CGI_10004507	multiple epidermal growth factor-like domains 10	2193	1	-
CGI_10011710	wd repeat-containing protein 61	972	1	-
CGI_10011718	Plasminogen	1491	1	-
CGI_10014855	calpain-1 catalytic subunit	1920	1	C:intracellular; P:proteolysis; F:calcium-dependent cysteine-type endopeptidase activity
CGI_10026834	glucans biosynthesis glucosyltransferase h	1995	1	P:metabolic process; F:transferase activity
CGI_10026836	melatonin receptor type 1a	888	1	C:integral component of membrane; P:G-protein coupled receptor signaling pathway; F:G-protein coupled receptor activity
CGI_10026847	larval muscle	471	1	-
CGI_10026848	Actin-3	561	1	-
CGI_10026854	hypothetical protein CGI_10026854	927	1	-
CGI_10007170	neural cell adhesion molecule l1	1542	1	-
CGI_10007171	sushi repeat-containing protein srpx2	6804	1	F:calcium ion binding
CGI_10007174	hypothetical protein CGI_10007176	1305	0.75	-
CGI_10007175	hypothetical protein CGI_10007175	669	1	-
CGI_10007176	hypothetical protein CGI_10007176	1014	1	-
CGI_10016573	Zonadhesin	1938	1	-
CGI_10016575	hypothetical protein CGI_10016575	1011	1	-
CGI_10016576	hypothetical protein CGI_10016576	312	1	-
CGI_10016577	hypothetical protein CGI_10016577	444	1	-
CGI_10016578	hypothetical protein CGI_10016578	471	1	-
CGI_10016579	angiopoietin-1 receptor	918	1	-
CGI_10016586	hypothetical protein CGI_10016586	1089	1	-
CGI_10016587	Tenascin	2004	1	-
CGI_10016590	sh2 domain-containing protein 4a	558	1	-
CGI_10002526	cell surface glycoprotein 1	3006	1	-
CGI_10002879	hypothetical protein CGI_10002879	633	1	-
CGI_10011548	mitotic spindle assembly checkpoint protein mad2a	621	1	P:mitotic spindle assembly checkpoint
CGI_10003842	hypothetical protein CGI_10003842	696	1	P:metabolic process; F:hydrolase activity
CGI_10003843	hypothetical protein CGI_10003843	498	1	P:metabolic process; F:hydrolase activity
CGI_10012017	cgmp-inhibited 3 -cyclic phosphodiesterase a	2460	1	F:metal ion binding; P:metabolic process; P:signal transduction; F:3',5'-cyclic-nucleotide phosphodiesterase activity
CGI_10012018	cgmp-inhibited 3 -cyclic phosphodiesterase b	900	1	-
CGI_10012019	src substrate cortactin	2040	1	P:oxidation-reduction process; F:oxidoreductase activity
CGI_10007159	tripartite motif-containing protein 2	1632	1	F:zinc ion binding; C:intracellular
CGI_10007161	tripartite motif-containing protein 2	2640	1	F:zinc ion binding; C:intracellular
CGI_10007168	zinc finger and btb domain-containing protein 24	1428	1	F:metal ion binding; F:nucleic acid binding
CGI_10025809	pdz and lim domain protein 5	1521	1	F:zinc ion binding
CGI_10025810	pdz and lim domain protein 1	975	1	F:zinc ion binding
CGI_10025815	thiopurine s-methyltransferase	564	1	F:S-adenosylmethionine-dependent methyltransferase activity; P:methylation
CGI_10025826	Mitofusin-2	3012	1	P:protein phosphorylation; F:protein kinase activity; F:ATP binding; P:GTP catabolic process; F:GTPase activity; F:GTP binding
CGI_10025828	tyrosine-protein phosphatase lar	3147	0.44	-
CGI_10025834	tripartite motif-containing protein 2	2622	1	F:zinc ion binding; C:intracellular
CGI_10025836	casein kinase i isoform gamma-3	1404	1	P:protein phosphorylation; F:ATP binding; F:protein serine/threonine kinase activity
CGI_10025837	Thrombospondin-3	3363	1	C:extracellular region; P:cell adhesion; F:calcium ion binding
CGI_10025850	procollagen- -oxoglutarate 5-dioxygenase 3	2193	1	F:L-ascorbic acid binding; F:iron ion binding; F:procollagen-lysine 5-dioxygenase activity; C:endoplasmic reticulum; P:oxidation-reduction process
CGI_10025851	hypothetical protein CGI_10025851	216	1	-
CGI_10025852	pitslre serine threonine-protein kinase cdc2l1	2355	1	P:protein phosphorylation; F:ATP binding; F:protein serine/threonine kinase activity
CGI_10025856	dna mismatch repair protein msh2	2748	1	C:MutSalpha complex; C:MutSbeta complex; F:ATP binding; P:mismatch repair; F:mismatched DNA binding
CGI_10025858	hypothetical protein CGI_10025858	627	1	-
CGI_10016077	ubiquitin-associated domain-containing protein 1	1299	1	-
CGI_10016101	calcium calmodulin-dependent protein kinase kinase 1	1773	1	P:protein phosphorylation; F:ATP binding; F:protein serine/threonine kinase activity
CGI_10011888	hypothetical protein CGI_10011888	477	1	-
CGI_10012959	hypothetical protein CGI_10012959	333	1	-
CGI_10012961	transmembrane protein 98	381	1	C:integral component of membrane
CGI_10012967	Severin	1389	1	F:actin binding
CGI_10010711	1-phosphatidylinositol- -bisphosphate phosphodiesterase beta-3	1638	1	P:intracellular signal transduction; F:signal transducer activity; F:phosphatidylinositol phospholipase C activity; P:lipid catabolic process; F:calcium ion binding
CGI_10010718	-like protein subfamily c member 4	591	1	-
CGI_10006020	bridging integrator 3-like protein	774	1	C:cytoplasm
CGI_10006023	c-jun-amino-terminal kinase-interacting protein 3	561	1	F:kinase activity; P:phosphorylation
CGI_10006026	protein cbp-1	948	1	F:transcription cofactor activity; F:zinc ion binding; P:regulation of transcription, DNA-templated; P:histone acetylation; F:histone acetyltransferase activity; C:nucleus
CGI_10006028	hypothetical protein CGI_10006028	666	1	-
CGI_10006029	creb-binding protein	306	1	F:transcription cofactor activity; P:regulation of transcription, DNA-templated
CGI_10004834	neurogenic locus notch protein	3285	1	F:calcium ion binding; C:membrane; P:cell differentiation
CGI_10018876	actin 2	1131	1	C:cytoskeleton; C:cytoplasm; F:ATP binding
CGI_10018882	high affinity copper uptake protein 1	624	1	C:integral component of membrane; P:copper ion transmembrane transport; F:copper ion transmembrane transporter activity
CGI_10018892	solute carrier family 13 member 3	1383	1	C:membrane; P:sodium ion transport; P:transmembrane transport; F:transporter activity
CGI_10013955	3-mercaptopyruvate sulfurtransferase	885	1	F:thiosulfate sulfurtransferase activity; P:metabolic process
CGI_10013956	nad-dependent deacetylase sirtuin-7	2292	1	F:NAD+ binding
CGI_10013957	nad-dependent deacetylase sirtuin-7	771	1	F:NAD+ binding
CGI_10013959	trithorax group protein osa-like	3198	0.77	-
CGI_10013964	hypothetical protein CGI_10013964	1866	1	-
CGI_10021850	ubiquitin-conjugating enzyme e2 d4	450	1	F:acid-amino acid ligase activity; P:metabolic process
CGI_10021860	visual pigment-like receptor peropsin	837	1	C:integral component of membrane; P:G-protein coupled receptor signaling pathway; F:G-protein coupled receptor activity
CGI_10021863	annexin a7	972	1	P:negative regulation of coagulation; F:calcium-dependent phospholipid binding; F:calcium ion binding
CGI_10021864	annexin a7	192	1	F:calcium ion binding; F:calcium-dependent phospholipid binding
CGI_10013607	calcineurin subunit b type 1	912	1	F:calcium ion binding
CGI_10008499	mitogen-activated protein kinase kinase kinase 2	978	1	F:protein kinase activity; P:protein phosphorylation; F:ATP binding
CGI_10001622	hypothetical protein CGI_10001622	582	1	-
CGI_10002173	hypothetical protein CGI_10002173	2241	1	P:signal transduction
CGI_10025516	sulfotransferase partial	642	1	F:sulfotransferase activity; P:metabolic process
CGI_10025518	hypothetical protein CGI_10025518	378	1	C:integral component of membrane
CGI_10025540	nacrein-like protein f	837	1	P:one-carbon metabolic process; F:zinc ion binding; F:carbonate dehydratase activity
CGI_10025547	Cytoglobin-2	564	1	F:heme binding; F:oxygen transporter activity; P:oxygen transport; F:iron ion binding; F:oxygen binding
CGI_10025549	hypothetical protein CGI_10025549	1092	1	-
CGI_10025550	hypothetical protein CGI_10025550	1566	1	-
CGI_10025551	hypothetical protein CGI_10025551	1125	1	-
CGI_10025571	vwfa and cache domain-containing protein 1	1422	1	-
CGI_10025578	caspase recruitment domain-containing protein 11	480	0.89	C:intracellular; P:regulation of apoptotic process
CGI_10019286	sap domain-containing ribonucleoprotein	714	1	F:nucleic acid binding; C:viral nucleocapsid; C:ribonucleoprotein complex
CGI_10019287	tripartite motif-containing protein 2	1050	1	-
CGI_10019309	adp-ribosylation factor-binding protein gga3	2058	1	P:vesicle-mediated transport; P:intracellular protein transport; F:ADP-ribosylation factor binding; C:clathrin adaptor complex; C:trans-Golgi network
CGI_10019313	lin-54-like protein	2295	1	-
CGI_10019314	cop9 signalosome complex subunit 4	1233	1	-
CGI_10008546	excitatory amino acid transporter 2	1500	1	P:dicarboxylic acid transport; F:sodium:dicarboxylate symporter activity; C:membrane
CGI_10028824	type i inositol- -trisphosphate 5-phosphatase	2043	1	P:phosphatidylinositol dephosphorylation
CGI_10028852	suppressor of presenilin protein 4	3942	1	F:metal ion binding; F:nucleic acid binding
CGI_10028857	adenylate cyclase type 2	2541	1	P:intracellular signal transduction; F:phosphorus-oxygen lyase activity; P:cyclic nucleotide biosynthetic process; C:integral component of membrane; F:nucleotide binding
CGI_10028858	m-phase phosphoprotein 6	480	1	-
CGI_10028878	fatty acyl- hydrolase medium chain	1722	1	P:metabolic process; F:hydrolase activity
CGI_10028879	Uncharacterized protein C6orf62-like protein	687	1	-
CGI_10028897	amiloride-sensitive amine oxidase	2424	1	F:copper ion binding; P:oxidation-reduction process; F:quinone binding; F:primary amine oxidase activity; P:amine metabolic process
CGI_10028927	peptidase m20 domain-containing protein 2	1191	1	P:metabolic process; F:hydrolase activity
CGI_10028933	zinc finger mynd domain-containing protein 19	699	1	F:metal ion binding
CGI_10028939	multiple epidermal growth factor-like domains 11	927	1	-
CGI_10013357	adenosine deaminase	1080	1	F:deaminase activity; P:purine ribonucleoside monophosphate biosynthetic process
CGI_10013367	hypothetical protein CGI_10013367	564	1	-
CGI_10013368	protein c20orf11	930	1	-
CGI_10013370	hypothetical protein CGI_10013370	2712	1	-
CGI_10013371	hypothetical protein CGI_10013371	999	1	C:cytoskeleton; P:signal transduction
CGI_10013384	upf0160 protein partial	1041	1	-
CGI_10000686	hypothetical protein CGI_10000686	279	1	-
CGI_10003403	scavenger receptor class f member 2	1254	1	-
CGI_10022762	misshapen-like kinase 1	876	1	P:protein phosphorylation; F:ATP binding; F:protein serine/threonine kinase activity
CGI_10016319	hypothetical protein CGI_10016319	846	0.99	-
CGI_10016331	rna-binding protein musashi-like protein rbp6	846	1	F:nucleic acid binding; F:nucleotide binding
CGI_10015014	signal peptidase complex subunit 3	540	1	F:peptidase activity; P:signal peptide processing; C:integral component of membrane; P:proteolysis; C:signal peptidase complex
CGI_10013925	hypothetical protein CGI_10013925	1545	1	F:2-methylcitrate dehydratase activity; P:propionate catabolic process
CGI_10013930	protein dek	1311	1	F:DNA binding
CGI_10016260	Caspase-10	987	0.99	P:apoptotic process; P:proteolysis; F:cysteine-type endopeptidase activity
CGI_10016268	fat-like cadherin-related tumor suppressor-like protein	636	1	-
CGI_10016275	pancreatic lipase-related protein 1	558	1	C:extracellular region; P:lipid metabolic process; F:catalytic activity
CGI_10016276	pancreatic lipase-related protein 1	1080	1	C:extracellular region; P:lipid metabolic process; F:triglyceride lipase activity
CGI_10016277	tripartite motif-containing protein 45	1770	1	F:zinc ion binding; C:intracellular
CGI_10000733	upf0160 protein mitochondrial	372	1	-
CGI_10000848	hypothetical protein CGI_10000848	435	1	-
CGI_10014350	hypothetical protein CGI_10014350	441	1	-
CGI_10014354	hypothetical protein CGI_10014354	210	1	-
CGI_10022793	15-hydroxyprostaglandin dehydrogenase	432	1	P:oxidation-reduction process; F:oxidoreductase activity
CGI_10022796	multiple epidermal growth factor-like domains 10	1806	1	-
CGI_10022809	Uncharacterized protein C5orf35	651	1	-
CGI_10022812	galanin receptor type 2	1092	1	C:integral component of membrane; P:G-protein coupled receptor signaling pathway; F:G-protein coupled receptor activity
CGI_10022817	Josephin-2	648	1	F:omega peptidase activity; P:proteolysis
CGI_10001200	Cullin-5	2286	1	F:ubiquitin protein ligase binding; C:cullin-RING ubiquitin ligase complex; P:ubiquitin-dependent protein catabolic process
CGI_10022550	deleted in malignant brain tumors 1 protein	2913	1	F:scavenger receptor activity; C:membrane; P:receptor-mediated endocytosis
CGI_10022555	protein mab-21-like 2-b	1080	1	-
CGI_10022558	Septin-2	1428	1	F:GTP binding; P:cell cycle; C:septin complex
CGI_10022563	stromal interaction molecule 1	2187	1	-
CGI_10022567	pgap2-interacting protein	2079	1	P:GPI anchor biosynthetic process
CGI_10022576	hypothetical protein CGI_10022576	810	1	-
CGI_10022583	Hemicentin-1	1728	1	-
CGI_10001342	hypothetical protein CGI_10001342	2508	1	C:integral component of membrane; P:G-protein coupled receptor signaling pathway; F:G-protein coupled receptor activity
CGI_10001636	cytochrome p450 2d28	1260	1	F:heme binding; F:oxidoreductase activity, acting on paired donors, with incorporation or reduction of molecular oxygen; F:monooxygenase activity; F:iron ion binding; P:oxidation-reduction process
CGI_10001075	werner syndrome atp-dependent helicase-like protein	1188	1	F:nucleic acid binding; P:metabolic process; F:ATP binding; F:helicase activity
CGI_10014926	hypothetical protein CGI_10014926	459	1	-
CGI_10014929	cystathionine beta-synthase	1941	1	C:cytoplasm; F:adenyl nucleotide binding; P:cysteine biosynthetic process via cystathionine; F:cystathionine beta-synthase activity; P:cysteine biosynthetic process from serine
CGI_10014930	tyrosine kinase receptor cad96ca	2160	1	F:protein kinase activity; P:protein phosphorylation; F:ATP binding
CGI_10014938	glycerophosphodiester phosphodiesterase 5	2445	1	P:glycerol metabolic process; P:lipid metabolic process; P:intracellular signal transduction; F:glycerophosphodiester phosphodiesterase activity; F:starch binding
CGI_10014941	glutamate--cysteine ligase regulatory subunit	819	1	F:ligase activity; P:metabolic process
CGI_10014943	neuronal membrane glycoprotein m6-b	804	1	C:integral component of membrane
CGI_10003530	fizzy-related-like partial	828	1	-
CGI_10003531	t-cell acute lymphocytic leukemia protein 1	660	1	F:protein dimerization activity
CGI_10003535	hypothetical protein CGI_10003535	1065	1	P:protein phosphorylation; F:ATP binding; F:protein serine/threonine kinase activity
CGI_10015451	Galectin-4	1620	1	F:carbohydrate binding
CGI_10005883	toll-like receptor 6	321	1	P:signal transduction
CGI_10005884	hypothetical protein CGI_10005884	618	1	-
CGI_10020159	hypothetical protein CGI_10020159	1896	1	-
CGI_10020162	tyrosine-protein phosphatase non-receptor type 9	2241	1	F:protein tyrosine phosphatase activity; P:peptidyl-tyrosine dephosphorylation
CGI_10020178	grip1-associated protein 1	1989	1	-
CGI_10005131	baculoviral iap repeat-containing protein 3	480	1	F:zinc ion binding
CGI_10016127	pancreatic secretory granule membrane major glycoprotein gp2	1710	1	C:integral component of membrane; P:G-protein coupled receptor signaling pathway; F:G-protein coupled receptor activity
CGI_10016135	hypothetical protein CGI_10016135	840	1	F:carbohydrate binding; P:carbohydrate metabolic process; F:isomerase activity
CGI_10016144	upf0552 protein c15orf38-like protein	597	0.96	-
CGI_10016148	hypothetical protein CGI_10016148	792	1	-
CGI_10006111	hypothetical protein CGI_10006111	882	1	-
CGI_10014796	hypothetical protein CGI_10014796	747	1	-
CGI_10014800	dna damage-regulated autophagy modulator protein 2	843	1	-
CGI_10015092	hypothetical protein CGI_10015092	1074	1	-
CGI_10007754	acetylcholine receptor subunit delta	2898	1	F:G-protein coupled receptor activity; P:ion transmembrane transport; F:extracellular ligand-gated ion channel activity; P:G-protein coupled receptor signaling pathway; C:integral component of membrane
CGI_10007331	hypothetical protein CGI_10007331	1488	1	-
CGI_10014061	dna replication complex gins protein sld5	513	1	C:nucleus; P:DNA replication
CGI_10014064	Innexin-3	1017	1	C:integral component of membrane; P:ion transport; C:gap junction
CGI_10014068	hypothetical protein CGI_10014068	930	1	-
CGI_10014070	glyoxylate reductase hydroxypyruvate reductase	825	1	F:NAD binding; P:oxidation-reduction process; F:oxidoreductase activity, acting on the CH-OH group of donors, NAD or NADP as acceptor
CGI_10014078	hypothetical protein CGI_10014078	285	1	-
CGI_10014079	inositol-trisphosphate 3-kinase b	1317	1	F:inositol-1,4,5-trisphosphate 3-kinase activity; P:phosphorylation
CGI_10008810	proteasome subunit alpha type-1	759	1	C:proteasome core complex; F:threonine-type endopeptidase activity; P:proteolysis involved in cellular protein catabolic process
CGI_10008812	m-phase phosphoprotein 8	2277	1	-
CGI_10008814	vesicle transport protein partial	417	1	C:integral component of membrane; P:vesicle-mediated transport
CGI_10011323	sulfotransferase 1c1	567	1	F:sulfotransferase activity; P:metabolic process
CGI_10011329	maternal protein exuperantia-1	1665	1	F:nucleic acid binding
CGI_10011330	hypothetical protein CGI_10011330	438	1	-
CGI_10011331	beta- -galactosyltransferase 1	1521	1	C:Golgi apparatus; F:galactosyltransferase activity; P:protein glycosylation; C:integral component of membrane
CGI_10005366	runt-related transcription factor 1	1638	1	P:regulation of transcription, DNA-templated; F:sequence-specific DNA binding transcription factor activity; F:DNA binding; F:ATP binding; C:nucleus
CGI_10013251	hypothetical protein CGI_10013251	999	1	-
CGI_10013252	hypothetical protein CGI_10013252	1269	1	-
CGI_10013261	Cystatin-B	411	1	F:cysteine-type endopeptidase inhibitor activity; C:intracellular; P:negative regulation of endopeptidase activity
CGI_10026176	hypothetical protein CGI_10026176	3312	1	P:signal transduction
CGI_10026181	Centrin-3	540	1	F:calcium ion binding
CGI_10026185	coiled-coil domain-containing protein 97	531	1	-
CGI_10026186	Calpain-A	3036	1	C:intracellular; P:proteolysis; F:calcium-dependent cysteine-type endopeptidase activity; F:calcium ion binding
CGI_10026187	hypothetical protein CGI_10026187	285	1	-
CGI_10026188	hypothetical protein CGI_10026188	384	1	-
CGI_10026190	hypothetical protein CGI_10026190	417	1	F:sequence-specific DNA binding; F:sequence-specific DNA binding transcription factor activity; P:regulation of transcription, DNA-templated
CGI_10026191	hypothetical protein CGI_10026191	573	1	F:sequence-specific DNA binding; F:sequence-specific DNA binding transcription factor activity; P:regulation of transcription, DNA-templated
CGI_10026194	scavenger receptor class f member 2	438	1	-
CGI_10016368	e3 ubiquitin-protein ligase shprh	5859	1	F:ligase activity; F:helicase activity; F:DNA binding; F:ATP binding; P:metabolic process; F:zinc ion binding
CGI_10016371	---NA---	273		-
CGI_10016372	hypothetical protein CGI_10016372	1782	1	-
CGI_10016373	hypothetical protein CGI_10016373	1131	1	-
CGI_10016374	tripartite motif-containing protein 2	1656	1	F:zinc ion binding; C:intracellular
CGI_10016375	arf-gap with sh3 ank repeat and ph domain-containing protein 1	2475	1	P:positive regulation of GTPase activity; P:regulation of ARF GTPase activity; F:ARF GTPase activator activity; F:zinc ion binding
CGI_10016378	sterile alpha and tir motif-containing protein 1	570	1	P:signal transduction
CGI_10016379	hypothetical protein CGI_10016379	1224	1	-
CGI_10016382	wiskott-aldrich syndrome protein family member 3	1605	1	P:actin cytoskeleton organization; C:cytoskeleton; F:actin binding
CGI_10016387	nadp-dependent malic mitochondrial	1737	1	F:NAD binding; F:metal ion binding; P:malate metabolic process; P:oxidation-reduction process; F:malate dehydrogenase (decarboxylating) (NAD+) activity
CGI_10022521	peptide methionine sulfoxide reductase msra 2	177	1	F:peptide-methionine (S)-S-oxide reductase activity; P:oxidation-reduction process; P:protein repair; P:response to oxidative stress
CGI_10022531	thioredoxin domain-containing protein	612	1	-
CGI_10022534	hypothetical protein CGI_10022534	1119	1	-
CGI_10015472	Peroxidasin	4308	1	F:heme binding; F:peroxidase activity; P:oxidation-reduction process; P:response to oxidative stress
CGI_10015482	e3 ubiquitin-protein ligase mib2	1839	1	F:metal ion binding; P:protein ubiquitination; F:ligase activity; F:ubiquitin-protein transferase activity
CGI_10009733	hypothetical protein CGI_10009733	291	1	-
CGI_10009734	hypothetical protein CGI_10009734	411	1	-
CGI_10009735	hypothetical protein CGI_10009735	1368	1	-
CGI_10020838	Fibrocystin-L	15165	1	P:translational initiation; F:GTP binding; P:GTP catabolic process; F:translation initiation factor activity; P:transmembrane receptor protein tyrosine kinase signaling pathway; C:intracellular; P:peptidyl-tyrosine phosphorylation; C:integral component of membrane; F:transmembrane receptor protein tyrosine kinase activity; F:GTPase activity; F:ATP binding
CGI_10024416	hypothetical protein CGI_10024416	1110	1	-
CGI_10024422	hypothetical protein CGI_10024422	450	1	-
CGI_10024438	g-protein-signaling modulator 2	1767	1	P:regulation of G-protein coupled receptor protein signaling pathway; P:regulation of catalytic activity; F:GDP-dissociation inhibitor activity
CGI_10024439	pre-mrna-splicing factor syf1	2553	1	P:RNA processing; C:nucleus
CGI_10024449	hypothetical protein CGI_10024449	423	1	C:Smc5-Smc6 complex; C:nucleus; P:DNA repair
CGI_10024453	hypothetical protein CGI_10024453	321	1	-
CGI_10023667	sterile alpha and tir motif-containing protein 1	2652	1	P:signal transduction
CGI_10023669	Uncharacterized protein C22orf13-like protein	606	1	-
CGI_10023673	unc-93-like protein a	1629	1	-
CGI_10023679	phosducin-like protein	1230	0.99	P:cell redox homeostasis
CGI_10014969	zinc finger protein 183	954	0.83	F:zinc ion binding
CGI_10014970	guanine nucleotide-binding protein g subunit alpha	1296	1	F:signal transducer activity; P:GTP catabolic process; F:G-protein beta/gamma-subunit complex binding; F:GTPase activity; P:G-protein coupled receptor signaling pathway; F:GTP binding
CGI_10014974	hypothetical protein CGI_10014974	1029	1	F:signal transducer activity; P:small GTPase mediated signal transduction; C:intracellular; P:GTP catabolic process; F:G-protein beta/gamma-subunit complex binding; F:GTPase activity; P:G-protein coupled receptor signaling pathway; F:GTP binding
CGI_10014981	polyamine oxidase 3	1530	1	P:oxidation-reduction process; F:oxidoreductase activity
CGI_10018378	f-box only protein 9	2001	1	-
CGI_10018381	protein fam63b	591	0.97	-
CGI_10018389	neuropeptide y receptor type 4	1059	1	C:integral component of membrane; P:G-protein coupled receptor signaling pathway; F:G-protein coupled receptor activity
CGI_10018396	radical s-adenosyl methionine domain-containing protein 2	1050	1	C:endoplasmic reticulum membrane; P:defense response to virus; C:lipid particle; F:iron-sulfur cluster binding; P:metabolic process; F:catalytic activity
CGI_10013115	d-3-phosphoglycerate partial	1491	1	F:NAD binding; P:oxidation-reduction process; F:oxidoreductase activity, acting on the CH-OH group of donors, NAD or NADP as acceptor
CGI_10013121	corticotropin-releasing factor receptor 1	1257	1	C:integral component of membrane; P:G-protein coupled receptor signaling pathway; C:plasma membrane; F:G-protein coupled receptor activity
CGI_10008828	Calpain-5	1932	1	C:intracellular; P:proteolysis; F:calcium-dependent cysteine-type endopeptidase activity
CGI_10008829	hypothetical protein CGI_10008829	870	0.99	-
CGI_10008832	hypothetical protein CGI_10008832	3024	1	-
CGI_10011068	hypothetical protein CGI_10011068	1140	1	-
CGI_10016646	palmitoyltransferase zdhhc16	630	1	P:metabolic process; F:transferase activity
CGI_10016648	mannose-6-phosphate isomerase	1461	1	P:GDP-mannose biosynthetic process; P:carbohydrate metabolic process; F:zinc ion binding; F:mannose-6-phosphate isomerase activity
CGI_10001437	hypothetical protein CGI_10001437	450	1	-
CGI_10009247	hypothetical protein CGI_10009247	930	1	-
CGI_10009259	hypothetical protein CGI_10009259	492	1	-
CGI_10021549	hypothetical protein CGI_10021549	5046	1	-
CGI_10021550	osteopetrosis-associated transmembrane protein 1	546	1	C:integral component of membrane
CGI_10021552	rap guanine nucleotide exchange factor 1	3471	1	F:guanyl-nucleotide exchange factor activity; P:regulation of small GTPase mediated signal transduction; P:positive regulation of GTPase activity; C:intracellular
CGI_10021553	hypothetical protein CGI_10021553	264	1	-
CGI_10021555	hypothetical protein CGI_10021555	285	1	P:negative regulation of peptidase activity; C:extracellular region; F:peptidase inhibitor activity
CGI_10021556	krueppel-like factor 3	408	1	F:metal ion binding; F:nucleic acid binding
CGI_10021562	tbc1 domain family member 4	6006	1	F:Rab GTPase activator activity; P:positive regulation of Rab GTPase activity; P:proteolysis; F:metallopeptidase activity
CGI_10003886	Septin-7	1875	1	P:cell cycle; F:GTP binding
CGI_10016549	splicing factor 3a subunit 2	615	1	F:nucleic acid binding; C:nucleus; F:zinc ion binding
CGI_10016563	[Pyruvate dehydrogenase [lipoamide]] kinase isozyme 2, mitochondrial [Crassostrea gigas]	1317	1	F:kinase activity; F:ATP binding; P:phosphorylation
CGI_10016569	5 -amp-activated protein kinase subunit beta-2	1728	1	F:kinase activity; P:phosphorylation
CGI_10005308	tolloid-like protein 1	1206	1	-
CGI_10013675	fibrinogen c domain-containing protein 1-a	225	1	-
CGI_10013676	protein still isoform sif type 1	1617	1	F:Rho guanyl-nucleotide exchange factor activity; P:positive regulation of Rho GTPase activity
CGI_10006338	voltage-gated hydrogen channel 1	1341	0.51	-
CGI_10004676	hypothetical protein CGI_10004676	2181	1	-
CGI_10004679	polypeptide n-acetylgalactosaminyltransferase 2	1284	1	F:metal ion binding; F:transferase activity, transferring glycosyl groups; C:Golgi apparatus; P:protein glycosylation; C:integral component of membrane
CGI_10006874	pregnancy zone protein	2766	1	C:extracellular space; F:endopeptidase inhibitor activity; P:negative regulation of endopeptidase activity
CGI_10006875	myosin heavy non-muscle	369	1	C:myosin complex; F:ATP binding; F:motor activity; P:metabolic process
CGI_10006885	---NA---	729		-
CGI_10009981	sodium- and chloride-dependent glycine transporter 2	2079	1	C:integral component of membrane; F:neurotransmitter:sodium symporter activity; P:neurotransmitter transport; P:transmembrane transport
CGI_10003063	Tenascin	780	1	-
CGI_10007537	Laccase-2	957	1	F:oxidoreductase activity; P:oxidation-reduction process; F:copper ion binding
CGI_10002818	hypothetical protein CGI_10002818	675	1	F:nucleic acid binding
CGI_10002396	basic leucine zipper transcriptional factor atf-like 3	447	1	P:regulation of transcription, DNA-templated; F:sequence-specific DNA binding transcription factor activity; F:sequence-specific DNA binding; C:nucleus
CGI_10008237	hypothetical protein CGI_10008237	627	1	-
CGI_10008238	receptor-type tyrosine-protein phosphatase s	2748	1	F:protein tyrosine phosphatase activity; P:peptidyl-tyrosine dephosphorylation
CGI_10008244	Ataxin-10	972	1	-
CGI_10005194	toll-like receptor 13	2286	1	P:signal transduction
CGI_10005200	multiple epidermal growth factor-like domains 10	900	1	-
CGI_10003462	muscle lim protein mlp84b	588	1	F:zinc ion binding
CGI_10022233	protein 5nuc	1983	1	P:nucleotide catabolic process; F:hydrolase activity
CGI_10022237	choline mitochondrial	3303	1	F:flavin adenine dinucleotide binding; P:glycine betaine biosynthetic process from choline; F:hydrolase activity; F:choline dehydrogenase activity; P:oxidation-reduction process
CGI_10022241	hypothetical protein CGI_10022241	918	1	-
CGI_10022243	hypothetical protein CGI_10022243	1476	1	P:methylation; F:methyltransferase activity
CGI_10022245	protein shroom3	3066	1	P:cell morphogenesis; C:cytoplasm
CGI_10022247	tyrosine-protein phosphatase lar-like protein	999	1	-
CGI_10022250	Uncharacterized protein C16orf7-like protein	2004	1	-
CGI_10022255	leucyl-trna partial	2355	1	F:aminoacyl-tRNA editing activity; F:leucine-tRNA ligase activity; P:regulation of translational fidelity; F:ATP binding; P:leucyl-tRNA aminoacylation
CGI_10022256	hypothetical protein CGI_10022256	1113	1	-
CGI_10022258	hypothetical protein CGI_10022258	864	1	-
CGI_10022264	guanylyl cyclase gc-e	4578	1	P:protein phosphorylation; C:integral component of membrane; P:intracellular signal transduction; F:guanylate cyclase activity; F:protein kinase activity; F:ATP binding; P:cGMP biosynthetic process
CGI_10007544	Uncharacterized protein C2orf29	576	1	-
CGI_10007549	methionine aminopeptidase 1	528	1	F:aminopeptidase activity; P:proteolysis
CGI_10021433	5 -nucleotidase domain-containing protein partial	930	1	-
CGI_10019562	hypothetical protein CGI_10019562	558	1	-
CGI_10019567	mitochondrial uncoupling protein 2	1104	0.73	P:transport; C:membrane
CGI_10019570	cell division control protein 42	537	1	F:GTP binding; C:intracellular; C:membrane; P:small GTPase mediated signal transduction; P:cell division
CGI_10019571	inositol-tetrakisphosphate 1-kinase	1059	1	F:inositol-1,3,4-trisphosphate 5-kinase activity; F:inositol tetrakisphosphate 1-kinase activity; C:intracellular; P:phosphorylation; F:ATP binding; F:magnesium ion binding; F:inositol-1,3,4-trisphosphate 6-kinase activity; P:inositol trisphosphate metabolic process
CGI_10019577	serine threonine-protein phosphatase 6 regulatory ankyrin repeat subunit a	2859	1	-
CGI_10019579	Presenilin-2	1470	1	C:integral component of membrane; P:proteolysis; F:aspartic-type endopeptidase activity
CGI_10019581	hypothetical protein CGI_10019581	543	1	F:heme binding; F:oxygen transporter activity; P:oxygen transport; F:iron ion binding; F:oxygen binding
CGI_10019582	rho-related gtp-binding protein	684	1	F:GTP binding; C:intracellular; C:membrane; P:small GTPase mediated signal transduction
CGI_10004320	---NA---	186		-
CGI_10004322	hypothetical protein CGI_10004322	1194	1	-
CGI_10004983	tripartite motif-containing protein 3	327	0.97	F:zinc ion binding; C:intracellular
CGI_10002584	myosin-i heavy chain	6474	1	C:myosin complex; F:ATP binding; F:motor activity; P:metabolic process
CGI_10013343	---NA---	708		-
CGI_10013344	hypothetical protein LOTGIDRAFT_151904	1593	0.82	F:protein kinase activity; P:protein phosphorylation; F:ATP binding
CGI_10020764	serine threonine-protein phosphatase pp1-beta catalytic subunit	984	1	P:dephosphorylation; F:phosphoprotein phosphatase activity
CGI_10020767	hypothetical protein CGI_10020767	1686	1	-
CGI_10020770	Dynamin-1	1689	1	P:GTP catabolic process; F:GTPase activity; F:GTP binding
CGI_10020776	vesicular glutamate transporter 3	1926	1	-
CGI_10020777	an1-type zinc finger protein 2b	846	1	F:zinc ion binding
CGI_10020778	vacuolar protein sorting-associated protein 37a	819	1	-
CGI_10020779	ccr4-not transcription complex subunit 7	894	1	C:nucleus; F:nucleic acid binding
CGI_10020787	hypothetical protein CGI_10020787	696	1	-
CGI_10020791	pleckstrin-like protein domain-containing family b member 2	882	1	-
CGI_10017354	Latrophilin-3	1665	0.46	P:neuropeptide signaling pathway; F:carbohydrate binding; C:integral component of membrane; F:G-protein coupled receptor activity; C:membrane; P:G-protein coupled receptor signaling pathway; C:plasma membrane
CGI_10017359	hypothetical protein CGI_10003464	321	0.85	F:flavin adenine dinucleotide binding; F:UDP-N-acetylmuramate dehydrogenase activity; P:oxidation-reduction process
CGI_10017361	protein phosphatase 1h	1446	1	P:protein dephosphorylation; F:metal ion binding; F:protein serine/threonine phosphatase activity
CGI_10017375	Laccase-24	2196	1	F:oxidoreductase activity; P:oxidation-reduction process; F:copper ion binding
CGI_10004147	hypothetical protein CGI_10004147	1218	1	F:metallopeptidase activity; P:proteolysis
CGI_10004151	hypothetical protein CGI_10004151	684	1	-
CGI_10011638	hypothetical protein CGI_10011638	192	1	-
CGI_10010340	Rhodopsin, GQ-coupled	1023	1	C:integral component of membrane; P:G-protein coupled receptor signaling pathway; F:G-protein coupled receptor activity
CGI_10008110	Copine-8	1725	1	-
CGI_10000863	hypothetical protein CGI_10000863	1599	1	-
CGI_10019790	coactosin-like protein	423	1	F:actin binding; C:intracellular
CGI_10019799	density-regulated protein	549	1	P:translational initiation; F:translation initiation factor activity
CGI_10019800	hypothetical protein CGI_10019800	2289	1	F:transferase activity, transferring glycosyl groups; P:metabolic process
CGI_10019801	fructose-bisphosphate aldolase	1197	1	P:glycolytic process; F:fructose-bisphosphate aldolase activity
CGI_10019814	hypothetical protein CGI_10019814	744	1	-
CGI_10012270	hypothetical protein CGI_10012270	1107	1	-
CGI_10012271	cleavage and polyadenylation specificity factor subunit 4-like	870	0.77	-
CGI_10012272	hypothetical protein CGI_10012272	1443	1	P:transmembrane transport; C:integral component of membrane
CGI_10012277	ras-related protein rab-37 isoform x1	792	0.85	C:secretory granule; P:small GTPase mediated signal transduction; C:endoplasmic reticulum-Golgi intermediate compartment; P:GTP catabolic process; F:protein binding; F:GTPase activity; P:protein transport; F:GTP binding
CGI_10003864	ras suppressor protein 1	825	1	-
CGI_10003866	zinc transporter zip12	1926	1	P:metal ion transport; C:membrane; F:metal ion transmembrane transporter activity; P:transmembrane transport
CGI_10005753	hypothetical protein CGI_10005753	1014	1	-
CGI_10024209	hypothetical protein CGI_10024209	345	1	-
CGI_10024216	hypothetical protein CGI_10024216	792	1	-
CGI_10024217	hypothetical protein CGI_10024217	636	1	-
CGI_10024219	erythronolide modules 3 and 4	6714	1	P:metabolic process; F:transferase activity
CGI_10024220	mycocerosic acid synthase	1137	1	F:transferase activity, transferring acyl groups other than amino-acyl groups; P:metabolic process
CGI_10024238	p2x purinoceptor partial	624	1	-
CGI_10016657	hypothetical protein CGI_10016657	2859	1	P:metabolic process; C:cytoplasm; F:catalytic activity
CGI_10016664	androgen-induced protein 1	780	1	C:integral component of membrane
CGI_10015941	hypothetical protein CGI_10015941	990	1	-
CGI_10008283	hypothetical protein CGI_10008283	990	1	-
CGI_10008286	upf0663 transmembrane protein c17orf28	1947	1	C:integral component of membrane
CGI_10002048	adam 17-like protease	909	1	F:metallopeptidase activity; P:proteolysis
CGI_10002049	Syntaxin-17	777	1	F:SNARE binding; P:ER to Golgi vesicle-mediated transport; P:endoplasmic reticulum-Golgi intermediate compartment organization; C:membrane; P:autophagic vacuole fusion
CGI_10013195	low-density lipoprotein receptor-related protein 6	2619	1	F:calcium ion binding
CGI_10007248	metastasis suppressor protein 1	2679	1	P:signal transduction; F:SH3 domain binding; P:filopodium assembly; F:cytoskeletal adaptor activity
CGI_10006620	hypothetical protein CGI_10006620	243	1	-
CGI_10003730	hypothetical protein CGI_10003730	546	1	-
CGI_10003731	hypothetical protein CGI_10003731	267	1	-
CGI_10005968	pou class transcription factor 4	1242	1	P:regulation of transcription, DNA-templated; F:sequence-specific DNA binding transcription factor activity; F:sequence-specific DNA binding; C:nucleus
CGI_10017009	unnamed protein product	858	0.67	P:lipid transport; C:intracellular part
CGI_10017013	hypothetical protein CGI_10017013	1245	1	-
CGI_10017014	proton-coupled folate transporter	1167	0.94	P:transmembrane transport; C:integral component of membrane
CGI_10017016	cd63 antigen	843	1	C:integral component of membrane
CGI_10017018	zinc finger ccch domain-containing protein 15	1173	1	F:metal ion binding
CGI_10003262	hypothetical protein CGI_10003262	549	1	C:membrane
CGI_10017148	Anoctamin-10	2022	1	C:integral component of membrane
CGI_10017152	phosphorylase b kinase regulatory subunit beta	1569	1	F:hydrolase activity, hydrolyzing O-glycosyl compounds; F:kinase activity; P:phosphorylation; P:glycogen metabolic process; F:calmodulin binding
CGI_10009805	hypothetical protein BRAFLDRAFT_270207	468	0.47	P:visual perception
CGI_10009806	protein c8orf37 homolog isoform x9	534	0.58	-
CGI_10004211	upf0458 protein c7orf42-like protein	1329	1	-
CGI_10004213	hypothetical protein CGI_10004213	177	1	-
CGI_10004601	mam domain-containing glycosylphosphatidylinositol anchor protein 1	1131	1	C:membrane
CGI_10027199	glycine cleavage system h mitochondrial	345	1	P:glycine catabolic process; C:glycine cleavage complex
CGI_10027207	fatty acid 2-hydroxylase	972	1	P:fatty acid biosynthetic process; P:sphingolipid metabolic process; F:oxidoreductase activity; F:iron ion binding; F:heme binding; C:endoplasmic reticulum; P:oxidation-reduction process
CGI_10027208	hypothetical protein CGI_10027208	1128	1	F:metal ion binding; F:nucleic acid binding
CGI_10027230	dedicator of cytokinesis protein 1	1425	1	F:guanyl-nucleotide exchange factor activity; P:positive regulation of GTPase activity; P:small GTPase mediated signal transduction
CGI_10027231	dedicator of cytokinesis protein 1	1785	1	F:guanyl-nucleotide exchange factor activity; P:positive regulation of GTPase activity; P:small GTPase mediated signal transduction
CGI_10027232	dedicator of cytokinesis protein 1	2574	1	F:guanyl-nucleotide exchange factor activity; P:positive regulation of GTPase activity; P:small GTPase mediated signal transduction
CGI_10027234	rho gtpase-activating protein 19	1827	1	C:intracellular; P:signal transduction
CGI_10027248	hypothetical protein CGI_10023100	510	0.99	-
CGI_10027253	electroneutral sodium bicarbonate exchanger 1	2883	1	C:integral component of membrane; F:inorganic anion exchanger activity; P:anion transport
CGI_10027260	ras-related protein rab-30	609	1	F:GTP binding; P:small GTPase mediated signal transduction; P:protein transport
CGI_10027263	nmda receptor-regulated protein 1	2559	1	-
CGI_10027265	ntf2-related export protein 2	405	1	C:intracellular; P:transport
CGI_10016598	multiple epidermal growth factor-like domains 10	2121	1	-
CGI_10006703	palmitoyltransferase zdhhc2	1092	1	C:integral component of membrane; P:metabolic process; F:zinc ion binding; F:protein-cysteine S-palmitoyltransferase activity
CGI_10001377	hypothetical protein CGI_10001377	546	1	F:calcium ion binding
CGI_10009306	heat shock 70 kda protein 12b	1092	1	P:response to stress
CGI_10020357	hypothetical protein CGI_10020357	762	1	-
CGI_10020358	tetratricopeptide repeat protein 39b	1839	1	-
CGI_10020360	tripartite motif-containing protein 2	894	1	-
CGI_10020367	prostaglandin e2 receptor ep4 subtype	1047	1	C:integral component of membrane; P:G-protein coupled receptor signaling pathway; F:prostaglandin E receptor activity
CGI_10020377	rho gtpase-activating protein 24	1716	1	F:GTPase activator activity; P:positive regulation of GTPase activity; C:intracellular; P:signal transduction
CGI_10020394	hypothetical protein CGI_10020394	2358	1	P:response to biotic stimulus; C:integral component of membrane
CGI_10020396	e3 ubiquitin-protein ligase znrf2-like	570	0.79	-
CGI_10020397	docking protein 5	873	1	F:insulin receptor binding
CGI_10004552	cysteine and histidine-rich domain-containing protein 1	978	1	-
CGI_10007396	hypothetical protein CGI_10007396	381	1	-
CGI_10006824	hypothetical protein CGI_10006824	363	1	-
CGI_10022060	baculoviral iap repeat-containing protein 2	1197	1	F:zinc ion binding
CGI_10022071	cysteine sulfinic acid decarboxylase	1485	1	F:pyridoxal phosphate binding; P:carboxylic acid metabolic process; F:carboxy-lyase activity
CGI_10022075	salvador-like protein 1	2466	0.99	P:signal transduction
CGI_10022077	cell death abnormality protein 1	411	1	-
CGI_10022083	matrix metalloproteinase-19	1530	1	F:metalloendopeptidase activity; P:proteolysis; C:extracellular matrix; F:zinc ion binding
CGI_10022093	myosin heavy striated muscle	6009	1	C:myosin complex; F:ATP binding; F:actin filament binding; F:motor activity; P:metabolic process
CGI_10006258	hypothetical protein CGI_10006258	684	1	-
CGI_10012475	transport protein sec61 subunit gamma	225	1	F:P-P-bond-hydrolysis-driven protein transmembrane transporter activity; P:protein targeting; C:membrane; P:protein transmembrane transport
CGI_10012479	Plexin-B	972	1	-
CGI_10013649	kelch-like protein partial	1446	1	-
CGI_10013655	zinc finger cchc domain-containing protein 10	459	1	F:zinc ion binding; F:nucleic acid binding
CGI_10013657	copper-transporting atpase 1	4629	1	P:copper ion transport; F:copper ion binding; F:ATP binding; C:integral component of membrane; P:metabolic process; F:cation-transporting ATPase activity
CGI_10013671	toll-like receptor 2 type-2	2118	1	C:integral component of membrane; P:signal transduction
CGI_10005051	ras-specific guanine nucleotide-releasing factor 1	2274	1	F:guanyl-nucleotide exchange factor activity; P:positive regulation of GTPase activity; C:intracellular; P:small GTPase mediated signal transduction
CGI_10005052	hypothetical protein CGI_10005052	447	1	-
CGI_10005057	neural cell adhesion molecule 2	2661	1	-
CGI_10001848	hypothetical protein CGI_10001848	564	1	-
CGI_10003139	eukaryotic translation initiation factor 2 subunit 1	774	1	P:translational initiation; F:translation initiation factor activity
CGI_10003319	hypothetical protein LOTGIDRAFT_170476	1248	0.79	P:oxidation-reduction process; F:dihydroorotate oxidase activity; P:UMP biosynthetic process; P:'de novo' pyrimidine nucleobase biosynthetic process; C:membrane
CGI_10002975	hypothetical protein CGI_10002975	723	1	-
CGI_10027282	Intersectin-1	3402	1	-
CGI_10027305	Tetraspanin-11	873	1	C:integral component of membrane
CGI_10027308	rho gtpase-activating protein 17	2787	1	C:cytoplasm; P:signal transduction
CGI_10027326	four and a half lim domains protein 2	1050	1	F:zinc ion binding
CGI_10027335	hypothetical protein CGI_10027335	1008	1	C:integral component of membrane; P:G-protein coupled receptor signaling pathway; F:G-protein coupled receptor activity
CGI_10003605	dual specificity mitogen-activated protein kinase kinase 7	1272	1	P:cell redox homeostasis; P:protein phosphorylation; F:ATP binding; F:protein serine/threonine kinase activity
CGI_10002169	dna-directed rna polymerase iii subunit rpc8	159	1	F:DNA-directed RNA polymerase activity; P:transcription, DNA-templated
CGI_10005155	uridine phosphorylase 2	909	1	C:cytoplasm; P:nucleotide catabolic process; F:uridine phosphorylase activity; P:nucleoside metabolic process
CGI_10004544	zinc finger protein zfat	2400	1	F:metal ion binding; F:nucleic acid binding
CGI_10004550	hypothetical protein CGI_10004550	303	1	-
CGI_10019121	hypothetical protein CGI_10019121	393	1	-
CGI_10016109	dedicator of cytokinesis protein 9	6414	1	F:guanyl-nucleotide exchange factor activity; P:positive regulation of GTPase activity; P:small GTPase mediated signal transduction
CGI_10016110	hypothetical protein CGI_10016110	579	1	-
CGI_10012581	6-phosphogluconolactonase	192	1	-
CGI_10012582	cell division protein kinase 7	585	1	F:protein kinase activity; P:protein phosphorylation; F:ATP binding; P:cell division
CGI_10012583	hypothetical protein CGI_10012583	297	1	-
CGI_10012584	monocarboxylate transporter 12	1176	1	P:transmembrane transport; C:integral component of membrane
CGI_10012585	monocarboxylate transporter 12	1209	1	P:transmembrane transport; C:integral component of membrane
CGI_10012586	hypothetical protein CGI_10012586	486	1	-
CGI_10012587	monocarboxylate transporter 2	1080	1	P:transmembrane transport; C:integral component of membrane
CGI_10012588	monocarboxylate transporter 12	1782	1	P:transmembrane transport; C:integral component of membrane
CGI_10012589	rna-binding motif x-linked 2	702	1	F:nucleic acid binding; F:nucleotide binding
CGI_10012593	hypothetical protein CGI_10012593	480	1	-
CGI_10007468	receptor-type tyrosine-protein phosphatase f	3438	1	F:protein tyrosine phosphatase activity; F:metal ion binding; P:cell adhesion; P:peptidyl-tyrosine dephosphorylation
CGI_10028517	phosphatidylinositol-4-phosphate 5-kinase type-1 alpha	1347	1	P:phosphatidylinositol phosphorylation; F:phosphatidylinositol phosphate kinase activity
CGI_10028529	interleukin-1 receptor-associated kinase 1	3144	1	P:protein phosphorylation; F:ATP binding; P:signal transduction; F:protein serine/threonine kinase activity
CGI_10028549	d-aspartate oxidase	1014	1	P:oxidation-reduction process; F:oxidoreductase activity, acting on the CH-NH2 group of donors, oxygen as acceptor
CGI_10028550	Poly	1467	1	P:protein ADP-ribosylation; F:NAD+ ADP-ribosyltransferase activity
CGI_10028573	anaphase-promoting complex subunit 2	2331	1	C:cytoplasm; F:ubiquitin protein ligase binding; P:glycine catabolic process; F:aminomethyltransferase activity; C:cullin-RING ubiquitin ligase complex; P:ubiquitin-dependent protein catabolic process; P:methylation
CGI_10028574	nedd4-binding protein 2	6483	1	-
CGI_10028584	hypothetical protein CGI_10028584	1125	1	-
CGI_10017855	Pleckstrin	1113	1	P:intracellular signal transduction
CGI_10017861	hypoxia-inducible factor 1 alpha	2007	1	F:signal transducer activity; P:regulation of transcription, DNA-templated; F:DNA binding; F:protein dimerization activity; P:signal transduction; C:nucleus
CGI_10017870	hypothetical protein CGI_10017870	435	1	-
CGI_10000789	transcription elongation factor b polypeptide 1	519	1	F:translation elongation factor activity; P:translational elongation
CGI_10004998	hypothetical protein CGI_10004998	1092	1	F:metal ion binding; P:protein ubiquitination; F:ubiquitin-protein transferase activity
CGI_10005000	hypothetical protein CGI_10005000	954	1	F:metal ion binding; P:protein ubiquitination; F:ubiquitin-protein transferase activity
CGI_10012444	ubiquitin-like modifier-activating enzyme 6	1152	1	P:cellular protein modification process; F:small protein activating enzyme activity
CGI_10008439	hypothetical protein CGI_10008439	4944	1	F:ADP binding
CGI_10018055	thap domain-containing protein 4	1296	1	F:nucleic acid binding
CGI_10018061	dpy-19-like protein 3	2064	0.99	C:integral component of membrane
CGI_10018070	hypothetical protein CGI_10018070	954	1	-
CGI_10018076	hypothetical protein CGI_10018076	3252	1	-
CGI_10018077	transcription initiation factor tfiid subunit 1	5628	1	F:zinc ion binding; P:translational initiation; F:translation initiation factor activity
CGI_10018085	hypothetical protein LOTGIDRAFT_190348	1851	0.6	-
CGI_10018086	hypothetical protein CGI_10018086	222	1	-
CGI_10018089	ras-related protein rab-6b	630	1	F:GTP binding; P:small GTPase mediated signal transduction; P:protein transport
CGI_10022687	ubiquitin-like modifier-activating enzyme 1	528	1	F:small protein activating enzyme activity; P:cellular protein modification process; F:ATP binding
CGI_10022693	cysteine dioxygenase type 1	597	1	P:L-cysteine metabolic process; F:cysteine dioxygenase activity; F:iron ion binding; P:oxidation-reduction process
CGI_10022694	multiple c2 and transmembrane domain-containing protein 1	2445	1	C:integral component of membrane
CGI_10022695	ecto-nox disulfide-thiol exchanger 1	1527	1	F:nucleic acid binding; F:nucleotide binding
CGI_10022708	Collectin-12	582	1	F:carbohydrate binding
CGI_10022709	Collectin-12	618	1	F:carbohydrate binding
CGI_10004488	hypothetical protein CGI_10004488	1017	1	-
CGI_10015176	hypothetical protein CGI_10015176	1170	1	-
CGI_10015181	hypothetical protein CGI_10015181	1377	1	-
CGI_10015192	sam pointed domain-containing ets transcription factor	1209	1	P:regulation of transcription, DNA-templated; F:sequence-specific DNA binding transcription factor activity; F:sequence-specific DNA binding; C:nucleus
CGI_10015193	hypothetical protein CGI_10015193	618	1	-
CGI_10015194	hypothetical protein CGI_10015194	1203	1	F:zinc ion binding
CGI_10005535	cytochrome p450 2b4	1182	1	F:heme binding; F:oxidoreductase activity, acting on paired donors, with incorporation or reduction of molecular oxygen; F:iron ion binding; P:oxidation-reduction process
CGI_10005541	zinc transporter zip10	1791	1	P:metal ion transport; C:membrane; F:metal ion transmembrane transporter activity; P:transmembrane transport
CGI_10005543	adp-ribose mitochondrial	879	1	P:metabolic process; F:hydrolase activity
CGI_10005544	protein ced-11	711	1	-
CGI_10014955	hypothetical protein CGI_10014955	4092	1	C:intracellular; F:Rab GTPase activator activity; P:positive regulation of Rab GTPase activity; F:zinc ion binding
CGI_10011150	hypothetical protein CGI_10011150	5394	1	F:zinc ion binding
CGI_10011158	low-density lipoprotein receptor-related protein 8	2706	1	C:integral component of membrane; F:calcium ion binding
CGI_10011159	acyl-coenzyme a synthetase mitochondrial	1308	1	F:catalytic activity; P:metabolic process
CGI_10018724	hypothetical protein CGI_10018724	1095	1	-
CGI_10004718	pseudouridylate synthase 7-like protein	1290	1	F:RNA binding; P:pseudouridine synthesis; F:pseudouridine synthase activity
CGI_10004721	hypothetical protein CGI_10004721	1185	1	-
CGI_10004722	ras-related protein rab-1a	420	0.98	F:GTP binding; P:small GTPase mediated signal transduction; P:protein transport
CGI_10003352	Caspase-10	2361	1	P:apoptotic process; P:proteolysis; F:cysteine-type endopeptidase activity
CGI_10015314	hypothetical protein CGI_10015314	411	1	-
CGI_10003742	hypothetical protein CGI_10003742	1245	1	P:intracellular signal transduction
CGI_10023611	protein fam45	933	1	-
CGI_10023613	hypothetical protein CGI_10023613	894	1	-
CGI_10023640	hypothetical protein CGI_10001806	966	0.99	-
CGI_10023641	spry domain-containing protein 3	1281	1	-
CGI_10023644	hypothetical protein LOTGIDRAFT_206748	1743	0.75	F:catalytic activity
CGI_10023646	hypothetical protein CGI_10023646	648	1	C:integral component of membrane
CGI_10026546	hypothetical protein CGI_10026546	1773	1	P:lipid metabolic process; F:calcium ion binding
CGI_10026548	hypothetical protein CGI_10026548	198	1	-
CGI_10026549	serine threonine-protein kinase pak 1	1440	1	P:protein phosphorylation; F:ATP binding; F:protein serine/threonine kinase activity
CGI_10026557	glycoprotein 3-alpha-l-fucosyltransferase a	2781	1	C:Golgi cisterna membrane; F:fucosyltransferase activity; P:fucosylation; P:protein glycosylation; C:integral component of membrane
CGI_10026558	glycoprotein 3-alpha-l-fucosyltransferase a	1062	1	C:Golgi cisterna membrane; F:fucosyltransferase activity; P:fucosylation; P:protein glycosylation; C:integral component of membrane
CGI_10026560	aggrecan core protein	672	1	F:carbohydrate binding
CGI_10026562	homeobox protein lox2	834	1	P:regulation of transcription, DNA-templated; F:sequence-specific DNA binding transcription factor activity; F:sequence-specific DNA binding; C:nucleus
CGI_10026567	cation-transporting atpase partial	3675	1	C:integral component of membrane; F:metal ion binding; P:ATP catabolic process; F:cation-transporting ATPase activity; F:ATP binding; P:cation transport
CGI_10026568	hypothetical protein LOTGIDRAFT_235858	1959	0.77	P:single-organism transport; C:membrane; F:symporter activity
CGI_10015204	hypothetical protein CGI_10015204	840	1	-
CGI_10015212	tripartite motif-containing protein 2	1764	1	F:zinc ion binding; C:intracellular
CGI_10001357	kyphoscoliosis peptidase	2070	1	-
CGI_10001702	helicase srcap	585	1	P:metabolic process; F:ATP binding; F:helicase activity; F:DNA binding
CGI_10027426	nucleolar protein 4	1998	1	-
CGI_10027432	hypothetical protein CGI_10027432	282	1	-
CGI_10027436	hook-like protein 3	2190	1	-
CGI_10027448	protein vprbp	2448	1	F:carbohydrate binding
CGI_10027462	Cofilin	486	1	P:actin filament depolymerization; F:actin binding; C:actin cytoskeleton
CGI_10027484	hypothetical protein CGI_10027484	513	1	-
CGI_10027487	hypothetical protein CGI_10027487	549	1	-
CGI_10012708	hypothetical protein CGI_10012708	795	1	-
CGI_10012710	hypothetical protein CGI_10012710	396	1	-
CGI_10025704	glyoxylate reductase hydroxypyruvate reductase	933	1	F:NAD binding; P:oxidation-reduction process; F:oxidoreductase activity, acting on the CH-OH group of donors, NAD or NADP as acceptor
CGI_10025715	chloride intracellular channel protein 6	663	1	-
CGI_10025717	leukocyte receptor cluster member 1	891	0.55	-
CGI_10025718	synaptic vesicle 2-related protein	1563	1	C:integral component of membrane; P:transmembrane transport; F:transmembrane transporter activity
CGI_10025721	spectrin alpha chain	7428	1	F:calcium ion binding
CGI_10025727	serum paraoxonase arylesterase 1	1767	1	F:arylesterase activity; P:metabolic process
CGI_10025728	hypothetical protein CGI_10025728	567	1	-
CGI_10025729	Thrombospondin-3b	639	1	F:calcium ion binding
CGI_10025736	hypothetical protein LOTGIDRAFT_175347	348	0.75	P:positive regulation of Ras protein signal transduction; C:protein phosphatase type 1 complex
CGI_10002514	Severin	1077	1	F:actin binding
CGI_10012098	calcium calmodulin-dependent protein kinase type 1	984	1	P:protein phosphorylation; F:ATP binding; F:protein serine/threonine kinase activity
CGI_10024142	hypothetical protein LOTGIDRAFT_210596	822	0.71	P:metabolic process; F:N-acetyltransferase activity
CGI_10024149	bag family molecular chaperone regulator 2	561	1	-
CGI_10024157	lipopolysaccharide-induced tumor necrosis factor-alpha factor-like protein	387	1	-
CGI_10024167	n-acetyltransferase 9	591	1	F:N-acetyltransferase activity; P:metabolic process
CGI_10024174	Aftiphilin	2751	1	-
CGI_10024178	transmembrane protein c6orf70-like protein	1416	1	C:integral component of membrane
CGI_10024179	hypothetical protein CGI_10024179	315	1	-
CGI_10024197	glutathione s-transferase a	186	1	P:metabolic process; F:transferase activity
CGI_10015503	integrin-linked protein kinase	1425	1	P:integrin-mediated signaling pathway; F:protein kinase activity; P:protein phosphorylation; F:ATP binding
CGI_10015505	ubiquitin-conjugating enzyme e2-17 kda	459	1	F:acid-amino acid ligase activity; P:metabolic process
CGI_10015507	tyrosine-protein kinase tec	2277	1	P:intracellular signal transduction; F:protein tyrosine kinase activity; P:peptidyl-tyrosine phosphorylation; F:ATP binding
CGI_10015510	f-box wd repeat-containing protein 7	798	0.72	-
CGI_10015514	receptor expression-enhancing protein 5	438	1	-
CGI_10015520	scavenger receptor class f member 2	606	1	-
CGI_10004294	leucine-rich repeat protein soc-2-like protein	633	1	-
CGI_10005999	hypothetical protein CGI_10005999	813	1	-
CGI_10006008	diphosphoinositol polyphosphate phosphohydrolase 1	429	1	P:metabolic process; F:hydrolase activity
CGI_10006544	hypothetical protein CGI_10006544	384	1	-
CGI_10022724	hypothetical protein CGI_10022724	2196	1	-
CGI_10022728	growth arrest and dna-damage-inducible protein gadd45 alpha	606	1	C:nucleus; P:regulation of cell cycle; P:response to stress
CGI_10022729	Actin-2	1131	1	C:cytoskeleton; C:cytoplasm; F:ATP binding
CGI_10022730	act_cragi ame: full=actin	1131	1	C:cytoskeleton; C:cytoplasm; F:ATP binding
CGI_10022731	Actin	1134	1	C:cytoskeleton; C:cytoplasm; F:ATP binding
CGI_10022732	Actin, cytoplasmic	1131	1	-
CGI_10022733	Actin	1065	1	-
CGI_10022741	cytochrome b5 reductase 4	1743	1	F:heme binding; F:metal ion binding; F:oxidoreductase activity; P:oxidation-reduction process
CGI_10022752	palmitoyltransferase zdhhc17-like	1233	0.65	-
CGI_10022754	palmitoyltransferase zdhhc17	1002	1	P:metabolic process; F:transferase activity
CGI_10022756	cd9 antigen	657	1	C:integral component of membrane
CGI_10022760	protein tyrosine phosphatase type iva 2	324	1	P:dephosphorylation; F:phosphatase activity
CGI_10010968	zinc finger ccch-type antiviral protein 1	675	1	F:metal ion binding
CGI_10010969	hypothetical protein CGI_10010969	3651	1	P:cell cycle; F:GTP binding
CGI_10010974	glyceraldehyde-3-phosphate dehydrogenase	1008	1	F:NAD binding; P:glucose metabolic process; F:oxidoreductase activity, acting on the aldehyde or oxo group of donors, NAD or NADP as acceptor; P:oxidation-reduction process; F:NADP binding
CGI_10010976	hypothetical protein CGI_10010976	546	1	-
CGI_10010982	ferredoxin-fold anticodon-binding domain-containing protein 1	1632	1	P:phenylalanyl-tRNA aminoacylation; P:tRNA processing; F:ATP binding; F:phenylalanine-tRNA ligase activity; F:magnesium ion binding; F:tRNA binding
CGI_10022882	sam domain and hd domain-containing protein 1	1887	1	F:metal ion binding; P:metabolic process; F:phosphoric diester hydrolase activity
CGI_10022901	ubiquitin-conjugating enzyme e2 j2	612	1	F:acid-amino acid ligase activity; P:metabolic process
CGI_10022905	c-c chemokine receptor type 6	1422	1	C:integral component of membrane; P:G-protein coupled receptor signaling pathway; F:G-protein coupled receptor activity
CGI_10022910	Severin	1233	1	F:actin binding
CGI_10005181	hypothetical protein CGI_10005181	297	1	-
CGI_10013831	hypothetical protein CGI_10013831	456	1	-
CGI_10013836	hypothetical protein CGI_10013836	219	1	-
CGI_10013844	vam6 vps39-like protein	2634	1	P:vesicle-mediated transport; F:small GTPase regulator activity; P:intracellular protein transport; P:regulation of catalytic activity
CGI_10013849	eukaryotic translation initiation factor 5	1347	1	P:translational initiation; F:translation initiation factor activity
CGI_10013850	actin-related protein 2	1185	1	-
CGI_10013717	Cystatin-A3	369	1	F:cysteine-type endopeptidase inhibitor activity; P:negative regulation of endopeptidase activity
CGI_10013725	g-protein coupled receptor	570	1	C:integral component of membrane
CGI_10010550	Syntaxin-5	1452	1	C:membrane; P:vesicle-mediated transport
CGI_10009659	scavenger receptor class f member 2	1032	1	-
CGI_10021811	transcription factor sox-14	1020	1	-
CGI_10021822	Poly	981	1	F:zinc ion binding; F:DNA binding
CGI_10021829	Neurotrypsin	4452	1	C:membrane; F:carbohydrate binding; F:scavenger receptor activity; P:proteolysis; F:serine-type endopeptidase activity; P:receptor-mediated endocytosis
CGI_10021830	exocyst complex component 7	1839	1	C:exocyst; P:exocytosis
CGI_10021838	Plexin-B2	855	1	F:receptor activity; C:integral component of membrane; P:multicellular organismal development
CGI_10004443	l-ascorbate oxidase	2247	1	F:oxidoreductase activity; P:oxidation-reduction process; F:copper ion binding
CGI_10004444	g-protein coupled receptor 84	1203	1	C:integral component of membrane; P:G-protein coupled receptor signaling pathway; F:G-protein coupled receptor activity
CGI_10004445	Laccase-25	1557	1	F:oxidoreductase activity; P:oxidation-reduction process; F:copper ion binding
CGI_10013315	hypothetical protein LOTGIDRAFT_177673	348	0.82	-
CGI_10013325	cytosolic phospholipase a2	2214	1	F:phospholipase activity; P:phospholipid catabolic process
CGI_10013326	cytosolic phospholipase a2	396	1	-
CGI_10002582	hypothetical protein CGI_10002582	390	1	-
CGI_10000380	lsm domain-containing protein 1	222	1	-
CGI_10000455	glutamyl aminopeptidase	765	1	F:metallopeptidase activity; P:proteolysis; F:zinc ion binding; F:aminopeptidase activity
CGI_10000790	hepatocyte growth factor receptor	453	1	F:protein kinase activity; P:protein phosphorylation; F:ATP binding
CGI_10011406	alpha-2da adrenergic receptor	1338	1	C:integral component of membrane; P:G-protein coupled receptor signaling pathway; F:G-protein coupled receptor activity
CGI_10023925	hypothetical protein CGI_10023925	282	1	-
CGI_10023934	diaphanous-like protein 2	2883	1	P:actin filament organization; P:cell cycle; F:actin binding; F:Rho GTPase binding
CGI_10023937	histamine h4 receptor	438	1	C:integral component of membrane; P:G-protein coupled receptor signaling pathway; F:G-protein coupled receptor activity
CGI_10023938	kinesin-associated protein 3	2094	1	F:kinesin binding; C:kinesin complex
CGI_10023951	hypothetical protein CGI_10023951	288	1	-
CGI_10023953	dachshund-like protein 1	1617	1	C:nucleus
CGI_10023968	hypothetical protein CGI_10023968	1365	1	-
CGI_10001522	Tetraspanin-33	1275	1	C:integral component of membrane
CGI_10001338	hypothetical protein CGI_10001338	759	1	-
CGI_10020256	hypothetical protein CGI_10020256	282	1	-
CGI_10020274	multidrug resistance-associated protein 1	1203	1	P:ATP catabolic process; F:ATP binding; F:ATPase activity
CGI_10020277	hypothetical protein CGI_10020277	315	1	-
CGI_10020279	hypothetical protein CGI_10020279	375	1	-
CGI_10002115	hypothetical protein CGI_10002115	165	1	-
CGI_10020297	Usherin	2910	1	F:protein tyrosine kinase activity; P:peptidyl-tyrosine phosphorylation; F:ATP binding
CGI_10003044	f-box wd repeat-containing protein 5	1359	1	-
CGI_10004692	hypothetical protein CGI_10004692	852	1	-
CGI_10004693	---NA---	642		-
CGI_10004695	f-box spry domain-containing protein 1	495	0.92	-
CGI_10026027	hypothetical protein CGI_10026027	1479	0.99	-
CGI_10026034	serine threonine-protein kinase pats1	3147	1	F:GTP binding; C:intracellular; F:kinase activity; P:phosphorylation; P:small GTPase mediated signal transduction
CGI_10026055	actinorhodin polyketide dimerase	783	1	P:oxidation-reduction process; F:FMN binding; F:riboflavin reductase (NADPH) activity
CGI_10026057	calcium-binding atopy-related autoantigen 1	1716	1	F:calcium ion binding
CGI_10026068	calcium calmodulin-dependent protein kinase type ii delta chain	1467	1	F:calmodulin-dependent protein kinase activity; P:protein phosphorylation; F:ATP binding; F:calmodulin binding
CGI_10026072	serine threonine-protein phosphatase 2b catalytic subunit alpha isoform	1620	1	P:dephosphorylation; F:phosphoprotein phosphatase activity
CGI_10026075	prostaglandin e2 receptor ep4 subtype	996	1	C:integral component of membrane; P:G-protein coupled receptor signaling pathway; F:G-protein coupled receptor activity
CGI_10026076	beta- -galactosyltransferase 1	3198	1	C:Golgi apparatus; F:galactosyltransferase activity; P:protein glycosylation; C:integral component of membrane
CGI_10005954	hypothetical protein CGI_10005954	1182	1	-
CGI_10017423	hypothetical protein CGI_10017423	1020	1	-
CGI_10017428	tripartite motif-containing protein 2	2811	1	F:zinc ion binding; C:intracellular
CGI_10025907	sh2 domain-containing protein 4b	429	1	-
CGI_10025916	hypothetical protein CGI_10025916	1155	1	-
CGI_10025936	hypothetical protein CGI_10025936	837	1	-
CGI_10025972	hypothetical protein CGI_10025972	276	1	-
CGI_10006637	cdc42-like protein	609	1	F:GTP binding; C:intracellular; C:membrane; P:small GTPase mediated signal transduction
CGI_10003982	armadillo repeat-containing protein 7	693	1	-
CGI_10019425	Glutaredoxin-C6	315	1	P:cell redox homeostasis; F:electron carrier activity; F:protein disulfide oxidoreductase activity; P:oxidation-reduction process
CGI_10019437	dna repair protein rad51-like protein 2	666	1	P:DNA metabolic process; P:ATP catabolic process; F:DNA binding; F:ATP binding; F:DNA-dependent ATPase activity
CGI_10019442	2-aminoethylphosphonate--pyruvate transaminase	1242	1	F:pyridoxal phosphate binding; P:organic phosphonate catabolic process; F:alanine-glyoxylate transaminase activity; F:serine-pyruvate transaminase activity; F:2-aminoethylphosphonate-pyruvate transaminase activity
CGI_10019457	fas-associated factor 2-b	816	1	-
CGI_10000990	scavenger receptor class f member 2	780	1	-
CGI_10008333	coiled-coil domain-containing protein 43	627	1	-
CGI_10008334	enhancer of polycomb-like protein 1	1833	1	C:Piccolo NuA4 histone acetyltransferase complex; P:regulation of transcription, DNA-templated
CGI_10008301	fatty acid-binding heart	432	1	F:transporter activity; F:lipid binding; P:transport
CGI_10008303	hypothetical protein CGI_10008303	531	1	-
CGI_10013000	deoxyribonuclease gamma	1293	1	P:DNA catabolic process; F:deoxyribonuclease activity
CGI_10013001	Deoxyribonuclease-1	1320	1	P:DNA catabolic process; F:deoxyribonuclease activity
CGI_10013004	inactive phospholipase c-like protein 2	3570	1	P:intracellular signal transduction; F:signal transducer activity; F:phosphatidylinositol phospholipase C activity; P:lipid catabolic process; F:calcium ion binding
CGI_10013005	5-hydroxytryptamine receptor 2b	1020	1	C:integral component of membrane; P:G-protein coupled receptor signaling pathway; F:G-protein coupled receptor activity
CGI_10013010	abc transporter g family member 22	1872	1	P:ATP catabolic process; F:ATP binding; F:ATPase activity; C:membrane
CGI_10011752	atp-dependent rna helicase ddx1	1347	1	F:nucleic acid binding; P:metabolic process; F:ATP binding; F:helicase activity
CGI_10019662	mitogen-activated protein kinase kinase kinase kinase partial	2484	1	F:small GTPase regulator activity; F:protein kinase activity; P:protein phosphorylation; F:ATP binding; P:regulation of catalytic activity
CGI_10019665	hypothetical protein LOTGIDRAFT_215894	1257	0.83	-
CGI_10019667	hypothetical protein CGI_10019667	4818	1	-
CGI_10019674	membrane metallo-endopeptidase-like 1	2454	1	F:metalloendopeptidase activity; P:proteolysis
CGI_10019679	hypothetical protein CGI_10019679	231	1	-
CGI_10019683	Neural-cadherin	1071	1	C:integral component of membrane; P:homophilic cell adhesion via plasma membrane adhesion molecules; F:calcium ion binding; C:plasma membrane
CGI_10019685	ras-related gtp-binding protein c	1095	1	C:cytoplasm; C:nucleus; F:GTP binding
CGI_10019688	fgfr1 oncogene partner 2-like protein	702	1	-
CGI_10009221	membrane-associated progesterone receptor component 2	408	1	F:heme binding
CGI_10009224	hypothetical protein CGI_10009224	318	1	-
CGI_10009226	hypothetical protein CGI_10009226	1662	1	-
CGI_10009227	hypothetical protein CGI_10009227	552	1	-
CGI_10009847	hypothetical protein CGI_10009847	2631	1	-
CGI_10009855	hypothetical protein CGI_10009855	1350	1	-
CGI_10009860	wd repeat-containing protein 61	474	1	-
CGI_10018414	hypothetical protein CGI_10018414	201	1	-
CGI_10018419	ubiquitin carboxyl-terminal hydrolase 2	1107	1	F:ubiquitinyl hydrolase activity; P:ubiquitin-dependent protein catabolic process; F:cysteine-type peptidase activity
CGI_10018420	hypothetical protein CGI_10018420	672	1	F:single-stranded DNA binding; C:Stn1-Ten1 complex
CGI_10018427	hypothetical protein CGI_10018427	963	1	C:integral component of membrane; P:G-protein coupled receptor signaling pathway; F:G-protein coupled receptor activity
CGI_10020403	tyrosine-protein kinase syk	2628	1	F:protein tyrosine kinase activity; P:peptidyl-tyrosine phosphorylation; F:ATP binding; F:zinc ion binding
CGI_10020408	dna polymerase beta	1122	1	P:DNA-dependent DNA replication; F:DNA-directed DNA polymerase activity; F:DNA binding; P:DNA repair
CGI_10020412	guanine nucleotide-binding protein subunit alpha-12	1056	1	F:signal transducer activity; P:small GTPase mediated signal transduction; P:GTP catabolic process; F:G-protein beta/gamma-subunit complex binding; F:GTPase activity; P:G-protein coupled receptor signaling pathway; F:G-protein coupled receptor binding; F:GTP binding
CGI_10020424	kelch-like protein 20	1710	1	-
CGI_10020429	hypothetical protein CGI_10020429	273	1	-
CGI_10020430	hypothetical protein CGI_10020430	219	1	-
CGI_10020432	hypothetical protein CGI_10020432	747	1	-
CGI_10020436	t-box transcription factor tbx20	1782	1	P:regulation of transcription, DNA-templated; F:sequence-specific DNA binding transcription factor activity; F:DNA binding; C:nucleus
CGI_10020443	hypothetical protein CGI_10020443	1902	1	-
CGI_10002341	atp-binding cassette sub-family f member 2	1728	1	P:ATP catabolic process; F:ATP binding; F:ATPase activity
CGI_10024354	leucine-rich repeat-containing protein 8e	1191	1	-
CGI_10024357	protein pellino	2304	1	P:Toll signaling pathway
CGI_10024361	serine threonine-protein phosphatase 2a 56 kda regulatory subunit alpha isoform	396	1	C:protein phosphatase type 2A complex; P:signal transduction; P:regulation of catalytic activity; F:protein phosphatase type 2A regulator activity
CGI_10024364	transmembrane protein 87a	1353	1	C:integral component of membrane
CGI_10024368	disheveled-associated activator of morphogenesis 2	3180	1	P:actin cytoskeleton organization; F:actin binding; F:Rho GTPase binding
CGI_10024375	copper chaperone for superoxide dismutase	612	1	P:metal ion transport; F:metal ion binding; P:superoxide metabolic process; P:oxidation-reduction process
CGI_10024387	leukotriene-b omega-hydroxylase 1	1578	1	F:heme binding; F:oxidoreductase activity, acting on paired donors, with incorporation or reduction of molecular oxygen; F:monooxygenase activity; F:iron ion binding; P:oxidation-reduction process
CGI_10024388	cyclin-dependent kinase 2-interacting partial	582	1	F:kinase activity; P:phosphorylation
CGI_10024400	potassium channel subfamily t member 2	4203	1	P:potassium ion transmembrane transport; F:calcium-activated potassium channel activity; C:membrane
CGI_10024404	hypothetical protein CGI_10024404	366	1	P:regulation of transcription, DNA-templated; F:sequence-specific DNA binding transcription factor activity; P:transcription initiation from RNA polymerase III promoter; C:nucleus; P:transcription from RNA polymerase II promoter
CGI_10010363	hypothetical protein CGI_10010363	2058	1	-
CGI_10010364	hypothetical protein CGI_10010364	1725	1	-
CGI_10010366	hypothetical protein CGI_10010366	1386	1	-
CGI_10020797	arf-gap with sh3 ank repeat and ph domain-containing protein 1	1080	1	-
CGI_10020803	ankyrin repeat and mynd domain-containing protein 2	1263	1	F:metal ion binding
CGI_10020811	hypothetical protein CGI_10020811	639	1	-
CGI_10020815	collagen alpha-2 chain	495	1	C:collagen trimer
CGI_10006599	hypothetical protein CGI_10006599	4821	1	F:metal ion binding; F:nucleic acid binding
CGI_10002870	hypothetical protein CGI_10002870	729	1	-
CGI_10003251	hypothetical protein CGI_10003251	324	1	-
CGI_10008918	receptor-type tyrosine-protein phosphatase alpha	288	1	F:protein tyrosine phosphatase activity; P:peptidyl-tyrosine dephosphorylation
CGI_10008929	tyrosine-protein kinase partial	1326	1	F:protein tyrosine kinase activity; P:peptidyl-tyrosine phosphorylation; F:ATP binding
CGI_10011332	transient receptor potential cation channel subfamily m member 8	3477	1	C:integral component of membrane; F:ion channel activity; P:ion transmembrane transport
CGI_10002411	hypothetical protein CGI_10002411	468	1	-
CGI_10005647	hypothetical protein CGI_10005647	738	1	-
CGI_10005651	---NA---	498		-
CGI_10017442	ga-binding protein alpha chain	1149	1	P:regulation of transcription, DNA-templated; F:sequence-specific DNA binding transcription factor activity; F:sequence-specific DNA binding; C:nucleus
CGI_10023394	hypothetical protein CGI_10023394	3636	1	P:cell cycle; F:metal ion binding; F:nucleic acid binding; F:GTP binding
CGI_10023395	hypothetical protein CGI_10023395, partial	906	1	P:small GTPase mediated signal transduction; P:GTP catabolic process; C:membrane; F:GTP binding
CGI_10006899	multiple epidermal growth factor-like domains 10	1806	1	-
CGI_10020691	hypothetical protein CGI_10020691	2190	1	-
CGI_10020695	Cullin-3-B	2304	1	F:ubiquitin protein ligase binding; C:cullin-RING ubiquitin ligase complex; P:ubiquitin-dependent protein catabolic process
CGI_10020696	Astacin	1629	1	F:metalloendopeptidase activity; P:proteolysis; F:zinc ion binding
CGI_10020706	hypothetical protein CGI_10020706	249	1	-
CGI_10011594	scavenger receptor class f member 2	1125	1	-
CGI_10011599	hypothetical protein CGI_10011599	1011	1	-
CGI_10015737	hypothetical protein CGI_10015737	597	1	-
CGI_10015741	arf-gap with rho-gap ank repeat and ph domain-containing protein 2	5103	1	P:positive regulation of GTPase activity; C:intracellular; P:regulation of ARF GTPase activity; F:ARF GTPase activator activity; F:zinc ion binding
CGI_10015747	b2 bradykinin receptor	936	1	C:integral component of membrane; P:G-protein coupled receptor signaling pathway; F:G-protein coupled receptor activity
CGI_10015752	Plexin-A1	822	1	C:intracellular; P:signal transduction
CGI_10015754	complement c1q-like protein 4	387	1	-
[truncated: 1,525 more rows]
