# Supplementary material for: Transcriptomic and Quantitative Proteomic Analyses Provide Insights Into the Phagocytic Killing of Hemocytes in the Oyster Crassostrea gigas
Source: Front Immunol. 2018 Jun 11;9:1280. doi: 10.3389/fimmu.2018.01280 (PMC6005338; doi:10.3389/fimmu.2018.01280)
Supplement: Supplementary file 3 [file Table_3.XLS]

## Sheet: increased_Cellular_component
Supplementary table 3. GO analysis of DEGs in phagocytes.
LevelGO	Term(Acc)	Term(Name)	Sequences	Score	Parents(Acc)	Parents(Name)
5	GO:0016021	integral component of membrane	392	384.77	GO:0044425, GO:0031224	membrane part, intrinsic component of membrane
4	GO:0005622	intracellular	617	322.4	GO:0044464	cell part
2	GO:0016020	membrane	571	321.7	GO:0005575	cellular_component
3	GO:0044425	membrane part	412	241.27	GO:0016020, GO:0005575	membrane, cellular_component
3	GO:0044464	cell part	670	239.82	GO:0005623, GO:0005575	cell, cellular_component
4	GO:0031224	intrinsic component of membrane	393	231.46	GO:0044425	membrane part
2	GO:0005623	cell	670	144.15	GO:0005575	cellular_component
2	GO:0005576	extracellular region	97	85.25	GO:0005575	cellular_component
5	GO:0044424	intracellular part	345	84.01	GO:0044464, GO:0005622	cell part, intracellular
6	GO:0043229	intracellular organelle	304	83.13	GO:0043226, GO:0044424	organelle, intracellular part
6	GO:0005737	cytoplasm	188	81.33	GO:0044424	intracellular part
8	GO:0005634	nucleus	86	80.55	GO:0043231	intracellular membrane-bounded organelle
3	GO:0043234	protein complex	141	74.04	GO:0032991	macromolecular complex
2	GO:0032991	macromolecular complex	221	73.44	GO:0005575	cellular_component
7	GO:0044444	cytoplasmic part	148	68.88	GO:0005737, GO:0044424	cytoplasm, intracellular part
8	GO:0005840	ribosome	74	68.24	GO:0044444, GO:0030529, GO:0043232	cytoplasmic part, ribonucleoprotein complex, intracellular non-membrane-bounded organelle
7	GO:0043231	intracellular membrane-bounded organelle	146	67.45	GO:0043229, GO:0043227	intracellular organelle, membrane-bounded organelle
7	GO:0043232	intracellular non-membrane-bounded organelle	171	67.28	GO:0043229, GO:0043228	intracellular organelle, non-membrane-bounded organelle
2	GO:0043226	organelle	305	50.68	GO:0005575	cellular_component
6	GO:0030529	ribonucleoprotein complex	80	46.77	GO:0032991, GO:0044424	macromolecular complex, intracellular part
3	GO:0043227	membrane-bounded organelle	146	43.65	GO:0043226	organelle
9	GO:0044430	cytoskeletal part	73	43.6	GO:0044446, GO:0005856	intracellular organelle part, cytoskeleton
3	GO:0043228	non-membrane-bounded organelle	171	40.37	GO:0043226	organelle
7	GO:0044446	intracellular organelle part	125	39.16	GO:0043229, GO:0044424, GO:0044422	intracellular organelle, intracellular part, organelle part
5	GO:0005886	plasma membrane	53	38.98	GO:0016020, GO:0044464, GO:0071944	membrane, cell part, cell periphery
9	GO:0015630	microtubule cytoskeleton	63	37.84	GO:0005856	cytoskeleton
8	GO:0005856	cytoskeleton	84	37.3	GO:0043232	intracellular non-membrane-bounded organelle
10	GO:0005874	microtubule	36	36	GO:0015630, GO:0043234, GO:0044430	microtubule cytoskeleton, protein complex, cytoskeletal part
4	GO:0005581	collagen trimer	31	31	GO:0043234, GO:0005575	protein complex, cellular_component
3	GO:0044422	organelle part	125	23.83	GO:0043226, GO:0005575	organelle, cellular_component
4	GO:0071944	cell periphery	53	23.39	GO:0044464	cell part
10	GO:0005875	microtubule associated complex	39	22.26	GO:0015630, GO:0043234, GO:0044430	microtubule cytoskeleton, protein complex, cytoskeletal part
11	GO:0030286	dynein complex	20	17.44	GO:0005875, GO:1902494	microtubule associated complex, catalytic complex
11	GO:0005871	kinesin complex	17	17	GO:0005875	microtubule associated complex
4	GO:0012505	endomembrane system	31	12.86	GO:0044464	cell part
2	GO:0030054	cell junction	18	12.3	GO:0005575	cellular_component
4	GO:0005578	proteinaceous extracellular matrix	12	12	GO:0031012, GO:0044421	extracellular matrix, extracellular region part
4	GO:1902494	catalytic complex	25	11.6	GO:0043234	protein complex
4	GO:0031090	organelle membrane	29	10.72	GO:0043227, GO:0016020, GO:0044422	membrane-bounded organelle, membrane, organelle part
3	GO:0044421	extracellular region part	18	10.42	GO:0005576, GO:0005575	extracellular region, cellular_component
8	GO:0005783	endoplasmic reticulum	12	9.43	GO:0044444, GO:0043231, GO:0012505	cytoplasmic part, intracellular membrane-bounded organelle, endomembrane system
5	GO:0098588	bounding membrane of organelle	20	9.17	GO:0031090	organelle membrane
8	GO:0005794	Golgi apparatus	13	8.23	GO:0044444, GO:0043231, GO:0012505	cytoplasmic part, intracellular membrane-bounded organelle, endomembrane system
2	GO:0031012	extracellular matrix	13	8.2	GO:0005575	cellular_component
8	GO:0045211	postsynaptic membrane	8	8	GO:0097060	synaptic membrane
10	GO:0016459	myosin complex	7	7	GO:0015629, GO:0043234, GO:0044430	actin cytoskeleton, protein complex, cytoskeletal part
10	GO:0015935	small ribosomal subunit	8	6.8	GO:0044391	ribosomal subunit
11	GO:0000786	nucleosome	7	6.6	GO:0000785, GO:0044815, GO:0032993, GO:0044427, GO:1990104	chromatin, DNA packaging complex, protein-DNA complex, chromosomal part, DNA bending complex
10	GO:0005740	mitochondrial envelope	14	6.32	GO:0031967, GO:0044429	organelle envelope, mitochondrial part
10	GO:0000139	Golgi membrane	7	6.2	GO:0044431, GO:0031090, GO:0098588	Golgi apparatus part, organelle membrane, bounding membrane of organelle
11	GO:0031966	mitochondrial membrane	12	6.21	GO:0005740, GO:0031090, GO:0044429	mitochondrial envelope, organelle membrane, mitochondrial part
4	GO:0019028	viral capsid	7	6.2	GO:0044423	virion part
8	GO:0071203	WASH complex	6	6	GO:0044444, GO:0043234	cytoplasmic part, protein complex
11	GO:0005813	centrosome	6	6	GO:0005815, GO:0043232	microtubule organizing center, intracellular non-membrane-bounded organelle
8	GO:0005694	chromosome	12	5.59	GO:0043232	intracellular non-membrane-bounded organelle
8	GO:0031967	organelle envelope	16	5.53	GO:0044446, GO:0043227, GO:0031975	intracellular organelle part, membrane-bounded organelle, envelope
4	GO:0005615	extracellular space	5	5	GO:0044421	extracellular region part
6	GO:0044459	plasma membrane part	17	4.97	GO:0044425, GO:0005886, GO:0044464	membrane part, plasma membrane, cell part
7	GO:0097060	synaptic membrane	8	4.8	GO:0044456, GO:0044459	synapse part, plasma membrane part
9	GO:0015629	actin cytoskeleton	8	4.8	GO:0005856	cytoskeleton
2	GO:0045202	synapse	13	4.81	GO:0005575	cellular_component
9	GO:0005777	peroxisome	6	4.72	GO:0042579	microbody
3	GO:0044456	synapse part	11	4.68	GO:0045202, GO:0005575	synapse, cellular_component
9	GO:0044391	ribosomal subunit	9	4.68	GO:0044444, GO:0044446, GO:0030529, GO:0005840	cytoplasmic part, intracellular organelle part, ribonucleoprotein complex, ribosome
12	GO:0005743	mitochondrial inner membrane	7	4.44	GO:0019866, GO:0031966	organelle inner membrane, mitochondrial membrane
3	GO:0044423	virion part	7	4.2	GO:0019012, GO:0005575	virion, cellular_component
3	GO:0005911	cell-cell junction	8	4.08	GO:0030054	cell junction
4	GO:0005921	gap junction	4	4	GO:0005911	cell-cell junction
13	GO:0005858	axonemal dynein complex	4	4	GO:0005868, GO:0044447	cytoplasmic dynein complex, axoneme part
10	GO:0005764	lysosome	4	4	GO:0000323	lytic vacuole
12	GO:0005741	mitochondrial outer membrane	4	4	GO:0031968, GO:0098588, GO:0031966	organelle outer membrane, bounding membrane of organelle, mitochondrial membrane
9	GO:0005901	caveola	4	4	GO:0044853, GO:0045121, GO:0044459	plasma membrane raft, membrane raft, plasma membrane part
10	GO:0000785	chromatin	7	3.96	GO:0032991, GO:0044427	macromolecular complex, chromosomal part
4	GO:1990104	DNA bending complex	7	3.96	GO:0043234	protein complex
3	GO:0032993	protein-DNA complex	7	3.96	GO:0032991	macromolecular complex
4	GO:0044815	DNA packaging complex	7	3.96	GO:0043234	protein complex
9	GO:0044429	mitochondrial part	14	3.79	GO:0044444, GO:0044446, GO:0005739	cytoplasmic part, intracellular organelle part, mitochondrion
9	GO:0044431	Golgi apparatus part	7	3.72	GO:0044444, GO:0044446, GO:0005794	cytoplasmic part, intracellular organelle part, Golgi apparatus
10	GO:0005815	microtubule organizing center	6	3.6	GO:0015630, GO:0044430	microtubule cytoskeleton, cytoskeletal part
10	GO:0005789	endoplasmic reticulum membrane	4	3.58	GO:0044425, GO:0044432, GO:0031090, GO:0042175, GO:0098589, GO:0098588	membrane part, endoplasmic reticulum part, organelle membrane, nuclear outer membrane-endoplasmic reticulum membrane network, membrane region, bounding membrane of organelle
5	GO:0033178	proton-transporting two-sector ATPase complex, catalytic domain	6	3.52	GO:0044425, GO:0016469, GO:0043234	membrane part, proton-transporting two-sector ATPase complex, protein complex
4	GO:0031975	envelope	16	3.32	GO:0044464	cell part
8	GO:0005739	mitochondrion	15	3.28	GO:0044444, GO:0043231	cytoplasmic part, intracellular membrane-bounded organelle
9	GO:0019866	organelle inner membrane	8	3.26	GO:0031967, GO:0031090, GO:0044424	organelle envelope, organelle membrane, intracellular part
9	GO:0016023	cytoplasmic membrane-bounded vesicle	6	3.13	GO:0043231, GO:0031410, GO:0031988	intracellular membrane-bounded organelle, cytoplasmic vesicle, membrane-bounded vesicle
7	GO:0045261	proton-transporting ATP synthase complex, catalytic core F(1)	3	3	GO:0033178, GO:0044424, GO:0045259	proton-transporting two-sector ATPase complex, catalytic domain, intracellular part, proton-transporting ATP synthase complex
10	GO:0008021	synaptic vesicle	3	3	GO:0044456, GO:0016023	synapse part, cytoplasmic membrane-bounded vesicle
10	GO:0008076	voltage-gated potassium channel complex	3	3	GO:0005887, GO:0034705, GO:0044459	integral component of plasma membrane, potassium channel complex, plasma membrane part
5	GO:0005923	tight junction	3	3	GO:0070160, GO:0043296	occluding junction, apical junction complex
14	GO:0005750	mitochondrial respiratory chain complex III	3	3	GO:0045275, GO:0005746, GO:0070069, GO:0044455	respiratory chain complex III, mitochondrial respiratory chain, cytochrome complex, mitochondrial membrane part
11	GO:0022627	cytosolic small ribosomal subunit	3	3	GO:0022626, GO:0044445, GO:0015935	cytosolic ribosome, cytosolic part, small ribosomal subunit
9	GO:0044427	chromosomal part	9	2.95	GO:0044446, GO:0005694	intracellular organelle part, chromosome
8	GO:0042579	microbody	6	2.83	GO:0044444, GO:0043231	cytoplasmic part, intracellular membrane-bounded organelle
8	GO:0005887	integral component of plasma membrane	4	2.8	GO:0031226, GO:0016021, GO:0044459	intrinsic component of plasma membrane, integral component of membrane, plasma membrane part
9	GO:0044428	nuclear part	7	2.58	GO:0044446, GO:0005634	intracellular organelle part, nucleus
2	GO:0019012	virion	7	2.52	GO:0005575	cellular_component
4	GO:0031988	membrane-bounded vesicle	7	2.48	GO:0031982	vesicle
8	GO:0044853	plasma membrane raft	4	2.4	GO:0045121, GO:0098590, GO:0044459	membrane raft, plasma membrane region, plasma membrane part
9	GO:0000323	lytic vacuole	4	2.4	GO:0005773	vacuole
9	GO:0031968	organelle outer membrane	4	2.4	GO:0031967, GO:0031090, GO:0019867, GO:0044424	organelle envelope, organelle membrane, outer membrane, intracellular part
12	GO:0005868	cytoplasmic dynein complex	4	2.4	GO:0044444, GO:0030286	cytoplasmic part, dynein complex
11	GO:0044447	axoneme part	4	2.4	GO:0044444, GO:0005930, GO:0044441	cytoplasmic part, axoneme, ciliary part
10	GO:0031981	nuclear lumen	5	2.34	GO:0070013, GO:0044428	intracellular organelle lumen, nuclear part
4	GO:0016469	proton-transporting two-sector ATPase complex	7	2.33	GO:0044425, GO:0043234	membrane part, protein complex
9	GO:0044432	endoplasmic reticulum part	4	2.29	GO:0005783, GO:0044444, GO:0044446	endoplasmic reticulum, cytoplasmic part, intracellular organelle part
6	GO:0045259	proton-transporting ATP synthase complex	4	2.16	GO:0016469, GO:0044424	proton-transporting two-sector ATPase complex, intracellular part
5	GO:0042175	nuclear outer membrane-endoplasmic reticulum membrane network	4	2.15	GO:0044425, GO:0016020, GO:0044464, GO:0012505, GO:0098589	membrane part, membrane, cell part, endomembrane system, membrane region
4	GO:0098589	membrane region	8	2.15	GO:0044425, GO:0016020	membrane part, membrane
12	GO:0000221	vacuolar proton-transporting V-type ATPase, V1 domain	2	2	GO:0016471, GO:0033180, GO:0044437	vacuolar proton-transporting V-type ATPase complex, proton-transporting V-type ATPase, V1 domain, vacuolar part
12	GO:0032580	Golgi cisterna membrane	2	2	GO:0031985, GO:0000139	Golgi cisterna, Golgi membrane
13	GO:0005779	integral component of peroxisomal membrane	2	2	GO:0044439, GO:0031301, GO:0031231	peroxisomal part, integral component of organelle membrane, intrinsic component of peroxisomal membrane
5	GO:0019013	viral nucleocapsid	2	2	GO:0044423, GO:0019028	virion part, viral capsid
11	GO:0000922	spindle pole	2	2	GO:0005819, GO:0044430	spindle, cytoskeletal part
8	GO:0031410	cytoplasmic vesicle	6	1.88	GO:0044444, GO:0043229, GO:0031982	cytoplasmic part, intracellular organelle, vesicle
13	GO:0005746	mitochondrial respiratory chain	3	1.8	GO:0005743, GO:0044455, GO:0070469	mitochondrial inner membrane, mitochondrial membrane part, respiratory chain
7	GO:0045275	respiratory chain complex III	3	1.8	GO:0044425, GO:0070469, GO:1990204, GO:1902495, GO:0070069, GO:0044424	membrane part, respiratory chain, oxidoreductase complex, transmembrane transporter complex, cytochrome complex, intracellular part
10	GO:0022626	cytosolic ribosome	3	1.8	GO:0044445, GO:0005840	cytosolic part, ribosome
4	GO:0043296	apical junction complex	3	1.8	GO:0005911	cell-cell junction
9	GO:0034705	potassium channel complex	3	1.8	GO:0034703	cation channel complex
4	GO:0070160	occluding junction	3	1.8	GO:0005911	cell-cell junction
6	GO:0031301	integral component of organelle membrane	3	1.8	GO:0016021, GO:0031300, GO:0044422	integral component of membrane, intrinsic component of organelle membrane, organelle part
8	GO:0005773	vacuole	6	1.7	GO:0044444, GO:0043231	cytoplasmic part, intracellular membrane-bounded organelle
7	GO:0031226	intrinsic component of plasma membrane	4	1.68	GO:0031224, GO:0044459	intrinsic component of membrane, plasma membrane part
12	GO:0044455	mitochondrial membrane part	4	1.68	GO:0044425, GO:0031966, GO:0044429	membrane part, mitochondrial membrane, mitochondrial part
5	GO:1990204	oxidoreductase complex	4	1.68	GO:0005623, GO:0044464, GO:1902494	cell, cell part, catalytic complex
9	GO:0030119	AP-type membrane coat adaptor complex	2	1.6	GO:0044444, GO:0044425, GO:0030117, GO:0043234	cytoplasmic part, membrane part, membrane coat, protein complex
10	GO:0005882	intermediate filament	2	1.6	GO:0045111, GO:0043234, GO:0044430	intermediate filament cytoskeleton, protein complex, cytoskeletal part
3	GO:0031982	vesicle	7	1.49	GO:0043226	organelle
6	GO:1902495	transmembrane transporter complex	6	1.47	GO:0044425, GO:0016021, GO:1990351	membrane part, integral component of membrane, transporter complex
5	GO:0045121	membrane raft	4	1.44	GO:0098589	membrane region
3	GO:0019867	outer membrane	4	1.44	GO:0016020	membrane
10	GO:0005930	axoneme	4	1.44	GO:0044444, GO:0097014, GO:0044441	cytoplasmic part, ciliary cytoplasm, ciliary part
7	GO:0098590	plasma membrane region	4	1.44	GO:0016020, GO:0044459, GO:0098589	membrane, plasma membrane part, membrane region
8	GO:0070013	intracellular organelle lumen	5	1.4	GO:0044446, GO:0043233	intracellular organelle part, organelle lumen
11	GO:0005654	nucleoplasm	2	1.36	GO:0031981, GO:0044428	nuclear lumen, nuclear part
4	GO:0042995	cell projection	7	1.36	GO:0044464	cell part
8	GO:0030117	membrane coat	3	1.32	GO:0044444, GO:0044425, GO:0048475, GO:0043234	cytoplasmic part, membrane part, coated membrane, protein complex
5	GO:0005929	cilium	6	1.27	GO:0042995, GO:0043226	cell projection, organelle
10	GO:0030133	transport vesicle	2	1.22	GO:0016023, GO:0012505	cytoplasmic membrane-bounded vesicle, endomembrane system
6	GO:0033180	proton-transporting V-type ATPase, V1 domain	2	1.2	GO:0033178, GO:0033176	proton-transporting two-sector ATPase complex, catalytic domain, proton-transporting V-type ATPase complex
10	GO:0005819	spindle	2	1.2	GO:0015630, GO:0043232, GO:0044430	microtubule cytoskeleton, intracellular non-membrane-bounded organelle, cytoskeletal part
12	GO:0031231	intrinsic component of peroxisomal membrane	2	1.2	GO:0031300, GO:0005778, GO:0044439	intrinsic component of organelle membrane, peroxisomal membrane, peroxisomal part
11	GO:0016471	vacuolar proton-transporting V-type ATPase complex	2	1.2	GO:0005774, GO:0044437, GO:0033176	vacuolar membrane, vacuolar part, proton-transporting V-type ATPase complex
10	GO:0044439	peroxisomal part	2	1.2	GO:0005777, GO:0044438	peroxisome, microbody part
11	GO:0031985	Golgi cisterna	2	1.2	GO:0031984, GO:0044431, GO:0005795	organelle subcompartment, Golgi apparatus part, Golgi stack
11	GO:0000228	nuclear chromosome	2	1.18	GO:0031981, GO:0044428, GO:0005694	nuclear lumen, nuclear part, chromosome
6	GO:0044441	ciliary part	5	1.12	GO:0005929, GO:0044463, GO:0044422	cilium, cell projection part, organelle part
4	GO:0070069	cytochrome complex	3	1.08	GO:0043234	protein complex
4	GO:0070469	respiratory chain	3	1.08	GO:0044425	membrane part
9	GO:0044445	cytosolic part	3	1.08	GO:0044444, GO:0005829	cytoplasmic part, cytosol
8	GO:0034703	cation channel complex	3	1.08	GO:0034702	ion channel complex
5	GO:0031300	intrinsic component of organelle membrane	3	1.08	GO:0031224, GO:0044422	intrinsic component of membrane, organelle part
12	GO:0044454	nuclear chromosome part	2	0.96	GO:0000228, GO:0044428, GO:0044427	nuclear chromosome, nuclear part, chromosomal part
9	GO:0045111	intermediate filament cytoskeleton	2	0.96	GO:0005856	cytoskeleton
10	GO:0005635	nuclear envelope	2	0.96	GO:0031967, GO:0012505, GO:0044428	organelle envelope, endomembrane system, nuclear part
4	GO:1990351	transporter complex	6	0.88	GO:0043234	protein complex
9	GO:0097014	ciliary cytoplasm	4	0.86	GO:0032838, GO:0044441	cell projection cytoplasm, ciliary part
2	GO:0031974	membrane-enclosed lumen	6	0.86	GO:0005575	cellular_component
4	GO:0043233	organelle lumen	5	0.84	GO:0031974, GO:0044422	membrane-enclosed lumen, organelle part
3	GO:0048475	coated membrane	3	0.79	GO:0016020	membrane
10	GO:0005774	vacuolar membrane	2	0.72	GO:0031090, GO:0098588, GO:0044437	organelle membrane, bounding membrane of organelle, vacuolar part
8	GO:0031984	organelle subcompartment	2	0.72	GO:0044446, GO:0043227	intracellular organelle part, membrane-bounded organelle
9	GO:0044438	microbody part	2	0.72	GO:0044444, GO:0044446, GO:0042579	cytoplasmic part, intracellular organelle part, microbody
10	GO:0005795	Golgi stack	2	0.72	GO:0044431	Golgi apparatus part
5	GO:0033176	proton-transporting V-type ATPase complex	2	0.72	GO:0016469	proton-transporting two-sector ATPase complex
11	GO:0005778	peroxisomal membrane	2	0.72	GO:0031903, GO:0044439	microbody membrane, peroxisomal part
5	GO:0044463	cell projection part	5	0.67	GO:0042995, GO:0044464	cell projection, cell part
7	GO:0034702	ion channel complex	3	0.65	GO:0044425, GO:0016021, GO:1902495	membrane part, integral component of membrane, transmembrane transporter complex
8	GO:0005829	cytosol	3	0.65	GO:0044444	cytoplasmic part
8	GO:0032838	cell projection cytoplasm	4	0.52	GO:0044444, GO:0044463	cytoplasmic part, cell projection part
10	GO:0031903	microbody membrane	2	0.43	GO:0044438, GO:0042579, GO:0031090, GO:0098588	microbody part, microbody, organelle membrane, bounding membrane of organelle
9	GO:0044437	vacuolar part	2	0.43	GO:0044444, GO:0044446, GO:0005773	cytoplasmic part, intracellular organelle part, vacuole

## Sheet: Increased_Molecular_function
LevelGO	Term(Acc)	Term(Name)	Sequences	Score	Parents(Acc)	Parents(Name)
7	GO:0008270	zinc ion binding	355	355	GO:0046914	transition metal ion binding
5	GO:0046872	metal ion binding	701	349.19	GO:0043169	cation binding
2	GO:0003824	catalytic activity	1100	342.99	GO:0003674	molecular_function
2	GO:0005488	binding	1357	299.55	GO:0003674	molecular_function
6	GO:0046914	transition metal ion binding	448	268.32	GO:0046872	metal ion binding
4	GO:0043169	cation binding	710	219.32	GO:0043167	ion binding
3	GO:0043167	ion binding	1012	211.01	GO:0005488	binding
3	GO:0016491	oxidoreductase activity	244	183.1	GO:0003824	catalytic activity
9	GO:0005524	ATP binding	181	181	GO:0035639, GO:0032550, GO:0032559	purine ribonucleoside triphosphate binding, purine ribonucleoside binding, adenyl ribonucleotide binding
3	GO:1901363	heterocyclic compound binding	553	172.51	GO:0005488	binding
3	GO:0097159	organic cyclic compound binding	553	172.51	GO:0005488	binding
6	GO:0005509	calcium ion binding	169	169	GO:0046872	metal ion binding
6	GO:0032550	purine ribonucleoside binding	265	160.2	GO:0001883, GO:0032549	purine nucleoside binding, ribonucleoside binding
5	GO:0035639	purine ribonucleoside triphosphate binding	264	159.6	GO:1901265, GO:0043168	nucleoside phosphate binding, anion binding
4	GO:0043168	anion binding	332	132.51	GO:0043167	ion binding
3	GO:0016787	hydrolase activity	440	125.45	GO:0003824	catalytic activity
4	GO:1901265	nucleoside phosphate binding	319	121.28	GO:0097159, GO:1901363	organic cyclic compound binding, heterocyclic compound binding
4	GO:0003676	nucleic acid binding	187	112.11	GO:0097159, GO:1901363	organic cyclic compound binding, heterocyclic compound binding
8	GO:0032559	adenyl ribonucleotide binding	182	109.2	GO:0032555, GO:0030554	purine ribonucleotide binding, adenyl nucleotide binding
3	GO:0030246	carbohydrate binding	110	105.84	GO:0005488	binding
3	GO:0016740	transferase activity	294	102.07	GO:0003824	catalytic activity
7	GO:0032555	purine ribonucleotide binding	265	96.48	GO:0017076, GO:0032553	purine nucleotide binding, ribonucleotide binding
5	GO:0032549	ribonucleoside binding	265	96.12	GO:0001882	nucleoside binding
5	GO:0001883	purine nucleoside binding	265	96.12	GO:0001882	nucleoside binding
9	GO:0005525	GTP binding	85	85	GO:0035639, GO:0032550, GO:0032561	purine ribonucleoside triphosphate binding, purine ribonucleoside binding, guanyl ribonucleotide binding
5	GO:0000166	nucleotide binding	319	77	GO:1901265, GO:0036094	nucleoside phosphate binding, small molecule binding
7	GO:0005506	iron ion binding	70	69.2	GO:0046914	transition metal ion binding
7	GO:0030554	adenyl nucleotide binding	184	67.52	GO:0017076	purine nucleotide binding
3	GO:0003735	structural constituent of ribosome	67	67	GO:0005198	structural molecule activity
5	GO:0016301	kinase activity	113	66.71	GO:0016772	transferase activity, transferring phosphorus-containing groups
5	GO:0003677	DNA binding	90	65.49	GO:0003676	nucleic acid binding
3	GO:0036094	small molecule binding	328	63.38	GO:0005488	binding
4	GO:0016705	oxidoreductase activity, acting on paired donors, with incorporation or reduction of molecular oxygen	77	61.94	GO:0016491	oxidoreductase activity
5	GO:0020037	heme binding	60	60	GO:0046906	tetrapyrrole binding
6	GO:0017076	purine nucleotide binding	267	59.09	GO:0000166	nucleotide binding
2	GO:0005215	transporter activity	166	59.02	GO:0003674	molecular_function
4	GO:0001882	nucleoside binding	266	58.67	GO:0097159, GO:0036094, GO:1901363, GO:0097367	organic cyclic compound binding, small molecule binding, heterocyclic compound binding, carbohydrate derivative binding
6	GO:0032553	ribonucleotide binding	266	58.49	GO:0000166, GO:0097367	nucleotide binding, carbohydrate derivative binding
6	GO:0004930	G-protein coupled receptor activity	61	57.76	GO:0004888	transmembrane signaling receptor activity
7	GO:0017111	nucleoside-triphosphatase activity	112	57.61	GO:0016462	pyrophosphatase activity
3	GO:0003700	sequence-specific DNA binding transcription factor activity	57	55.08	GO:0001071	nucleic acid binding transcription factor activity
3	GO:0097367	carbohydrate derivative binding	299	54.51	GO:0005488	binding
2	GO:0005198	structural molecule activity	87	54.2	GO:0003674	molecular_function
8	GO:0032561	guanyl ribonucleotide binding	86	51.6	GO:0019001, GO:0032555	guanyl nucleotide binding, purine ribonucleotide binding
6	GO:0043565	sequence-specific DNA binding	54	51.45	GO:0003677	DNA binding
4	GO:0016772	transferase activity, transferring phosphorus-containing groups	121	48.41	GO:0016740	transferase activity
3	GO:0016874	ligase activity	64	47.9	GO:0003824	catalytic activity
5	GO:0070011	peptidase activity, acting on L-amino acid peptides	97	45.43	GO:0008233	peptidase activity
4	GO:0004497	monooxygenase activity	54	45.2	GO:0016491	oxidoreductase activity
6	GO:0004672	protein kinase activity	64	43.02	GO:0016773, GO:0016301	phosphotransferase activity, alcohol group as acceptor, kinase activity
9	GO:0003777	microtubule motor activity	42	42	GO:0003774	motor activity
5	GO:0004888	transmembrane signaling receptor activity	73	39.52	GO:0038023	signaling receptor activity
3	GO:0005515	protein binding	103	38.3	GO:0005488	binding
4	GO:0008233	peptidase activity	106	36.26	GO:0016787	hydrolase activity
4	GO:0046906	tetrapyrrole binding	60	36	GO:0097159, GO:1901363	organic cyclic compound binding, heterocyclic compound binding
6	GO:0016462	pyrophosphatase activity	114	35.53	GO:0016818	hydrolase activity, acting on acid anhydrides, in phosphorus-containing anhydrides
7	GO:0004674	protein serine/threonine kinase activity	37	35.04	GO:0004672	protein kinase activity
5	GO:0003723	RNA binding	45	34.69	GO:0003676	nucleic acid binding
5	GO:0016773	phosphotransferase activity, alcohol group as acceptor	74	34.61	GO:0016772	transferase activity, transferring phosphorus-containing groups
2	GO:0004872	receptor activity	114	33.99	GO:0003674	molecular_function
2	GO:0001071	nucleic acid binding transcription factor activity	57	33.05	GO:0003674	molecular_function
5	GO:0004553	hydrolase activity, hydrolyzing O-glycosyl compounds	48	32.36	GO:0016798	hydrolase activity, acting on glycosyl bonds
8	GO:0003774	motor activity	49	32.2	GO:0017111	nucleoside-triphosphatase activity
4	GO:0016788	hydrolase activity, acting on ester bonds	96	31.87	GO:0016787	hydrolase activity
6	GO:0004175	endopeptidase activity	55	31.32	GO:0070011	peptidase activity, acting on L-amino acid peptides
4	GO:0038023	signaling receptor activity	85	31.19	GO:0004871, GO:0004872	signal transducer activity, receptor activity
7	GO:0019001	guanyl nucleotide binding	86	30.96	GO:0017076	purine nucleotide binding
4	GO:0008061	chitin binding	30	30	GO:0097367	carbohydrate derivative binding
6	GO:0008237	metallopeptidase activity	44	29.44	GO:0070011	peptidase activity, acting on L-amino acid peptides
7	GO:0004222	metalloendopeptidase activity	27	27	GO:0004175, GO:0008237	endopeptidase activity, metallopeptidase activity
4	GO:0050662	coenzyme binding	38	25.96	GO:0048037	cofactor binding
5	GO:0008168	methyltransferase activity	33	25.25	GO:0016741	transferase activity, transferring one-carbon groups
3	GO:0048037	cofactor binding	54	25.18	GO:0005488	binding
3	GO:0004871	signal transducer activity	92	24.89	GO:0060089	molecular transducer activity
8	GO:0016887	ATPase activity	38	24.15	GO:0017111	nucleoside-triphosphatase activity
6	GO:0050660	flavin adenine dinucleotide binding	24	24	GO:0000166, GO:0043168, GO:0050662	nucleotide binding, anion binding, coenzyme binding
4	GO:0005044	scavenger receptor activity	23	23	GO:0038024	cargo receptor activity
8	GO:0004725	protein tyrosine phosphatase activity	23	23	GO:0004721	phosphoprotein phosphatase activity
3	GO:0022857	transmembrane transporter activity	112	22.26	GO:0005215	transporter activity
6	GO:0008017	microtubule binding	22	22	GO:0015631, GO:0032403	tubulin binding, protein complex binding
5	GO:0016818	hydrolase activity, acting on acid anhydrides, in phosphorus-containing anhydrides	115	21.92	GO:0016817	hydrolase activity, acting on acid anhydrides
4	GO:0016757	transferase activity, transferring glycosyl groups	43	21.54	GO:0016740	transferase activity
6	GO:0008234	cysteine-type peptidase activity	27	20.52	GO:0070011	peptidase activity, acting on L-amino acid peptides
4	GO:0016798	hydrolase activity, acting on glycosyl bonds	50	20.38	GO:0016787	hydrolase activity
4	GO:0004842	ubiquitin-protein transferase activity	20	20	GO:0016740	transferase activity
4	GO:0046983	protein dimerization activity	22	19.6	GO:0005515	protein binding
7	GO:0005507	copper ion binding	19	19	GO:0046914	transition metal ion binding
8	GO:0003924	GTPase activity	18	18	GO:0017111	nucleoside-triphosphatase activity
4	GO:0008092	cytoskeletal protein binding	38	17.68	GO:0005515	protein binding
3	GO:0008289	lipid binding	27	17.42	GO:0005488	binding
3	GO:0016829	lyase activity	30	17.42	GO:0003824	catalytic activity
5	GO:0008146	sulfotransferase activity	18	16.72	GO:0016782	transferase activity, transferring sulfur-containing groups
5	GO:0004866	endopeptidase inhibitor activity	25	16.6	GO:0061135, GO:0030414	endopeptidase regulator activity, peptidase inhibitor activity
4	GO:0016741	transferase activity, transferring one-carbon groups	34	16.47	GO:0016740	transferase activity
3	GO:0022892	substrate-specific transporter activity	104	16.29	GO:0005215	transporter activity
5	GO:0015075	ion transmembrane transporter activity	87	16.13	GO:0022891	substrate-specific transmembrane transporter activity
7	GO:0004721	phosphoprotein phosphatase activity	25	16.08	GO:0016791	phosphatase activity
9	GO:0005230	extracellular ligand-gated ion channel activity	20	16	GO:0015276	ligand-gated ion channel activity
4	GO:0032403	protein complex binding	27	15.96	GO:0005515	protein binding
7	GO:0005216	ion channel activity	40	15.66	GO:0022838, GO:0015075	substrate-specific channel activity, ion transmembrane transporter activity
5	GO:0016758	transferase activity, transferring hexosyl groups	22	15.23	GO:0016757	transferase activity, transferring glycosyl groups
6	GO:0016791	phosphatase activity	32	15.05	GO:0042578	phosphoric ester hydrolase activity
7	GO:0004252	serine-type endopeptidase activity	15	15	GO:0004175, GO:0008236	endopeptidase activity, serine-type peptidase activity
6	GO:0004867	serine-type endopeptidase inhibitor activity	15	15	GO:0004866	endopeptidase inhibitor activity
2	GO:0060089	molecular transducer activity	92	14.93	GO:0003674	molecular_function
6	GO:0008238	exopeptidase activity	21	14.4	GO:0070011	peptidase activity, acting on L-amino acid peptides
4	GO:0016817	hydrolase activity, acting on acid anhydrides	117	14.35	GO:0016787	hydrolase activity
4	GO:0022891	substrate-specific transmembrane transporter activity	91	14.2	GO:0022857, GO:0022892	transmembrane transporter activity, substrate-specific transporter activity
4	GO:0030414	peptidase inhibitor activity	29	13.96	GO:0004857, GO:0061134	enzyme inhibitor activity, peptidase regulator activity
3	GO:0038024	cargo receptor activity	23	13.8	GO:0004872	receptor activity
5	GO:0015631	tubulin binding	23	13.8	GO:0008092	cytoskeletal protein binding
4	GO:0016614	oxidoreductase activity, acting on CH-OH group of donors	21	13.7	GO:0016491	oxidoreductase activity
5	GO:0042578	phosphoric ester hydrolase activity	43	13.47	GO:0016788	hydrolase activity, acting on ester bonds
6	GO:0008324	cation transmembrane transporter activity	52	13.43	GO:0015075	ion transmembrane transporter activity
2	GO:0030234	enzyme regulator activity	46	13.41	GO:0003674	molecular_function
4	GO:0005102	receptor binding	27	13.18	GO:0005515	protein binding
6	GO:0008236	serine-type peptidase activity	19	13	GO:0070011, GO:0017171	peptidase activity, acting on L-amino acid peptides, serine hydrolase activity
5	GO:0003779	actin binding	13	13	GO:0008092	cytoskeletal protein binding
5	GO:0030170	pyridoxal phosphate binding	13	13	GO:0097159, GO:0043168, GO:1901363, GO:0048037	organic cyclic compound binding, anion binding, heterocyclic compound binding, cofactor binding
4	GO:0016746	transferase activity, transferring acyl groups	26	12.84	GO:0016740	transferase activity
3	GO:0016853	isomerase activity	22	12.39	GO:0003824	catalytic activity
8	GO:0046873	metal ion transmembrane transporter activity	31	11.98	GO:0022890	inorganic cation transmembrane transporter activity
5	GO:0016747	transferase activity, transferring acyl groups other than amino-acyl groups	17	11.98	GO:0016746	transferase activity, transferring acyl groups
5	GO:0008484	sulfuric ester hydrolase activity	12	11.6	GO:0016788	hydrolase activity, acting on ester bonds
6	GO:0003950	NAD+ ADP-ribosyltransferase activity	11	11	GO:0016763	transferase activity, transferring pentosyl groups
4	GO:0051213	dioxygenase activity	14	10.78	GO:0016491	oxidoreductase activity
8	GO:0015077	monovalent inorganic cation transmembrane transporter activity	33	10.65	GO:0022890	inorganic cation transmembrane transporter activity
7	GO:0022890	inorganic cation transmembrane transporter activity	42	10.5	GO:0008324	cation transmembrane transporter activity
8	GO:0004386	helicase activity	11	10.36	GO:0017111	nucleoside-triphosphatase activity
4	GO:0005319	lipid transporter activity	12	10.32	GO:0022892	substrate-specific transporter activity
11	GO:0042626	ATPase activity, coupled to transmembrane movement of substances	15	10.25	GO:0043492, GO:0015405, GO:0016820	ATPase activity, coupled to movement of substances, P-P-bond-hydrolysis-driven transmembrane transporter activity, hydrolase activity, acting on acid anhydrides, catalyzing transmembrane movement of substances
4	GO:0016782	transferase activity, transferring sulfur-containing groups	18	10.03	GO:0016740	transferase activity
5	GO:0003707	steroid hormone receptor activity	10	10	GO:0038023	signaling receptor activity
7	GO:0005164	tumor necrosis factor receptor binding	10	10	GO:0032813	tumor necrosis factor receptor superfamily binding
3	GO:0005200	structural constituent of cytoskeleton	10	10	GO:0005198	structural molecule activity
4	GO:0061135	endopeptidase regulator activity	25	9.96	GO:0061134	peptidase regulator activity
8	GO:0015276	ligand-gated ion channel activity	21	9.96	GO:0005216, GO:0022834	ion channel activity, ligand-gated channel activity
5	GO:0052689	carboxylic ester hydrolase activity	15	9.8	GO:0016788	hydrolase activity, acting on ester bonds
4	GO:0016810	hydrolase activity, acting on carbon-nitrogen (but not peptide) bonds	15	9.56	GO:0016787	hydrolase activity
6	GO:0022838	substrate-specific channel activity	40	9.4	GO:0022891, GO:0015267	substrate-specific transmembrane transporter activity, channel activity
7	GO:0004197	cysteine-type endopeptidase activity	12	9.2	GO:0004175, GO:0008234	endopeptidase activity, cysteine-type peptidase activity
3	GO:0004857	enzyme inhibitor activity	30	9.08	GO:0030234	enzyme regulator activity
4	GO:0005089	Rho guanyl-nucleotide exchange factor activity	9	9	GO:0005088	Ras guanyl-nucleotide exchange factor activity
5	GO:0016763	transferase activity, transferring pentosyl groups	15	9	GO:0016757	transferase activity, transferring glycosyl groups
8	GO:0005261	cation channel activity	17	8.86	GO:0005216, GO:0008324	ion channel activity, cation transmembrane transporter activity
3	GO:0061134	peptidase regulator activity	29	8.38	GO:0030234	enzyme regulator activity
4	GO:0016627	oxidoreductase activity, acting on the CH-CH group of donors	10	8.28	GO:0016491	oxidoreductase activity
9	GO:0015078	hydrogen ion transmembrane transporter activity	10	8.2	GO:0015077	monovalent inorganic cation transmembrane transporter activity
5	GO:0016820	hydrolase activity, acting on acid anhydrides, catalyzing transmembrane movement of substances	17	8.15	GO:0022857, GO:0016817	transmembrane transporter activity, hydrolase activity, acting on acid anhydrides
5	GO:0005543	phospholipid binding	14	8.03	GO:0043168, GO:0008289	anion binding, lipid binding
5	GO:0008083	growth factor activity	8	8	GO:0005102	receptor binding
4	GO:0017171	serine hydrolase activity	19	7.8	GO:0016787	hydrolase activity
7	GO:0004713	protein tyrosine kinase activity	9	7.72	GO:0004672	protein kinase activity
7	GO:0004180	carboxypeptidase activity	9	7.4	GO:0008238	exopeptidase activity
6	GO:0019205	nucleobase-containing compound kinase activity	11	7.24	GO:0016301	kinase activity
5	GO:0016616	oxidoreductase activity, acting on the CH-OH group of donors, NAD or NADP as acceptor	11	7.16	GO:0016614	oxidoreductase activity, acting on CH-OH group of donors
8	GO:0004198	calcium-dependent cysteine-type endopeptidase activity	7	7	GO:0004197	cysteine-type endopeptidase activity
6	GO:0050661	NADP binding	7	7	GO:0000166, GO:0050662	nucleotide binding, coenzyme binding
11	GO:0005328	neurotransmitter:sodium symporter activity	7	7	GO:0015370, GO:0005326	solute:sodium symporter activity, neurotransmitter transporter activity
6	GO:0004499	N,N-dimethylaniline monooxygenase activity	7	7	GO:0016709	oxidoreductase activity, acting on paired donors, with incorporation or reduction of molecular oxygen, NAD(P)H as one donor, and incorporation of one atom of oxygen
10	GO:0015370	solute:sodium symporter activity	13	6.84	GO:0015081, GO:0015294	sodium ion transmembrane transporter activity, solute:cation symporter activity
5	GO:0016706	oxidoreductase activity, acting on paired donors, with incorporation or reduction of molecular oxygen, 2-oxoglutarate as one donor, and incorporation of one atom each of oxygen into both donors	8	6.82	GO:0051213, GO:0016705	dioxygenase activity, oxidoreductase activity, acting on paired donors, with incorporation or reduction of molecular oxygen
4	GO:0016879	ligase activity, forming carbon-nitrogen bonds	13	6.82	GO:0016874	ligase activity
6	GO:0008081	phosphoric diester hydrolase activity	10	6.8	GO:0042578	phosphoric ester hydrolase activity
10	GO:0043492	ATPase activity, coupled to movement of substances	15	6.75	GO:0042623	ATPase activity, coupled
5	GO:0004518	nuclease activity	18	6.74	GO:0016788	hydrolase activity, acting on ester bonds
6	GO:0035091	phosphatidylinositol binding	8	6.72	GO:0005543	phospholipid binding
6	GO:0004519	endonuclease activity	13	6.62	GO:0004518	nuclease activity
5	GO:0016620	oxidoreductase activity, acting on the aldehyde or oxo group of donors, NAD or NADP as acceptor	7	6.6	GO:0016903	oxidoreductase activity, acting on the aldehyde or oxo group of donors
7	GO:0004177	aminopeptidase activity	7	6.6	GO:0008238	exopeptidase activity
3	GO:0008047	enzyme activator activity	10	6.46	GO:0030234	enzyme regulator activity
5	GO:0016831	carboxy-lyase activity	8	6.4	GO:0016830	carbon-carbon lyase activity
5	GO:0004601	peroxidase activity	8	6.4	GO:0016209, GO:0016684	antioxidant activity, oxidoreductase activity, acting on peroxide as acceptor
6	GO:0008509	anion transmembrane transporter activity	22	6.26	GO:0015075	ion transmembrane transporter activity
6	GO:0008757	S-adenosylmethionine-dependent methyltransferase activity	11	6.25	GO:0008168	methyltransferase activity
13	GO:0019829	cation-transporting ATPase activity	7	6.24	GO:0008324, GO:0042625	cation transmembrane transporter activity, ATPase activity, coupled to transmembrane movement of ions
5	GO:0016715	oxidoreductase activity, acting on paired donors, with incorporation or reduction of molecular oxygen, reduced ascorbate as one donor, and incorporation of one atom of oxygen	7	6.2	GO:0004497, GO:0016705	monooxygenase activity, oxidoreductase activity, acting on paired donors, with incorporation or reduction of molecular oxygen
6	GO:0015405	P-P-bond-hydrolysis-driven transmembrane transporter activity	15	6.15	GO:0015399	primary active transmembrane transporter activity
9	GO:0015171	amino acid transmembrane transporter activity	6	6	GO:0046943	carboxylic acid transmembrane transporter activity
6	GO:0032813	tumor necrosis factor receptor superfamily binding	10	6	GO:0005126	cytokine receptor binding
11	GO:0004889	acetylcholine-activated cation-selective channel activity	6	6	GO:0005261, GO:0005231	cation channel activity, excitatory extracellular ligand-gated ion channel activity
10	GO:0005231	excitatory extracellular ligand-gated ion channel activity	10	6	GO:0005230	extracellular ligand-gated ion channel activity
7	GO:0070403	NAD+ binding	6	6	GO:0051287, GO:0043168	NAD binding, anion binding
7	GO:0003743	translation initiation factor activity	6	6	GO:0008135	translation factor activity, nucleic acid binding
7	GO:0022834	ligand-gated channel activity	21	5.98	GO:0022836	gated channel activity
4	GO:0016765	transferase activity, transferring alkyl or aryl (other than methyl) groups	9	5.8	GO:0016740	transferase activity
5	GO:0015267	channel activity	40	5.64	GO:0022803	passive transmembrane transporter activity
6	GO:0008135	translation factor activity, nucleic acid binding	10	5.62	GO:0003723	RNA binding
6	GO:0051287	NAD binding	8	5.6	GO:0000166, GO:0050662	nucleotide binding, coenzyme binding
3	GO:0005088	Ras guanyl-nucleotide exchange factor activity	9	5.4	GO:0005085	guanyl-nucleotide exchange factor activity
7	GO:0008235	metalloexopeptidase activity	7	5.4	GO:0008238, GO:0008237	exopeptidase activity, metallopeptidase activity
10	GO:0005267	potassium channel activity	7	5.4	GO:0005261, GO:0015079	cation channel activity, potassium ion transmembrane transporter activity
6	GO:0008172	S-methyltransferase activity	6	5.4	GO:0008168	methyltransferase activity
9	GO:0015081	sodium ion transmembrane transporter activity	15	5.3	GO:0015077, GO:0046873	monovalent inorganic cation transmembrane transporter activity, metal ion transmembrane transporter activity
9	GO:0042623	ATPase activity, coupled	17	5.25	GO:0016887	ATPase activity
6	GO:0019843	rRNA binding	6	5.2	GO:0003723	RNA binding
7	GO:0015294	solute:cation symporter activity	14	5.04	GO:0008324, GO:0015293	cation transmembrane transporter activity, symporter activity
4	GO:0016684	oxidoreductase activity, acting on peroxide as acceptor	9	5.04	GO:0016491	oxidoreductase activity
2	GO:0016209	antioxidant activity	9	5.04	GO:0003674	molecular_function
5	GO:0004364	glutathione transferase activity	5	5	GO:0016765	transferase activity, transferring alkyl or aryl (other than methyl) groups
6	GO:0005544	calcium-dependent phospholipid binding	5	5	GO:0005543	phospholipid binding
5	GO:0046982	protein heterodimerization activity	5	5	GO:0046983	protein dimerization activity
7	GO:0004567	beta-mannosidase activity	5	5	GO:0015923	mannosidase activity
5	GO:0003995	acyl-CoA dehydrogenase activity	5	5	GO:0016627	oxidoreductase activity, acting on the CH-CH group of donors
4	GO:0051536	iron-sulfur cluster binding	7	5	GO:0051540	metal cluster binding
6	GO:0004568	chitinase activity	5	5	GO:0004553	hydrolase activity, hydrolyzing O-glycosyl compounds
7	GO:0008898	S-adenosylmethionine-homocysteine S-methyltransferase activity	5	5	GO:0008757, GO:0008172	S-adenosylmethionine-dependent methyltransferase activity, S-methyltransferase activity
7	GO:0008080	N-acetyltransferase activity	5	5	GO:0016410, GO:0016407	N-acyltransferase activity, acetyltransferase activity
3	GO:0005201	extracellular matrix structural constituent	5	5	GO:0005198	structural molecule activity
7	GO:0004563	beta-N-acetylhexosaminidase activity	5	5	GO:0015929	hexosaminidase activity
6	GO:0022836	gated channel activity	30	4.92	GO:0015267	channel activity
8	GO:0046943	carboxylic acid transmembrane transporter activity	10	4.9	GO:0008514, GO:0005342	organic anion transmembrane transporter activity, organic acid transmembrane transporter activity
4	GO:0022804	active transmembrane transporter activity	36	4.82	GO:0022857	transmembrane transporter activity
2	GO:0009055	electron carrier activity	6	4.4	GO:0003674	molecular_function
6	GO:0004812	aminoacyl-tRNA ligase activity	6	4.4	GO:0016876	ligase activity, forming aminoacyl-tRNA and related compounds
6	GO:0008378	galactosyltransferase activity	5	4.36	GO:0016758	transferase activity, transferring hexosyl groups
3	GO:0003682	chromatin binding	5	4.36	GO:0005488	binding
5	GO:0015291	secondary active transmembrane transporter activity	21	4.34	GO:0022804	active transmembrane transporter activity
4	GO:0019842	vitamin binding	7	4.2	GO:0036094	small molecule binding
3	GO:0005326	neurotransmitter transporter activity	7	4.2	GO:0005215	transporter activity
5	GO:0016881	acid-amino acid ligase activity	5	4.2	GO:0016879	ligase activity, forming carbon-nitrogen bonds
5	GO:0016709	oxidoreductase activity, acting on paired donors, with incorporation or reduction of molecular oxygen, NAD(P)H as one donor, and incorporation of one atom of oxygen	7	4.2	GO:0004497, GO:0016705	monooxygenase activity, oxidoreductase activity, acting on paired donors, with incorporation or reduction of molecular oxygen
6	GO:0015923	mannosidase activity	7	4.2	GO:0004553	hydrolase activity, hydrolyzing O-glycosyl compounds
13	GO:0044769	ATPase activity, coupled to transmembrane movement of ions, rotational mechanism	4	4.2	GO:0042625	ATPase activity, coupled to transmembrane movement of ions
8	GO:0000976	transcription regulatory region sequence-specific DNA binding	5	4.08	GO:0043565, GO:0044212	sequence-specific DNA binding, transcription regulatory region DNA binding
6	GO:0008191	metalloendopeptidase inhibitor activity	4	4	GO:0048551, GO:0004866	metalloenzyme inhibitor activity, endopeptidase inhibitor activity
6	GO:0004806	triglyceride lipase activity	4	4	GO:0016298, GO:0052689	lipase activity, carboxylic ester hydrolase activity
11	GO:0005249	voltage-gated potassium channel activity	4	4	GO:0022843, GO:0005267	voltage-gated cation channel activity, potassium channel activity
10	GO:0004129	cytochrome-c oxidase activity	4	4	GO:0015078, GO:0015002, GO:0016676, GO:0009055	hydrogen ion transmembrane transporter activity, heme-copper terminal oxidase activity, oxidoreductase activity, acting on a heme group of donors, oxygen as acceptor, electron carrier activity
10	GO:0004970	ionotropic glutamate receptor activity	4	4	GO:0008066, GO:0005230	glutamate receptor activity, extracellular ligand-gated ion channel activity
7	GO:0005097	Rab GTPase activator activity	4	4	GO:0005099	Ras GTPase activator activity
11	GO:0005234	extracellular-glutamate-gated ion channel activity	4	4	GO:0005231	excitatory extracellular ligand-gated ion channel activity
6	GO:0031418	L-ascorbic acid binding	4	4	GO:0019842, GO:0048029, GO:0031406	vitamin binding, monosaccharide binding, carboxylic acid binding
4	GO:0030247	polysaccharide binding	4	4	GO:0001871, GO:0030246	pattern binding, carbohydrate binding
8	GO:0004181	metallocarboxypeptidase activity	4	4	GO:0008235, GO:0004180	metalloexopeptidase activity, carboxypeptidase activity
3	GO:0019825	oxygen binding	4	4	GO:0005488	binding
15	GO:0046961	proton-transporting ATPase activity, rotational mechanism	4	4	GO:0036442, GO:0015078, GO:0044769	hydrogen-exporting ATPase activity, hydrogen ion transmembrane transporter activity, ATPase activity, coupled to transmembrane movement of ions, rotational mechanism
6	GO:0003857	3-hydroxyacyl-CoA dehydrogenase activity	4	4	GO:0016616	oxidoreductase activity, acting on the CH-OH group of donors, NAD or NADP as acceptor
4	GO:0016903	oxidoreductase activity, acting on the aldehyde or oxo group of donors	7	3.96	GO:0016491	oxidoreductase activity
4	GO:0016830	carbon-carbon lyase activity	8	3.84	GO:0016829	lyase activity
8	GO:0008138	protein tyrosine/serine/threonine phosphatase activity	5	3.8	GO:0004721	phosphoprotein phosphatase activity
9	GO:0008308	voltage-gated anion channel activity	5	3.8	GO:0005244, GO:0005253	voltage-gated ion channel activity, anion channel activity
5	GO:0016298	lipase activity	9	3.77	GO:0016788	hydrolase activity, acting on ester bonds
12	GO:0042625	ATPase activity, coupled to transmembrane movement of ions	7	3.74	GO:0015075, GO:0042626	ion transmembrane transporter activity, ATPase activity, coupled to transmembrane movement of substances
8	GO:0005244	voltage-gated ion channel activity	9	3.72	GO:0005216, GO:0022832	ion channel activity, voltage-gated channel activity
5	GO:0015399	primary active transmembrane transporter activity	15	3.69	GO:0022804	active transmembrane transporter activity
5	GO:0016776	phosphotransferase activity, phosphate group as acceptor	6	3.6	GO:0016772	transferase activity, transferring phosphorus-containing groups
5	GO:0005342	organic acid transmembrane transporter activity	10	3.6	GO:0022891	substrate-specific transmembrane transporter activity
5	GO:0005126	cytokine receptor binding	10	3.6	GO:0005102	receptor binding
3	GO:0019239	deaminase activity	4	3.6	GO:0003824	catalytic activity
7	GO:0044212	transcription regulatory region DNA binding	6	3.45	GO:0000975	regulatory region DNA binding
5	GO:0016811	hydrolase activity, acting on carbon-nitrogen (but not peptide) bonds, in linear amides	5	3.4	GO:0016810	hydrolase activity, acting on carbon-nitrogen (but not peptide) bonds
4	GO:0022803	passive transmembrane transporter activity	40	3.38	GO:0022857	transmembrane transporter activity
6	GO:0016407	acetyltransferase activity	6	3.36	GO:0016747	transferase activity, transferring acyl groups other than amino-acyl groups
2	GO:0005085	guanyl-nucleotide exchange factor activity	9	3.24	GO:0003674	molecular_function
9	GO:0015079	potassium ion transmembrane transporter activity	7	3.24	GO:0015077, GO:0046873	monovalent inorganic cation transmembrane transporter activity, metal ion transmembrane transporter activity
5	GO:0031406	carboxylic acid binding	6	3.22	GO:0043168, GO:0043177	anion binding, organic acid binding
4	GO:0005057	receptor signaling protein activity	5	3.16	GO:0004871	signal transducer activity
6	GO:0000975	regulatory region DNA binding	7	3.07	GO:0003677, GO:0001067	DNA binding, regulatory region nucleic acid binding
7	GO:0015103	inorganic anion transmembrane transporter activity	9	3.05	GO:0008509	anion transmembrane transporter activity
6	GO:0015293	symporter activity	14	3.02	GO:0015291	secondary active transmembrane transporter activity
9	GO:0008271	secondary active sulfate transmembrane transporter activity	3	3	GO:0015291, GO:0015116	secondary active transmembrane transporter activity, sulfate transmembrane transporter activity
5	GO:0016836	hydro-lyase activity	5	3	GO:0016835	carbon-oxygen lyase activity
6	GO:0004034	aldose 1-epimerase activity	3	3	GO:0016857	racemase and epimerase activity, acting on carbohydrates and derivatives
7	GO:0008408	3'-5' exonuclease activity	3	3	GO:0004527	exonuclease activity
6	GO:0004602	glutathione peroxidase activity	3	3	GO:0004601	peroxidase activity
10	GO:0005247	voltage-gated chloride channel activity	3	3	GO:0005254, GO:0008308	chloride channel activity, voltage-gated anion channel activity
6	GO:0008745	N-acetylmuramoyl-L-alanine amidase activity	3	3	GO:0016811	hydrolase activity, acting on carbon-nitrogen (but not peptide) bonds, in linear amides
6	GO:0004348	glucosylceramidase activity	3	3	GO:0004553	hydrolase activity, hydrolyzing O-glycosyl compounds
6	GO:0015929	hexosaminidase activity	5	3	GO:0004553	hydrolase activity, hydrolyzing O-glycosyl compounds
14	GO:0046933	proton-transporting ATP synthase activity, rotational mechanism	3	3	GO:0015078, GO:0044769, GO:0019829	hydrogen ion transmembrane transporter activity, ATPase activity, coupled to transmembrane movement of ions, rotational mechanism, cation-transporting ATPase activity
12	GO:0017153	sodium:dicarboxylate symporter activity	3	3	GO:0015296, GO:0005343, GO:0005310	anion:cation symporter activity, organic acid:sodium symporter activity, dicarboxylic acid transmembrane transporter activity
6	GO:0008131	primary amine oxidase activity	3	3	GO:0016641	oxidoreductase activity, acting on the CH-NH2 group of donors, oxygen as acceptor
7	GO:0004768	stearoyl-CoA 9-desaturase activity	3	3	GO:0016215	acyl-CoA desaturase activity
4	GO:0048038	quinone binding	3	3	GO:0048037	cofactor binding
9	GO:0018024	histone-lysine N-methyltransferase activity	3	3	GO:0016279, GO:0042054	protein-lysine N-methyltransferase activity, histone methyltransferase activity
7	GO:0008241	peptidyl-dipeptidase activity	3	3	GO:0008238	exopeptidase activity
4	GO:0005344	oxygen transporter activity	3	3	GO:0022892	substrate-specific transporter activity
8	GO:0004017	adenylate kinase activity	3	3	GO:0016776, GO:0019201	phosphotransferase activity, phosphate group as acceptor, nucleotide kinase activity
6	GO:0016410	N-acyltransferase activity	5	3	GO:0016747	transferase activity, transferring acyl groups other than amino-acyl groups
6	GO:0004089	carbonate dehydratase activity	3	3	GO:0016836	hydro-lyase activity
7	GO:0004556	alpha-amylase activity	3	3	GO:0016160	amylase activity
6	GO:0000287	magnesium ion binding	3	3	GO:0046872	metal ion binding
5	GO:0003755	peptidyl-prolyl cis-trans isomerase activity	3	3	GO:0016859	cis-trans isomerase activity
9	GO:0017017	MAP kinase tyrosine/serine/threonine phosphatase activity	3	3	GO:0008138, GO:0033549	protein tyrosine/serine/threonine phosphatase activity, MAP kinase phosphatase activity
7	GO:0004550	nucleoside diphosphate kinase activity	3	3	GO:0016776, GO:0019205	phosphotransferase activity, phosphate group as acceptor, nucleobase-containing compound kinase activity
7	GO:0016805	dipeptidase activity	3	3	GO:0008238	exopeptidase activity
7	GO:0047150	betaine-homocysteine S-methyltransferase activity	3	3	GO:0008172	S-methyltransferase activity
7	GO:0004560	alpha-L-fucosidase activity	3	3	GO:0015928	fucosidase activity
6	GO:0003997	acyl-CoA oxidase activity	3	3	GO:0016634	oxidoreductase activity, acting on the CH-CH group of donors, oxygen as acceptor
5	GO:0051537	2 iron, 2 sulfur cluster binding	3	3	GO:0051536	iron-sulfur cluster binding
5	GO:0008812	choline dehydrogenase activity	3	3	GO:0016614	oxidoreductase activity, acting on CH-OH group of donors
3	GO:0051540	metal cluster binding	7	3	GO:0005488	binding
7	GO:0003746	translation elongation factor activity	3	3	GO:0008135	translation factor activity, nucleic acid binding
6	GO:0008762	UDP-N-acetylmuramate dehydrogenase activity	3	3	GO:0016616	oxidoreductase activity, acting on the CH-OH group of donors, NAD or NADP as acceptor
6	GO:0008375	acetylglucosaminyltransferase activity	3	3	GO:0008194, GO:0016758	UDP-glycosyltransferase activity, transferase activity, transferring hexosyl groups
7	GO:0008514	organic anion transmembrane transporter activity	10	2.94	GO:0008509	anion transmembrane transporter activity
5	GO:0008483	transaminase activity	3	2.8	GO:0016769	transferase activity, transferring nitrogenous groups
6	GO:0004527	exonuclease activity	4	2.8	GO:0004518	nuclease activity
5	GO:0016857	racemase and epimerase activity, acting on carbohydrates and derivatives	4	2.8	GO:0016854	racemase and epimerase activity
5	GO:0016876	ligase activity, forming aminoacyl-tRNA and related compounds	6	2.64	GO:0016875	ligase activity, forming carbon-oxygen bonds
7	GO:0004521	endoribonuclease activity	5	2.44	GO:0004540, GO:0004519	ribonuclease activity, endonuclease activity
5	GO:0005096	GTPase activator activity	5	2.44	GO:0030695, GO:0008047	GTPase regulator activity, enzyme activator activity
5	GO:0005083	small GTPase regulator activity	5	2.44	GO:0030695	GTPase regulator activity
6	GO:0008066	glutamate receptor activity	4	2.4	GO:0004888	transmembrane signaling receptor activity
11	GO:0005343	organic acid:sodium symporter activity	4	2.4	GO:0015370, GO:0005342	solute:sodium symporter activity, organic acid transmembrane transporter activity
8	GO:0015296	anion:cation symporter activity	4	2.4	GO:0015294, GO:0008509	solute:cation symporter activity, anion transmembrane transporter activity
3	GO:0001871	pattern binding	4	2.4	GO:0005488	binding
4	GO:0048029	monosaccharide binding	4	2.4	GO:0030246	carbohydrate binding
14	GO:0036442	hydrogen-exporting ATPase activity	4	2.4	GO:0019829	cation-transporting ATPase activity
6	GO:0005099	Ras GTPase activator activity	4	2.4	GO:0005096, GO:0005083	GTPase activator activity, small GTPase regulator activity
3	GO:1901681	sulfur compound binding	4	2.4	GO:0005488	binding
4	GO:0016835	carbon-oxygen lyase activity	6	2.4	GO:0016829	lyase activity
5	GO:0016676	oxidoreductase activity, acting on a heme group of donors, oxygen as acceptor	4	2.4	GO:0016675	oxidoreductase activity, acting on a heme group of donors
4	GO:0015002	heme-copper terminal oxidase activity	4	2.4	GO:0016491	oxidoreductase activity
4	GO:0048551	metalloenzyme inhibitor activity	4	2.4	GO:0004857, GO:0010576	enzyme inhibitor activity, metalloenzyme regulator activity
5	GO:0016755	transferase activity, transferring amino-acyl groups	4	2.4	GO:0016746	transferase activity, transferring acyl groups
9	GO:0022843	voltage-gated cation channel activity	4	2.4	GO:0005261, GO:0005244	cation channel activity, voltage-gated ion channel activity
10	GO:0005262	calcium channel activity	3	2.36	GO:0005261, GO:0015085	cation channel activity, calcium ion transmembrane transporter activity
6	GO:0008417	fucosyltransferase activity	3	2.36	GO:0016758	transferase activity, transferring hexosyl groups
6	GO:0004620	phospholipase activity	5	2.28	GO:0016298	lipase activity
8	GO:0005253	anion channel activity	5	2.28	GO:0005216, GO:0008509	ion channel activity, anion transmembrane transporter activity
7	GO:0022832	voltage-gated channel activity	9	2.23	GO:0022836	gated channel activity
5	GO:0016742	hydroxymethyl-, formyl- and related transferase activity	3	2.2	GO:0016741	transferase activity, transferring one-carbon groups
4	GO:0030695	GTPase regulator activity	6	2.06	GO:0060589	nucleoside-triphosphatase regulator activity
5	GO:0004879	ligand-activated sequence-specific DNA binding RNA polymerase II transcription factor activity	2	2	GO:0098531, GO:0000981	direct ligand regulated sequence-specific DNA binding transcription factor activity, sequence-specific DNA binding RNA polymerase II transcription factor activity
6	GO:0004045	aminoacyl-tRNA hydrolase activity	2	2	GO:0052689	carboxylic ester hydrolase activity
6	GO:0019901	protein kinase binding	2	2	GO:0019900	kinase binding
8	GO:0004114	3',5'-cyclic-nucleotide phosphodiesterase activity	2	2	GO:0004112	cyclic-nucleotide phosphodiesterase activity
8	GO:0008199	ferric iron binding	2	2	GO:0005506	iron ion binding
6	GO:0004645	phosphorylase activity	2	2	GO:0016758	transferase activity, transferring hexosyl groups
5	GO:0005520	insulin-like growth factor binding	2	2	GO:0019838	growth factor binding
7	GO:0001733	galactosylceramide sulfotransferase activity	2	2	GO:0050694	galactose 3-O-sulfotransferase activity
5	GO:0030976	thiamine pyrophosphate binding	2	2	GO:0019842, GO:0043169, GO:0097159, GO:0043168, GO:1901681, GO:1901363, GO:0050662	vitamin binding, cation binding, organic cyclic compound binding, anion binding, sulfur compound binding, heterocyclic compound binding, coenzyme binding
6	GO:0004576	oligosaccharyl transferase activity	2	2	GO:0016758	transferase activity, transferring hexosyl groups
5	GO:0005158	insulin receptor binding	2	2	GO:0032403, GO:0005102	protein complex binding, receptor binding
6	GO:0003839	gamma-glutamylcyclotransferase activity	2	2	GO:0016755	transferase activity, transferring amino-acyl groups
5	GO:0016790	thiolester hydrolase activity	2	2	GO:0016788	hydrolase activity, acting on ester bonds
7	GO:0004623	phospholipase A2 activity	2	2	GO:0004620, GO:0052689	phospholipase activity, carboxylic ester hydrolase activity
5	GO:0031683	G-protein beta/gamma-subunit complex binding	2	2	GO:0032403	protein complex binding
9	GO:0015321	sodium-dependent phosphate transmembrane transporter activity	2	2	GO:0015114	phosphate ion transmembrane transporter activity
4	GO:0008013	beta-catenin binding	2	2	GO:0005515	protein binding
7	GO:0003887	DNA-directed DNA polymerase activity	2	2	GO:0034061	DNA polymerase activity
5	GO:0016884	carbon-nitrogen ligase activity, with glutamine as amido-N-donor	2	2	GO:0016879	ligase activity, forming carbon-nitrogen bonds
7	GO:0004035	alkaline phosphatase activity	2	2	GO:0016791	phosphatase activity
6	GO:0004869	cysteine-type endopeptidase inhibitor activity	2	2	GO:0004866	endopeptidase inhibitor activity
9	GO:0004983	neuropeptide Y receptor activity	2	2	GO:0008188	neuropeptide receptor activity
5	GO:0004478	methionine adenosyltransferase activity	2	2	GO:0016765	transferase activity, transferring alkyl or aryl (other than methyl) groups
8	GO:0005452	inorganic anion exchanger activity	2	2	GO:0015301	anion:anion antiporter activity
6	GO:0004143	diacylglycerol kinase activity	2	2	GO:0016773, GO:0016301	phosphotransferase activity, alcohol group as acceptor, kinase activity
7	GO:0030151	molybdenum ion binding	2	2	GO:0046914	transition metal ion binding
6	GO:0003951	NAD+ kinase activity	2	2	GO:0016773, GO:0016301	phosphotransferase activity, alcohol group as acceptor, kinase activity
5	GO:0051539	4 iron, 4 sulfur cluster binding	2	2	GO:0051536	iron-sulfur cluster binding
9	GO:0033897	ribonuclease T2 activity	2	2	GO:0016892	endoribonuclease activity, producing 3'-phosphomonoesters
7	GO:0004559	alpha-mannosidase activity	2	2	GO:0015923	mannosidase activity
6	GO:0002161	aminoacyl-tRNA editing activity	2	2	GO:0052689	carboxylic ester hydrolase activity
5	GO:0004383	guanylate cyclase activity	2	2	GO:0016849, GO:0009975	phosphorus-oxygen lyase activity, cyclase activity
6	GO:0008173	RNA methyltransferase activity	2	2	GO:0008168	methyltransferase activity
9	GO:0005024	transforming growth factor beta-activated receptor activity	2	2	GO:0004675	transmembrane receptor protein serine/threonine kinase activity
8	GO:0032266	phosphatidylinositol-3-phosphate binding	2	2	GO:1901981	phosphatidylinositol phosphate binding
6	GO:0004371	glycerone kinase activity	2	2	GO:0016773, GO:0016301	phosphotransferase activity, alcohol group as acceptor, kinase activity
6	GO:0047750	cholestenol delta-isomerase activity	2	2	GO:0016863	intramolecular oxidoreductase activity, transposing C=C bonds
7	GO:0030145	manganese ion binding	2	2	GO:0046914	transition metal ion binding
6	GO:0003989	acetyl-CoA carboxylase activity	2	2	GO:0016421	CoA carboxylase activity
7	GO:0008097	5S rRNA binding	2	2	GO:0019843	rRNA binding
5	GO:0051920	peroxiredoxin activity	2	2	GO:0016209, GO:0016684	antioxidant activity, oxidoreductase activity, acting on peroxide as acceptor
6	GO:0004504	peptidylglycine monooxygenase activity	2	2	GO:0016715	oxidoreductase activity, acting on paired donors, with incorporation or reduction of molecular oxygen, reduced ascorbate as one donor, and incorporation of one atom of oxygen
6	GO:0015035	protein disulfide oxidoreductase activity	2	2	GO:0015036	disulfide oxidoreductase activity
11	GO:0005415	nucleoside:sodium symporter activity	2	2	GO:0015370, GO:0005337	solute:sodium symporter activity, nucleoside transmembrane transporter activity
6	GO:0008158	hedgehog receptor activity	2	2	GO:0004888	transmembrane signaling receptor activity
8	GO:0004621	glycosylphosphatidylinositol phospholipase D activity	2	2	GO:0004630	phospholipase D activity
7	GO:0004520	endodeoxyribonuclease activity	4	1.92	GO:0004519, GO:0004536	endonuclease activity, deoxyribonuclease activity
4	GO:0043177	organic acid binding	6	1.93	GO:0036094	small molecule binding
5	GO:0001067	regulatory region nucleic acid binding	7	1.84	GO:0003676	nucleic acid binding
6	GO:0016215	acyl-CoA desaturase activity	3	1.8	GO:0016717	oxidoreductase activity, acting on paired donors, with oxidation of a pair of donors resulting in the reduction of molecular oxygen to two molecules of water
6	GO:0015928	fucosidase activity	3	1.8	GO:0004553	hydrolase activity, hydrolyzing O-glycosyl compounds
7	GO:0019201	nucleotide kinase activity	3	1.8	GO:0019205	nucleobase-containing compound kinase activity
5	GO:0016641	oxidoreductase activity, acting on the CH-NH2 group of donors, oxygen as acceptor	3	1.8	GO:0016638	oxidoreductase activity, acting on the CH-NH2 group of donors
5	GO:0016634	oxidoreductase activity, acting on the CH-CH group of donors, oxygen as acceptor	3	1.8	GO:0016627	oxidoreductase activity, acting on the CH-CH group of donors
4	GO:0000981	sequence-specific DNA binding RNA polymerase II transcription factor activity	3	1.8	GO:0003700	sequence-specific DNA binding transcription factor activity
9	GO:0005254	chloride channel activity	3	1.8	GO:0005253, GO:0015108	anion channel activity, chloride transmembrane transporter activity
8	GO:0015116	sulfate transmembrane transporter activity	3	1.8	GO:1901682, GO:0015103	sulfur compound transmembrane transporter activity, inorganic anion transmembrane transporter activity
8	GO:0033549	MAP kinase phosphatase activity	3	1.8	GO:0004721	phosphoprotein phosphatase activity
4	GO:0016859	cis-trans isomerase activity	3	1.8	GO:0016853	isomerase activity
8	GO:0016892	endoribonuclease activity, producing 3'-phosphomonoesters	3	1.8	GO:0004521, GO:0016894	endoribonuclease activity, endonuclease activity, active with either ribo- or deoxyribonucleic acids and producing 3'-phosphomonoesters
9	GO:0000977	RNA polymerase II regulatory region sequence-specific DNA binding	2	1.8	GO:0001012, GO:0000976	RNA polymerase II regulatory region DNA binding, transcription regulatory region sequence-specific DNA binding
5	GO:0008194	UDP-glycosyltransferase activity	3	1.8	GO:0016757	transferase activity, transferring glycosyl groups
8	GO:0016279	protein-lysine N-methyltransferase activity	3	1.8	GO:0008276, GO:0016278	protein methyltransferase activity, lysine N-methyltransferase activity
6	GO:0016160	amylase activity	3	1.8	GO:0004553	hydrolase activity, hydrolyzing O-glycosyl compounds
4	GO:0016854	racemase and epimerase activity	5	1.81	GO:0016853	isomerase activity
9	GO:0005310	dicarboxylic acid transmembrane transporter activity	3	1.8	GO:0046943	carboxylic acid transmembrane transporter activity
7	GO:0042054	histone methyltransferase activity	3	1.8	GO:0008276	protein methyltransferase activity
9	GO:0015085	calcium ion transmembrane transporter activity	4	1.78	GO:0072509, GO:0046873	divalent inorganic cation transmembrane transporter activity, metal ion transmembrane transporter activity
5	GO:0016779	nucleotidyltransferase activity	3	1.72	GO:0016772	transferase activity, transferring phosphorus-containing groups
4	GO:0016769	transferase activity, transferring nitrogenous groups	3	1.68	GO:0016740	transferase activity
8	GO:0004702	receptor signaling protein serine/threonine kinase activity	2	1.6	GO:0005057, GO:0004674	receptor signaling protein activity, protein serine/threonine kinase activity
5	GO:0016714	oxidoreductase activity, acting on paired donors, with incorporation or reduction of molecular oxygen, reduced pteridine as one donor, and incorporation of one atom of oxygen	2	1.6	GO:0004497, GO:0016705	monooxygenase activity, oxidoreductase activity, acting on paired donors, with incorporation or reduction of molecular oxygen
5	GO:0016813	hydrolase activity, acting on carbon-nitrogen (but not peptide) bonds, in linear amidines	2	1.6	GO:0016810	hydrolase activity, acting on carbon-nitrogen (but not peptide) bonds
7	GO:0047429	nucleoside-triphosphate diphosphatase activity	2	1.6	GO:0016462	pyrophosphatase activity
5	GO:0016799	hydrolase activity, hydrolyzing N-glycosyl compounds	2	1.6	GO:0016798	hydrolase activity, acting on glycosyl bonds
8	GO:0016888	endodeoxyribonuclease activity, producing 5'-phosphomonoesters	2	1.6	GO:0004520, GO:0016893	endodeoxyribonuclease activity, endonuclease activity, active with either ribo- or deoxyribonucleic acids and producing 5'-phosphomonoesters
6	GO:0004540	ribonuclease activity	5	1.61	GO:0004518	nuclease activity
4	GO:0019904	protein domain specific binding	2	1.6	GO:0005515	protein binding
5	GO:0016814	hydrolase activity, acting on carbon-nitrogen (but not peptide) bonds, in cyclic amidines	2	1.6	GO:0016810	hydrolase activity, acting on carbon-nitrogen (but not peptide) bonds
4	GO:0016875	ligase activity, forming carbon-oxygen bonds	6	1.58	GO:0016874	ligase activity
7	GO:0016894	endonuclease activity, active with either ribo- or deoxyribonucleic acids and producing 3'-phosphomonoesters	4	1.44	GO:0004519	endonuclease activity
4	GO:0016675	oxidoreductase activity, acting on a heme group of donors	4	1.44	GO:0016491	oxidoreductase activity
3	GO:0010576	metalloenzyme regulator activity	4	1.44	GO:0030234	enzyme regulator activity
4	GO:0016860	intramolecular oxidoreductase activity	4	1.44	GO:0016853	isomerase activity
7	GO:0019199	transmembrane receptor protein kinase activity	4	1.44	GO:0004888, GO:0004672	transmembrane signaling receptor activity, protein kinase activity
6	GO:0008374	O-acyltransferase activity	2	1.36	GO:0016747	transferase activity, transferring acyl groups other than amino-acyl groups
5	GO:0005179	hormone activity	2	1.36	GO:0005102	receptor binding
6	GO:0016597	amino acid binding	2	1.36	GO:0031406	carboxylic acid binding
3	GO:1901505	carbohydrate derivative transporter activity	3	1.32	GO:0005215	transporter activity
7	GO:0016893	endonuclease activity, active with either ribo- or deoxyribonucleic acids and producing 5'-phosphomonoesters	3	1.32	GO:0004519	endonuclease activity
3	GO:0060589	nucleoside-triphosphatase regulator activity	6	1.24	GO:0030234	enzyme regulator activity
4	GO:0003712	transcription cofactor activity	2	1.2	GO:0000989	transcription factor binding transcription factor activity
5	GO:0016861	intramolecular oxidoreductase activity, interconverting aldoses and ketoses	2	1.2	GO:0016860	intramolecular oxidoreductase activity
6	GO:0015297	antiporter activity	4	1.21	GO:0015291	secondary active transmembrane transporter activity
7	GO:1901981	phosphatidylinositol phosphate binding	2	1.2	GO:0035091	phosphatidylinositol binding
6	GO:0005337	nucleoside transmembrane transporter activity	2	1.2	GO:0015932, GO:1901505	nucleobase-containing compound transmembrane transporter activity, carbohydrate derivative transporter activity
8	GO:0004714	transmembrane receptor protein tyrosine kinase activity	2	1.2	GO:0019199, GO:0004713	transmembrane receptor protein kinase activity, protein tyrosine kinase activity
8	GO:0015114	phosphate ion transmembrane transporter activity	2	1.2	GO:0015103	inorganic anion transmembrane transporter activity
5	GO:0016421	CoA carboxylase activity	2	1.2	GO:0016885	ligase activity, forming carbon-carbon bonds
3	GO:0009975	cyclase activity	2	1.2	GO:0003824	catalytic activity
5	GO:0019900	kinase binding	2	1.2	GO:0019899	enzyme binding
5	GO:0016863	intramolecular oxidoreductase activity, transposing C=C bonds	2	1.2	GO:0016860	intramolecular oxidoreductase activity
6	GO:0034061	DNA polymerase activity	2	1.2	GO:0016779	nucleotidyltransferase activity
7	GO:0004630	phospholipase D activity	2	1.2	GO:0004620, GO:0008081	phospholipase activity, phosphoric diester hydrolase activity
8	GO:0004675	transmembrane receptor protein serine/threonine kinase activity	2	1.2	GO:0019199, GO:0004674	transmembrane receptor protein kinase activity, protein serine/threonine kinase activity
4	GO:0019838	growth factor binding	2	1.2	GO:0005515	protein binding
7	GO:0015301	anion:anion antiporter activity	2	1.2	GO:0015297, GO:0008509	antiporter activity, anion transmembrane transporter activity
4	GO:0098531	direct ligand regulated sequence-specific DNA binding transcription factor activity	2	1.2	GO:0003700	sequence-specific DNA binding transcription factor activity
6	GO:0050694	galactose 3-O-sulfotransferase activity	2	1.2	GO:0008146	sulfotransferase activity
4	GO:0016701	oxidoreductase activity, acting on single donors with incorporation of molecular oxygen	2	1.2	GO:0016491	oxidoreductase activity
5	GO:0016882	cyclo-ligase activity	2	1.2	GO:0016879	ligase activity, forming carbon-nitrogen bonds
5	GO:0015036	disulfide oxidoreductase activity	2	1.2	GO:0016667	oxidoreductase activity, acting on a sulfur group of donors
8	GO:0008188	neuropeptide receptor activity	2	1.2	GO:0030594, GO:0008528	neurotransmitter receptor activity, G-protein coupled peptide receptor activity
4	GO:0016849	phosphorus-oxygen lyase activity	2	1.2	GO:0016829	lyase activity
5	GO:0016646	oxidoreductase activity, acting on the CH-NH group of donors, NAD or NADP as acceptor	2	1.2	GO:0016645	oxidoreductase activity, acting on the CH-NH group of donors
7	GO:0004112	cyclic-nucleotide phosphodiesterase activity	2	1.2	GO:0008081	phosphoric diester hydrolase activity
6	GO:0004536	deoxyribonuclease activity	4	1.15	GO:0004518	nuclease activity
4	GO:0016645	oxidoreductase activity, acting on the CH-NH group of donors	3	1.08	GO:0016491	oxidoreductase activity
5	GO:0016717	oxidoreductase activity, acting on paired donors, with oxidation of a pair of donors resulting in the reduction of molecular oxygen to two molecules of water	3	1.08	GO:0016705	oxidoreductase activity, acting on paired donors, with incorporation or reduction of molecular oxygen
6	GO:0008276	protein methyltransferase activity	3	1.08	GO:0008168	methyltransferase activity
4	GO:1901682	sulfur compound transmembrane transporter activity	3	1.08	GO:0022857	transmembrane transporter activity
7	GO:0016278	lysine N-methyltransferase activity	3	1.08	GO:0008757, GO:0008170	S-adenosylmethionine-dependent methyltransferase activity, N-methyltransferase activity
4	GO:0016638	oxidoreductase activity, acting on the CH-NH2 group of donors	3	1.08	GO:0016491	oxidoreductase activity
4	GO:0016667	oxidoreductase activity, acting on a sulfur group of donors	3	1.08	GO:0016491	oxidoreductase activity
8	GO:0015108	chloride transmembrane transporter activity	3	1.08	GO:0015103	inorganic anion transmembrane transporter activity
8	GO:0001012	RNA polymerase II regulatory region DNA binding	2	1.08	GO:0044212	transcription regulatory region DNA binding
8	GO:0072509	divalent inorganic cation transmembrane transporter activity	4	1.07	GO:0022890	inorganic cation transmembrane transporter activity
4	GO:0019899	enzyme binding	3	0.85	GO:0005515	protein binding
4	GO:0019887	protein kinase regulator activity	2	0.82	GO:0019207	kinase regulator activity
7	GO:0015298	solute:cation antiporter activity	2	0.82	GO:0015297, GO:0008324	antiporter activity, cation transmembrane transporter activity
5	GO:0030594	neurotransmitter receptor activity	2	0.72	GO:0038023	signaling receptor activity
3	GO:0000989	transcription factor binding transcription factor activity	2	0.72	GO:0000988	protein binding transcription factor activity
5	GO:0015932	nucleobase-containing compound transmembrane transporter activity	2	0.72	GO:0022891	substrate-specific transmembrane transporter activity
7	GO:0008528	G-protein coupled peptide receptor activity	2	0.72	GO:0004930, GO:0001653	G-protein coupled receptor activity, peptide receptor activity
4	GO:0016885	ligase activity, forming carbon-carbon bonds	2	0.72	GO:0016874	ligase activity
6	GO:0008170	N-methyltransferase activity	3	0.65	GO:0008168	methyltransferase activity
3	GO:0019207	kinase regulator activity	2	0.49	GO:0030234	enzyme regulator activity
5	GO:0001653	peptide receptor activity	2	0.43	GO:0038023	signaling receptor activity
2	GO:0000988	protein binding transcription factor activity	2	0.43	GO:0003674	molecular_function

## Sheet: Increased_Biological_process
LevelGO	Term(Acc)	Term(Name)	Sequences	Score	Parents(Acc)	Parents(Name)
2	GO:0008152	metabolic process	1376	508.84	GO:0008150	biological_process
4	GO:0055114	oxidation-reduction process	249	241.1	GO:0044710	single-organism metabolic process
2	GO:0044699	single-organism process	974	227.58	GO:0008150	biological_process
3	GO:0044763	single-organism cellular process	674	195.06	GO:0044699, GO:0009987	single-organism process, cellular process
3	GO:0044710	single-organism metabolic process	482	183.26	GO:0008152, GO:0044699	metabolic process, single-organism process
2	GO:0009987	cellular process	1015	155.71	GO:0008150	biological_process
3	GO:0044238	primary metabolic process	755	154.62	GO:0008152	metabolic process
3	GO:0071704	organic substance metabolic process	801	136.44	GO:0008152	metabolic process
5	GO:0019538	protein metabolic process	366	119.78	GO:0043170, GO:0044238	macromolecule metabolic process, primary metabolic process
6	GO:0055085	transmembrane transport	154	118.86	GO:0044765, GO:0044763	single-organism transport, single-organism cellular process
5	GO:0007165	signal transduction	241	114.34	GO:0044700, GO:0007154, GO:0050794, GO:0051716	single organism signaling, cell communication, regulation of cellular process, cellular response to stimulus
4	GO:0043170	macromolecule metabolic process	521	108.19	GO:0071704	organic substance metabolic process
6	GO:0006508	proteolysis	131	103.72	GO:0019538	protein metabolic process
5	GO:0044765	single-organism transport	206	100.37	GO:1902578, GO:0044699, GO:0006810	single-organism localization, single-organism process, transport
4	GO:0006810	transport	262	93.68	GO:0051234	establishment of localization
2	GO:0050896	response to stimulus	343	93.12	GO:0008150	biological_process
4	GO:0050794	regulation of cellular process	347	92.9	GO:0009987, GO:0050789	cellular process, regulation of biological process
6	GO:0044267	cellular protein metabolic process	231	89.28	GO:0019538, GO:0044260	protein metabolic process, cellular macromolecule metabolic process
3	GO:0044237	cellular metabolic process	598	86.46	GO:0008152, GO:0009987	metabolic process, cellular process
5	GO:0044260	cellular macromolecule metabolic process	345	83.57	GO:0044237, GO:0043170	cellular metabolic process, macromolecule metabolic process
6	GO:0016310	phosphorylation	122	81.49	GO:0006796	phosphate-containing compound metabolic process
6	GO:0034645	cellular macromolecule biosynthetic process	173	76.41	GO:0009059, GO:0044260, GO:0044249	macromolecule biosynthetic process, cellular macromolecule metabolic process, cellular biosynthetic process
7	GO:0006412	translation	84	74.03	GO:0044267, GO:0010467, GO:0034645	cellular protein metabolic process, gene expression, cellular macromolecule biosynthetic process
5	GO:0010467	gene expression	167	73.8	GO:0043170	macromolecule metabolic process
4	GO:0007154	cell communication	246	73.2	GO:0044763	single-organism cellular process
10	GO:0006355	regulation of transcription, DNA-templated	74	72.56	GO:2000112, GO:0006351, GO:0010468, GO:2001141	regulation of cellular macromolecule biosynthetic process, transcription, DNA-templated, regulation of gene expression, regulation of RNA biosynthetic process
3	GO:0051716	cellular response to stimulus	256	71.05	GO:0050896, GO:0009987	response to stimulus, cellular process
4	GO:0005975	carbohydrate metabolic process	95	69.34	GO:0071704, GO:0044238	organic substance metabolic process, primary metabolic process
3	GO:0044700	single organism signaling	242	69.2	GO:0023052, GO:0044699	signaling, single-organism process
3	GO:0006950	response to stress	85	66.9	GO:0050896	response to stimulus
5	GO:0006796	phosphate-containing compound metabolic process	252	66.69	GO:0006793	phosphorus metabolic process
7	GO:0006464	cellular protein modification process	142	66.27	GO:0044267, GO:0036211	cellular protein metabolic process, protein modification process
7	GO:0007186	G-protein coupled receptor signaling pathway	74	66.08	GO:0007166	cell surface receptor signaling pathway
3	GO:0050789	regulation of biological process	392	63.09	GO:0065007, GO:0008150	biological regulation, biological_process
3	GO:1902578	single-organism localization	208	60.94	GO:0044699, GO:0051179	single-organism process, localization
8	GO:0006468	protein phosphorylation	70	59.37	GO:0016310, GO:0006464	phosphorylation, cellular protein modification process
3	GO:0051234	establishment of localization	262	57.25	GO:0051179	localization
6	GO:0007166	cell surface receptor signaling pathway	102	53.76	GO:0007165	signal transduction
4	GO:0044249	cellular biosynthetic process	222	52.07	GO:0009058, GO:0044237	biosynthetic process, cellular metabolic process
2	GO:0051179	localization	268	49.83	GO:0008150	biological_process
6	GO:0035556	intracellular signal transduction	82	46.8	GO:0007165	signal transduction
5	GO:0009059	macromolecule biosynthetic process	174	46.2	GO:1901576, GO:0043170	organic substance biosynthetic process, macromolecule metabolic process
7	GO:0007264	small GTPase mediated signal transduction	58	45.61	GO:0035556	intracellular signal transduction
6	GO:0010468	regulation of gene expression	79	44.27	GO:0010467, GO:0060255	gene expression, regulation of macromolecule metabolic process
7	GO:2000112	regulation of cellular macromolecule biosynthetic process	77	44.18	GO:0031326, GO:0034645, GO:0010556	regulation of cellular biosynthetic process, cellular macromolecule biosynthetic process, regulation of macromolecule biosynthetic process
9	GO:0006351	transcription, DNA-templated	75	44.14	GO:0010467, GO:0034645, GO:0032774	gene expression, cellular macromolecule biosynthetic process, RNA biosynthetic process
9	GO:2001141	regulation of RNA biosynthetic process	74	43.54	GO:0032774, GO:0031326, GO:0010556, GO:0051252	RNA biosynthetic process, regulation of cellular biosynthetic process, regulation of macromolecule biosynthetic process, regulation of RNA metabolic process
11	GO:0009154	purine ribonucleotide catabolic process	85	43.34	GO:0006195, GO:0009150, GO:0009261	purine nucleotide catabolic process, purine ribonucleotide metabolic process, ribonucleotide catabolic process
11	GO:0009207	purine ribonucleoside triphosphate catabolic process	85	43.34	GO:0009203, GO:0009146, GO:0009205	ribonucleoside triphosphate catabolic process, purine nucleoside triphosphate catabolic process, purine ribonucleoside triphosphate metabolic process
2	GO:0023052	signaling	242	41.52	GO:0008150	biological_process
4	GO:0007017	microtubule-based process	67	41.51	GO:0044763	single-organism cellular process
5	GO:0007018	microtubule-based movement	43	41.4	GO:0006928, GO:0007017	cellular component movement, microtubule-based process
2	GO:0065007	biological regulation	398	40.75	GO:0008150	biological_process
4	GO:0006793	phosphorus metabolic process	254	40.74	GO:0044237	cellular metabolic process
12	GO:0006184	GTP catabolic process	53	40.23	GO:0009154, GO:1901069, GO:0009207, GO:0046039	purine ribonucleotide catabolic process, guanosine-containing compound catabolic process, purine ribonucleoside triphosphate catabolic process, GTP metabolic process
4	GO:1901576	organic substance biosynthetic process	227	39.93	GO:0071704, GO:0009058	organic substance metabolic process, biosynthetic process
6	GO:0036211	protein modification process	142	39.76	GO:0019538, GO:0043412	protein metabolic process, macromolecule modification
6	GO:0006811	ion transport	90	37.94	GO:0044765	single-organism transport
4	GO:1901564	organonitrogen compound metabolic process	205	37.62	GO:0071704, GO:0006807	organic substance metabolic process, nitrogen compound metabolic process
3	GO:0009058	biosynthetic process	235	35.86	GO:0008152	metabolic process
7	GO:0034220	ion transmembrane transport	60	35.28	GO:0055085, GO:0006811	transmembrane transport, ion transport
10	GO:0046130	purine ribonucleoside catabolic process	85	33.68	GO:0042454, GO:0046128, GO:0006152	ribonucleoside catabolic process, purine ribonucleoside metabolic process, purine nucleoside catabolic process
12	GO:0006200	ATP catabolic process	32	32	GO:0009169, GO:0009154, GO:0046130, GO:0046034, GO:0009207	purine ribonucleoside monophosphate catabolic process, purine ribonucleotide catabolic process, purine ribonucleoside catabolic process, ATP metabolic process, purine ribonucleoside triphosphate catabolic process
10	GO:0009150	purine ribonucleotide metabolic process	102	31.47	GO:0006163, GO:0009259	purine nucleotide metabolic process, ribonucleotide metabolic process
5	GO:0006139	nucleobase-containing compound metabolic process	243	30.74	GO:0034641, GO:0046483, GO:0006725, GO:1901360, GO:0044238	cellular nitrogen compound metabolic process, heterocycle metabolic process, cellular aromatic compound metabolic process, organic cyclic compound metabolic process, primary metabolic process
6	GO:0007156	homophilic cell adhesion via plasma membrane adhesion molecules	30	30	GO:0098742	cell-cell adhesion via plasma-membrane adhesion molecules
3	GO:0007155	cell adhesion	61	29.8	GO:0022610	biological adhesion
3	GO:0006807	nitrogen compound metabolic process	332	29.02	GO:0008152	metabolic process
7	GO:0006030	chitin metabolic process	31	29	GO:0006022, GO:1901071	aminoglycan metabolic process, glucosamine-containing compound metabolic process
10	GO:0009205	purine ribonucleoside triphosphate metabolic process	96	28.78	GO:0009144, GO:0009199	purine nucleoside triphosphate metabolic process, ribonucleoside triphosphate metabolic process
3	GO:0032259	methylation	33	27.6	GO:0008152	metabolic process
5	GO:0043412	macromolecule modification	148	27.51	GO:0043170	macromolecule metabolic process
6	GO:0090304	nucleic acid metabolic process	122	26.54	GO:0043170, GO:0006139	macromolecule metabolic process, nucleobase-containing compound metabolic process
6	GO:0010556	regulation of macromolecule biosynthetic process	77	26.51	GO:0009059, GO:0009889, GO:0060255	macromolecule biosynthetic process, regulation of biosynthetic process, regulation of macromolecule metabolic process
6	GO:0031326	regulation of cellular biosynthetic process	77	26.51	GO:0044249, GO:0009889, GO:0031323	cellular biosynthetic process, regulation of biosynthetic process, regulation of cellular metabolic process
8	GO:0032774	RNA biosynthetic process	75	26.48	GO:0009059, GO:0034654, GO:0016070	macromolecule biosynthetic process, nucleobase-containing compound biosynthetic process, RNA metabolic process
10	GO:0006195	purine nucleotide catabolic process	85	26.3	GO:0006163, GO:0072523, GO:0009166	purine nucleotide metabolic process, purine-containing compound catabolic process, nucleotide catabolic process
4	GO:0006928	cellular component movement	46	26.23	GO:0044763	single-organism cellular process
8	GO:0051252	regulation of RNA metabolic process	74	26.12	GO:0019219, GO:0016070, GO:0060255	regulation of nucleobase-containing compound metabolic process, RNA metabolic process, regulation of macromolecule metabolic process
4	GO:1901135	carbohydrate derivative metabolic process	166	26.05	GO:0071704	organic substance metabolic process
10	GO:0009261	ribonucleotide catabolic process	85	26	GO:1901136, GO:0009259, GO:0009166	carbohydrate derivative catabolic process, ribonucleotide metabolic process, nucleotide catabolic process
10	GO:0009203	ribonucleoside triphosphate catabolic process	85	26	GO:0009143, GO:0009199	nucleoside triphosphate catabolic process, ribonucleoside triphosphate metabolic process
10	GO:0009146	purine nucleoside triphosphate catabolic process	85	26	GO:0009143, GO:0009144	nucleoside triphosphate catabolic process, purine nucleoside triphosphate metabolic process
4	GO:0006629	lipid metabolic process	52	25.96	GO:0071704, GO:0044710, GO:0044238	organic substance metabolic process, single-organism metabolic process, primary metabolic process
11	GO:0046039	GTP metabolic process	56	25.94	GO:1901068, GO:0009150, GO:0009205	guanosine-containing compound metabolic process, purine ribonucleotide metabolic process, purine ribonucleoside triphosphate metabolic process
9	GO:0046128	purine ribonucleoside metabolic process	100	25.31	GO:0042278, GO:0009119	purine nucleoside metabolic process, ribonucleoside metabolic process
10	GO:0010951	negative regulation of endopeptidase activity	25	25	GO:0052548, GO:0010466	regulation of endopeptidase activity, negative regulation of peptidase activity
11	GO:1901069	guanosine-containing compound catabolic process	53	24.14	GO:1901068, GO:0046130	guanosine-containing compound metabolic process, purine ribonucleoside catabolic process
7	GO:0006898	receptor-mediated endocytosis	23	23	GO:0006897	endocytosis
9	GO:0035335	peptidyl-tyrosine dephosphorylation	23	23	GO:0006470	protein dephosphorylation
4	GO:1901360	organic cyclic compound metabolic process	258	22.54	GO:0071704	organic substance metabolic process
7	GO:0016070	RNA metabolic process	91	22.18	GO:0044260, GO:0090304	cellular macromolecule metabolic process, nucleic acid metabolic process
11	GO:0046034	ATP metabolic process	40	22.03	GO:0046128, GO:0009150, GO:0009205, GO:0009167	purine ribonucleoside metabolic process, purine ribonucleotide metabolic process, purine ribonucleoside triphosphate metabolic process, purine ribonucleoside monophosphate metabolic process
4	GO:0034641	cellular nitrogen compound metabolic process	258	21.41	GO:0006807, GO:0044237	nitrogen compound metabolic process, cellular metabolic process
4	GO:0046483	heterocycle metabolic process	253	20.65	GO:0044237	cellular metabolic process
4	GO:0006725	cellular aromatic compound metabolic process	252	20.57	GO:0044237	cellular metabolic process
5	GO:0006022	aminoglycan metabolic process	40	20.3	GO:1901135, GO:1901564, GO:0043170	carbohydrate derivative metabolic process, organonitrogen compound metabolic process, macromolecule metabolic process
9	GO:0006152	purine nucleoside catabolic process	85	20.21	GO:0042278, GO:0009164, GO:0072523	purine nucleoside metabolic process, nucleoside catabolic process, purine-containing compound catabolic process
9	GO:0042454	ribonucleoside catabolic process	85	20.21	GO:0009164, GO:0009119	nucleoside catabolic process, ribonucleoside metabolic process
9	GO:0009259	ribonucleotide metabolic process	102	20.18	GO:0019693, GO:0009117	ribose phosphate metabolic process, nucleotide metabolic process
5	GO:0071702	organic substance transport	48	20.07	GO:0006810	transport
5	GO:0060255	regulation of macromolecule metabolic process	115	20	GO:0019222, GO:0043170	regulation of metabolic process, macromolecule metabolic process
10	GO:0016567	protein ubiquitination	20	20	GO:0032446	protein modification by small protein conjugation
5	GO:1901136	carbohydrate derivative catabolic process	99	19.73	GO:1901135, GO:1901575	carbohydrate derivative metabolic process, organic substance catabolic process
7	GO:0006812	cation transport	47	19.37	GO:0006811	ion transport
11	GO:0009169	purine ribonucleoside monophosphate catabolic process	32	19.2	GO:0009158, GO:0009167, GO:0009128	ribonucleoside monophosphate catabolic process, purine ribonucleoside monophosphate metabolic process, purine nucleoside monophosphate catabolic process
9	GO:0006163	purine nucleotide metabolic process	102	19.06	GO:0009117, GO:0072521	nucleotide metabolic process, purine-containing compound metabolic process
9	GO:0010466	negative regulation of peptidase activity	29	19	GO:0051346, GO:0052547	negative regulation of hydrolase activity, regulation of peptidase activity
4	GO:0019222	regulation of metabolic process	140	18.87	GO:0050789, GO:0008152	regulation of biological process, metabolic process
4	GO:0007275	multicellular organismal development	21	18.65	GO:0044767, GO:0044707	single-organism developmental process, single-multicellular organism process
9	GO:0009199	ribonucleoside triphosphate metabolic process	96	18.56	GO:0009141	nucleoside triphosphate metabolic process
6	GO:0034654	nucleobase-containing compound biosynthetic process	92	18.34	GO:0019438, GO:0044271, GO:0018130, GO:0006139, GO:1901362	aromatic compound biosynthetic process, cellular nitrogen compound biosynthetic process, heterocycle biosynthetic process, nucleobase-containing compound metabolic process, organic cyclic compound biosynthetic process
5	GO:0098742	cell-cell adhesion via plasma-membrane adhesion molecules	30	18	GO:0098609	cell-cell adhesion
2	GO:0022610	biological adhesion	61	17.88	GO:0008150	biological_process
9	GO:0009166	nucleotide catabolic process	87	17.78	GO:1901292, GO:0009117	nucleoside phosphate catabolic process, nucleotide metabolic process
8	GO:0009117	nucleotide metabolic process	110	17.63	GO:0006753	nucleoside phosphate metabolic process
5	GO:0031323	regulation of cellular metabolic process	99	17.57	GO:0019222, GO:0050794, GO:0044237	regulation of metabolic process, regulation of cellular process, cellular metabolic process
6	GO:1901071	glucosamine-containing compound metabolic process	31	17.4	GO:0006040	amino sugar metabolic process
6	GO:0006869	lipid transport	19	17.32	GO:0044765, GO:0010876, GO:0071702	single-organism transport, lipid localization, organic substance transport
9	GO:0009144	purine nucleoside triphosphate metabolic process	96	17.27	GO:0009141	nucleoside triphosphate metabolic process
6	GO:0016311	dephosphorylation	32	16.48	GO:0006796	phosphate-containing compound metabolic process
8	GO:0009119	ribonucleoside metabolic process	100	16.48	GO:0009116	nucleoside metabolic process
9	GO:0009143	nucleoside triphosphate catabolic process	86	16.2	GO:1901292, GO:0009141	nucleoside phosphate catabolic process, nucleoside triphosphate metabolic process
6	GO:0019219	regulation of nucleobase-containing compound metabolic process	89	16.15	GO:0006139, GO:0080090, GO:0051171, GO:0031323	nucleobase-containing compound metabolic process, regulation of primary metabolic process, regulation of nitrogen compound metabolic process, regulation of cellular metabolic process
4	GO:0044281	small molecule metabolic process	186	15.93	GO:0044710	single-organism metabolic process
5	GO:0009889	regulation of biosynthetic process	77	15.91	GO:0019222, GO:0009058	regulation of metabolic process, biosynthetic process
8	GO:0006470	protein dephosphorylation	25	15.8	GO:0016311, GO:0006464	dephosphorylation, cellular protein modification process
6	GO:0072523	purine-containing compound catabolic process	85	15.78	GO:0019439, GO:0046700, GO:1901361, GO:0044270, GO:1901565, GO:0072521	aromatic compound catabolic process, heterocycle catabolic process, organic cyclic compound catabolic process, cellular nitrogen compound catabolic process, organonitrogen compound catabolic process, purine-containing compound metabolic process
10	GO:1901068	guanosine-containing compound metabolic process	56	15.56	GO:0046128	purine ribonucleoside metabolic process
5	GO:1901362	organic cyclic compound biosynthetic process	101	15.48	GO:1901576, GO:1901360	organic substance biosynthetic process, organic cyclic compound metabolic process
8	GO:0042278	purine nucleoside metabolic process	100	15.19	GO:0009116, GO:0072521	nucleoside metabolic process, purine-containing compound metabolic process
10	GO:0009167	purine ribonucleoside monophosphate metabolic process	44	15.19	GO:0009161, GO:0009126	ribonucleoside monophosphate metabolic process, purine nucleoside monophosphate metabolic process
5	GO:1901565	organonitrogen compound catabolic process	104	15.03	GO:1901564, GO:1901575	organonitrogen compound metabolic process, organic substance catabolic process
9	GO:0052548	regulation of endopeptidase activity	25	15	GO:0052547	regulation of peptidase activity
5	GO:0050790	regulation of catalytic activity	62	14.91	GO:0065009, GO:0019222	regulation of molecular function, regulation of metabolic process
5	GO:0018130	heterocycle biosynthetic process	100	14.88	GO:0046483, GO:0044249	heterocycle metabolic process, cellular biosynthetic process
5	GO:0044271	cellular nitrogen compound biosynthetic process	103	14.64	GO:0034641, GO:0044249	cellular nitrogen compound metabolic process, cellular biosynthetic process
7	GO:0042981	regulation of apoptotic process	15	14.6	GO:0043067, GO:0006915	regulation of programmed cell death, apoptotic process
7	GO:0019752	carboxylic acid metabolic process	60	14.53	GO:0043436	oxoacid metabolic process
7	GO:0009116	nucleoside metabolic process	104	13.89	GO:1901135, GO:1901564, GO:0055086, GO:1901657	carbohydrate derivative metabolic process, organonitrogen compound metabolic process, nucleobase-containing small molecule metabolic process, glycosyl compound metabolic process
6	GO:0006897	endocytosis	23	13.8	GO:0016192	vesicle-mediated transport
5	GO:0080090	regulation of primary metabolic process	128	13.6	GO:0019222, GO:0044238	regulation of metabolic process, primary metabolic process
5	GO:0019438	aromatic compound biosynthetic process	97	13.48	GO:0006725, GO:0044249	cellular aromatic compound metabolic process, cellular biosynthetic process
4	GO:0007049	cell cycle	25	13.42	GO:0044763	single-organism cellular process
3	GO:0044767	single-organism developmental process	31	13.25	GO:0044699, GO:0032502	single-organism process, developmental process
7	GO:0090305	nucleic acid phosphodiester bond hydrolysis	18	13.2	GO:0090304	nucleic acid metabolic process
6	GO:0006915	apoptotic process	19	13	GO:0012501	programmed cell death
8	GO:0007218	neuropeptide signaling pathway	13	13	GO:0007186	G-protein coupled receptor signaling pathway
5	GO:0072521	purine-containing compound metabolic process	105	12.67	GO:0034641, GO:1901564, GO:0046483, GO:0006725, GO:1901360	cellular nitrogen compound metabolic process, organonitrogen compound metabolic process, heterocycle metabolic process, cellular aromatic compound metabolic process, organic cyclic compound metabolic process
4	GO:1901575	organic substance catabolic process	130	12.58	GO:0071704, GO:0009056	organic substance metabolic process, catabolic process
3	GO:0006955	immune response	15	12.39	GO:0002376, GO:0050896	immune system process, response to stimulus
9	GO:0098662	inorganic cation transmembrane transport	25	12.31	GO:0055085, GO:0098655, GO:0098660, GO:0006811	transmembrane transport, cation transmembrane transport, inorganic ion transmembrane transport, ion transport
3	GO:0044707	single-multicellular organism process	24	12.3	GO:0032501, GO:0044699	multicellular organismal process, single-organism process
8	GO:0009164	nucleoside catabolic process	85	12.13	GO:1901136, GO:0009116, GO:1901658, GO:0034655, GO:1901565	carbohydrate derivative catabolic process, nucleoside metabolic process, glycosyl compound catabolic process, nucleobase-containing compound catabolic process, organonitrogen compound catabolic process
6	GO:0019693	ribose phosphate metabolic process	102	12.11	GO:1901135, GO:0006796, GO:0019637	carbohydrate derivative metabolic process, phosphate-containing compound metabolic process, organophosphate metabolic process
7	GO:0006259	DNA metabolic process	25	12.1	GO:0044260, GO:0090304	cellular macromolecule metabolic process, nucleic acid metabolic process
8	GO:0006520	cellular amino acid metabolic process	37	12.07	GO:1901564, GO:0019752, GO:0044238	organonitrogen compound metabolic process, carboxylic acid metabolic process, primary metabolic process
9	GO:0032446	protein modification by small protein conjugation	20	12	GO:0070647	protein modification by small protein conjugation or removal
7	GO:0007229	integrin-mediated signaling pathway	12	12	GO:0007166	cell surface receptor signaling pathway
8	GO:0009141	nucleoside triphosphate metabolic process	98	11.71	GO:0006753	nucleoside phosphate metabolic process
4	GO:0006996	organelle organization	41	11.66	GO:0016043, GO:0009987	cellular component organization, cellular process
8	GO:0030001	metal ion transport	23	11.52	GO:0006812	cation transport
10	GO:0009158	ribonucleoside monophosphate catabolic process	32	11.52	GO:0009125, GO:0009161	nucleoside monophosphate catabolic process, ribonucleoside monophosphate metabolic process
10	GO:0009128	purine nucleoside monophosphate catabolic process	32	11.52	GO:0009125, GO:0009126	nucleoside monophosphate catabolic process, purine nucleoside monophosphate metabolic process
9	GO:0006631	fatty acid metabolic process	17	11.48	GO:0044255, GO:0032787	cellular lipid metabolic process, monocarboxylic acid metabolic process
5	GO:0006040	amino sugar metabolic process	32	11.44	GO:1901135	carbohydrate derivative metabolic process
7	GO:0051346	negative regulation of hydrolase activity	29	11.4	GO:0043086, GO:0051336	negative regulation of catalytic activity, regulation of hydrolase activity
8	GO:0052547	regulation of peptidase activity	29	11.4	GO:0030162, GO:0051336	regulation of proteolysis, regulation of hydrolase activity
3	GO:0016043	cellular component organization	65	11.33	GO:0071840	cellular component organization or biogenesis
4	GO:0044712	single-organism catabolic process	110	11.24	GO:0044710, GO:0009056	single-organism metabolic process, catabolic process
4	GO:0044711	single-organism biosynthetic process	51	11.19	GO:0009058, GO:0044710	biosynthetic process, single-organism metabolic process
5	GO:0044255	cellular lipid metabolic process	31	11.17	GO:0006629, GO:0044237, GO:0044763	lipid metabolic process, cellular metabolic process, single-organism cellular process
8	GO:1901292	nucleoside phosphate catabolic process	88	11.03	GO:0044712, GO:0034655, GO:0006753, GO:0046434	single-organism catabolic process, nucleobase-containing compound catabolic process, nucleoside phosphate metabolic process, organophosphate catabolic process
5	GO:0007160	cell-matrix adhesion	11	11	GO:0031589	cell-substrate adhesion
7	GO:0006753	nucleoside phosphate metabolic process	110	10.85	GO:0006796, GO:0055086, GO:0019637	phosphate-containing compound metabolic process, nucleobase-containing small molecule metabolic process, organophosphate metabolic process
4	GO:0098609	cell-cell adhesion	30	10.8	GO:0007155	cell adhesion
5	GO:0016192	vesicle-mediated transport	28	10.49	GO:0006810	transport
5	GO:1902589	single-organism organelle organization	27	10.43	GO:0006996, GO:0044763	organelle organization, single-organism cellular process
4	GO:0010876	lipid localization	19	10.39	GO:0033036	macromolecule localization
6	GO:0055086	nucleobase-containing small molecule metabolic process	117	10.13	GO:0044763, GO:0044281, GO:0006139	single-organism cellular process, small molecule metabolic process, nucleobase-containing compound metabolic process
8	GO:0043401	steroid hormone mediated signaling pathway	10	10	GO:0071383, GO:0009755	cellular response to steroid hormone stimulus, hormone-mediated signaling pathway
8	GO:0006486	protein glycosylation	11	9.96	GO:0043413, GO:0009101, GO:0044763, GO:0006464	macromolecule glycosylation, glycoprotein biosynthetic process, single-organism cellular process, cellular protein modification process
6	GO:0006461	protein complex assembly	24	9.86	GO:0070271, GO:0065003, GO:0071822	protein complex biogenesis, macromolecular complex assembly, protein complex subunit organization
5	GO:0007010	cytoskeleton organization	20	9.73	GO:0006996	organelle organization
5	GO:0051171	regulation of nitrogen compound metabolic process	89	9.69	GO:0019222, GO:0006807	regulation of metabolic process, nitrogen compound metabolic process
2	GO:0032502	developmental process	32	9.7	GO:0008150	biological_process
3	GO:0009056	catabolic process	132	9.68	GO:0008152	metabolic process
4	GO:0044248	cellular catabolic process	115	9.58	GO:0044237, GO:0009056	cellular metabolic process, catabolic process
6	GO:0043067	regulation of programmed cell death	16	9.36	GO:0010941, GO:0012501	regulation of cell death, programmed cell death
5	GO:0019637	organophosphate metabolic process	117	9.19	GO:0071704, GO:0006793	organic substance metabolic process, phosphorus metabolic process
7	GO:0006820	anion transport	23	9.15	GO:0006811	ion transport
3	GO:0033036	macromolecule localization	32	9.13	GO:0051179	localization
8	GO:0051258	protein polymerization	10	9.13	GO:0043623	cellular protein complex assembly
9	GO:0009126	purine nucleoside monophosphate metabolic process	44	9.11	GO:0009123	nucleoside monophosphate metabolic process
9	GO:0009161	ribonucleoside monophosphate metabolic process	44	9.11	GO:0009123	nucleoside monophosphate metabolic process
6	GO:0000226	microtubule cytoskeleton organization	13	9.07	GO:0007017, GO:1902589, GO:0007010	microtubule-based process, single-organism organelle organization, cytoskeleton organization
10	GO:0018108	peptidyl-tyrosine phosphorylation	9	9	GO:0018212, GO:0006468	peptidyl-tyrosine modification, protein phosphorylation
17	GO:0032321	positive regulation of Rho GTPase activity	9	9	GO:0032320, GO:0032319	positive regulation of Ras GTPase activity, regulation of Rho GTPase activity
10	GO:0006633	fatty acid biosynthetic process	9	9	GO:0008610, GO:0072330, GO:0006631	lipid biosynthetic process, monocarboxylic acid biosynthetic process, fatty acid metabolic process
3	GO:0065009	regulation of molecular function	62	8.95	GO:0065007	biological regulation
6	GO:0051336	regulation of hydrolase activity	43	8.88	GO:0050790	regulation of catalytic activity
8	GO:0006281	DNA repair	11	8.88	GO:0006259, GO:0044710, GO:0044763, GO:0006974	DNA metabolic process, single-organism metabolic process, single-organism cellular process, cellular response to DNA damage stimulus
5	GO:1901361	organic cyclic compound catabolic process	94	8.81	GO:1901575, GO:1901360	organic substance catabolic process, organic cyclic compound metabolic process
5	GO:0019439	aromatic compound catabolic process	94	8.81	GO:0044248, GO:0006725	cellular catabolic process, cellular aromatic compound metabolic process
6	GO:0043436	oxoacid metabolic process	60	8.72	GO:0006082	organic acid metabolic process
8	GO:0032787	monocarboxylic acid metabolic process	21	8.57	GO:0019752	carboxylic acid metabolic process
8	GO:0098660	inorganic ion transmembrane transport	28	8.47	GO:0055085, GO:0034220, GO:0006811	transmembrane transport, ion transmembrane transport, ion transport
5	GO:0044270	cellular nitrogen compound catabolic process	93	8.45	GO:0034641, GO:0044248	cellular nitrogen compound metabolic process, cellular catabolic process
5	GO:0046700	heterocycle catabolic process	93	8.45	GO:0044248, GO:0046483	cellular catabolic process, heterocycle metabolic process
2	GO:0071840	cellular component organization or biogenesis	70	8.44	GO:0008150	biological_process
5	GO:1901657	glycosyl compound metabolic process	104	8.33	GO:1901135, GO:0071704, GO:0044710	carbohydrate derivative metabolic process, organic substance metabolic process, single-organism metabolic process
2	GO:0002376	immune system process	15	8.28	GO:0008150	biological_process
5	GO:0008610	lipid biosynthetic process	13	8.2	GO:0044711, GO:1901576, GO:0006629	single-organism biosynthetic process, organic substance biosynthetic process, lipid metabolic process
6	GO:0034655	nucleobase-containing compound catabolic process	92	8.06	GO:0019439, GO:0046700, GO:1901361, GO:0044270, GO:0006139	aromatic compound catabolic process, heterocycle catabolic process, organic cyclic compound catabolic process, cellular nitrogen compound catabolic process, nucleobase-containing compound metabolic process
5	GO:0012501	programmed cell death	20	8.02	GO:0008219	cell death
3	GO:0009607	response to biotic stimulus	8	8	GO:0050896	response to stimulus
16	GO:0032320	positive regulation of Ras GTPase activity	13	7.8	GO:0032318, GO:0043547	regulation of Ras GTPase activity, positive regulation of GTPase activity
5	GO:0044723	single-organism carbohydrate metabolic process	25	7.75	GO:0044710, GO:0005975	single-organism metabolic process, carbohydrate metabolic process
2	GO:0032501	multicellular organismal process	26	7.62	GO:0008150	biological_process
5	GO:1901566	organonitrogen compound biosynthetic process	37	7.53	GO:1901576, GO:1901564	organic substance biosynthetic process, organonitrogen compound metabolic process
10	GO:1902600	hydrogen ion transmembrane transport	12	7.52	GO:0015992, GO:0098662, GO:0034220	proton transport, inorganic cation transmembrane transport, ion transmembrane transport
8	GO:0098655	cation transmembrane transport	25	7.39	GO:0034220, GO:0006812	ion transmembrane transport, cation transport
6	GO:1901658	glycosyl compound catabolic process	85	7.28	GO:0044712, GO:1901136, GO:1901575, GO:1901657	single-organism catabolic process, carbohydrate derivative catabolic process, organic substance catabolic process, glycosyl compound metabolic process
4	GO:0051301	cell division	12	7.27	GO:0044763	single-organism cellular process
6	GO:0046434	organophosphate catabolic process	89	7.22	GO:1901575, GO:0019637	organic substance catabolic process, organophosphate metabolic process
6	GO:0015031	protein transport	11	7.22	GO:0008104, GO:0045184, GO:0071702	protein localization, establishment of protein localization, organic substance transport
5	GO:0022402	cell cycle process	12	7.2	GO:0007049, GO:0044763	cell cycle, single-organism cellular process
8	GO:0070647	protein modification by small protein conjugation or removal	20	7.2	GO:0006464	cellular protein modification process
6	GO:0043085	positive regulation of catalytic activity	20	7.12	GO:0050790, GO:0044093	regulation of catalytic activity, positive regulation of molecular function
6	GO:0043086	negative regulation of catalytic activity	33	7.11	GO:0050790, GO:0044092	regulation of catalytic activity, negative regulation of molecular function
8	GO:0015672	monovalent inorganic cation transport	25	7.1	GO:0006812	cation transport
6	GO:0042157	lipoprotein metabolic process	7	7	GO:0019538	protein metabolic process
6	GO:0006836	neurotransmitter transport	7	7	GO:0044765	single-organism transport
11	GO:0071805	potassium ion transmembrane transport	7	7	GO:0071804, GO:0098662, GO:0034220	cellular potassium ion transport, inorganic cation transmembrane transport, ion transmembrane transport
9	GO:0009125	nucleoside monophosphate catabolic process	32	6.91	GO:1901292, GO:0009123	nucleoside phosphate catabolic process, nucleoside monophosphate metabolic process
7	GO:0030162	regulation of proteolysis	29	6.84	GO:0051246, GO:0006508	regulation of protein metabolic process, proteolysis
8	GO:0006414	translational elongation	8	6.72	GO:0006412, GO:0034645	translation, cellular macromolecule biosynthetic process
11	GO:0009152	purine ribonucleotide biosynthetic process	14	6.72	GO:0009260, GO:0009150, GO:0006164	ribonucleotide biosynthetic process, purine ribonucleotide metabolic process, purine nucleotide biosynthetic process
6	GO:0034622	cellular macromolecular complex assembly	20	6.67	GO:0065003	macromolecular complex assembly
3	GO:0044085	cellular component biogenesis	36	6.65	GO:0071840	cellular component organization or biogenesis
4	GO:0031589	cell-substrate adhesion	11	6.6	GO:0007155	cell adhesion
11	GO:0006334	nucleosome assembly	7	6.6	GO:0034728, GO:0031497, GO:0006461, GO:0065004	nucleosome organization, chromatin assembly, protein complex assembly, protein-DNA complex assembly
5	GO:0006730	one-carbon metabolic process	7	6.6	GO:0044237, GO:0044763, GO:0044281	cellular metabolic process, single-organism cellular process, small molecule metabolic process
4	GO:0022607	cellular component assembly	31	6.52	GO:0044085, GO:0016043	cellular component biogenesis, cellular component organization
4	GO:0033554	cellular response to stress	16	6.46	GO:0006950, GO:0051716	response to stress, cellular response to stimulus
7	GO:0043623	cellular protein complex assembly	12	6.44	GO:0006461, GO:0034622	protein complex assembly, cellular macromolecular complex assembly
5	GO:1901137	carbohydrate derivative biosynthetic process	28	6.41	GO:1901135, GO:1901576	carbohydrate derivative metabolic process, organic substance biosynthetic process
5	GO:0051726	regulation of cell cycle	13	6.39	GO:0050794, GO:0007049	regulation of cellular process, cell cycle
5	GO:0071822	protein complex subunit organization	25	6.32	GO:0043933	macromolecular complex subunit organization
5	GO:0046907	intracellular transport	13	6.24	GO:0051649, GO:0006810	establishment of localization in cell, transport
10	GO:0009260	ribonucleotide biosynthetic process	14	6.19	GO:0046390, GO:0009259, GO:0009165	ribose phosphate biosynthetic process, ribonucleotide metabolic process, nucleotide biosynthetic process
5	GO:0065003	macromolecular complex assembly	25	6.18	GO:0022607, GO:0043933	cellular component assembly, macromolecular complex subunit organization
8	GO:0046394	carboxylic acid biosynthetic process	26	6.07	GO:0019752, GO:0016053	carboxylic acid metabolic process, organic acid biosynthetic process
5	GO:0016042	lipid catabolic process	13	6.04	GO:0006629, GO:0044712, GO:1901575	lipid metabolic process, single-organism catabolic process, organic substance catabolic process
5	GO:0006801	superoxide metabolic process	6	6	GO:0072593	reactive oxygen species metabolic process
7	GO:0006457	protein folding	6	6	GO:0044267	cellular protein metabolic process
7	GO:0009755	hormone-mediated signaling pathway	10	6	GO:0032870, GO:0007165	cellular response to hormone stimulus, signal transduction
11	GO:0003333	amino acid transmembrane transport	6	6	GO:0006865, GO:0034220, GO:0098656	amino acid transport, ion transmembrane transport, anion transmembrane transport
9	GO:0072330	monocarboxylic acid biosynthetic process	10	6	GO:0046394, GO:0032787	carboxylic acid biosynthetic process, monocarboxylic acid metabolic process
7	GO:0071383	cellular response to steroid hormone stimulus	10	6	GO:0071396, GO:0048545, GO:0032870, GO:0071407	cellular response to lipid, response to steroid hormone, cellular response to hormone stimulus, cellular response to organic cyclic compound
7	GO:0043413	macromolecule glycosylation	11	5.98	GO:0043412, GO:0070085	macromolecule modification, glycosylation
7	GO:0009101	glycoprotein biosynthetic process	11	5.98	GO:1901137, GO:0034645, GO:0009100	carbohydrate derivative biosynthetic process, cellular macromolecule biosynthetic process, glycoprotein metabolic process
4	GO:0070271	protein complex biogenesis	24	5.92	GO:0044085	cellular component biogenesis
9	GO:0009165	nucleotide biosynthetic process	15	5.73	GO:1901293, GO:0009117	nucleoside phosphate biosynthetic process, nucleotide metabolic process
15	GO:0043547	positive regulation of GTPase activity	14	5.68	GO:0043087, GO:0051345	regulation of GTPase activity, positive regulation of hydrolase activity
5	GO:0010941	regulation of cell death	16	5.62	GO:0008219, GO:0050794	cell death, regulation of cellular process
8	GO:0006413	translational initiation	6	5.6	GO:0006412, GO:0044237	translation, cellular metabolic process
9	GO:0015992	proton transport	13	5.51	GO:0015672, GO:0006818	monovalent inorganic cation transport, hydrogen transport
10	GO:0046129	purine ribonucleoside biosynthetic process	11	5.52	GO:0046128, GO:0042455, GO:0042451	purine ribonucleoside metabolic process, ribonucleoside biosynthetic process, purine nucleoside biosynthetic process
9	GO:0042455	ribonucleoside biosynthetic process	11	5.47	GO:0009163, GO:0009119	nucleoside biosynthetic process, ribonucleoside metabolic process
8	GO:0009123	nucleoside monophosphate metabolic process	44	5.47	GO:0006753	nucleoside phosphate metabolic process
9	GO:0018212	peptidyl-tyrosine modification	9	5.4	GO:0018193	peptidyl-amino acid modification
16	GO:0032319	regulation of Rho GTPase activity	9	5.4	GO:0032318, GO:0035023	regulation of Ras GTPase activity, regulation of Rho protein signal transduction
6	GO:0070085	glycosylation	12	5.39	GO:0044723	single-organism carbohydrate metabolic process
5	GO:0042254	ribosome biogenesis	6	5.36	GO:0022613	ribonucleoprotein complex biogenesis
5	GO:0006974	cellular response to DNA damage stimulus	11	5.33	GO:0033554	cellular response to stress
5	GO:0006082	organic acid metabolic process	60	5.23	GO:0071704, GO:0044237, GO:0044763, GO:0044281	organic substance metabolic process, cellular metabolic process, single-organism cellular process, small molecule metabolic process
4	GO:0006979	response to oxidative stress	6	5.13	GO:0006950	response to stress
7	GO:0006665	sphingolipid metabolic process	9	5.08	GO:0006643, GO:1901564	membrane lipid metabolic process, organonitrogen compound metabolic process
5	GO:0006066	alcohol metabolic process	9	5.06	GO:1901615, GO:0044281	organic hydroxy compound metabolic process, small molecule metabolic process
8	GO:0018193	peptidyl-amino acid modification	14	5.04	GO:0006464	cellular protein modification process
5	GO:0009057	macromolecule catabolic process	21	5.04	GO:0043170, GO:1901575	macromolecule metabolic process, organic substance catabolic process
8	GO:0098656	anion transmembrane transport	10	5.04	GO:0006820, GO:0034220	anion transport, ion transmembrane transport
7	GO:0019318	hexose metabolic process	7	5.02	GO:0005996	monosaccharide metabolic process
10	GO:0006689	ganglioside catabolic process	5	5	GO:0046479, GO:0046514, GO:0001573	glycosphingolipid catabolic process, ceramide catabolic process, ganglioside metabolic process
8	GO:0046355	mannan catabolic process	5	5	GO:0044247, GO:0016998, GO:0010412	cellular polysaccharide catabolic process, cell wall macromolecule catabolic process, mannan metabolic process
8	GO:0006032	chitin catabolic process	5	5	GO:0006030, GO:0006026, GO:1901072	chitin metabolic process, aminoglycan catabolic process, glucosamine-containing compound catabolic process
9	GO:0090502	RNA phosphodiester bond hydrolysis, endonucleolytic	5	5	GO:0090501	RNA phosphodiester bond hydrolysis
6	GO:0008643	carbohydrate transport	5	5	GO:0044765, GO:0071702	single-organism transport, organic substance transport
8	GO:0044070	regulation of anion transport	5	5	GO:0043269, GO:0006820	regulation of ion transport, anion transport
6	GO:0090407	organophosphate biosynthetic process	19	4.96	GO:1901576, GO:0019637	organic substance biosynthetic process, organophosphate metabolic process
9	GO:1901605	alpha-amino acid metabolic process	17	4.9	GO:0006520	cellular amino acid metabolic process
4	GO:0008219	cell death	20	4.9	GO:0016265, GO:0044763	death, single-organism cellular process
6	GO:0051246	regulation of protein metabolic process	40	4.84	GO:0080090, GO:0019538, GO:0060255	regulation of primary metabolic process, protein metabolic process, regulation of macromolecule metabolic process
6	GO:0030203	glycosaminoglycan metabolic process	9	4.84	GO:0006022	aminoglycan metabolic process
4	GO:0008104	protein localization	13	4.82	GO:0033036	macromolecule localization
9	GO:0046939	nucleotide phosphorylation	6	4.8	GO:0016310, GO:0009117	phosphorylation, nucleotide metabolic process
6	GO:0000910	cytokinesis	6	4.8	GO:0051301, GO:0022402	cell division, cell cycle process
7	GO:0065004	protein-DNA complex assembly	8	4.68	GO:0071824, GO:0034622	protein-DNA complex subunit organization, cellular macromolecular complex assembly
15	GO:0032318	regulation of Ras GTPase activity	13	4.68	GO:0043087, GO:0046578	regulation of GTPase activity, regulation of Ras protein signal transduction
7	GO:0016055	Wnt signaling pathway	5	4.6	GO:0007166	cell surface receptor signaling pathway
2	GO:0040007	growth	7	4.44	GO:0008150	biological_process
6	GO:0009108	coenzyme biosynthetic process	9	4.39	GO:0006732, GO:0051188	coenzyme metabolic process, cofactor biosynthetic process
8	GO:0006396	RNA processing	6	4.35	GO:0010467, GO:0016070	gene expression, RNA metabolic process
5	GO:0045184	establishment of protein localization	11	4.33	GO:0051234, GO:0008104	establishment of localization, protein localization
10	GO:0042398	cellular modified amino acid biosynthetic process	8	4.32	GO:0006575, GO:0008652	cellular modified amino acid metabolic process, cellular amino acid biosynthetic process
8	GO:0060271	cilium morphogenesis	6	4.32	GO:0048858	cell projection morphogenesis
9	GO:0046942	carboxylic acid transport	10	4.32	GO:0015711, GO:0015849	organic anion transport, organic acid transport
4	GO:0044092	negative regulation of molecular function	33	4.27	GO:0065009	regulation of molecular function
4	GO:0044093	positive regulation of molecular function	20	4.27	GO:0065009	regulation of molecular function
6	GO:0072522	purine-containing compound biosynthetic process	16	4.27	GO:1901566, GO:0019438, GO:0044271, GO:0018130, GO:0072521, GO:1901362	organonitrogen compound biosynthetic process, aromatic compound biosynthetic process, cellular nitrogen compound biosynthetic process, heterocycle biosynthetic process, purine-containing compound metabolic process, organic cyclic compound biosynthetic process
10	GO:0071804	cellular potassium ion transport	7	4.2	GO:0006813, GO:0044763	potassium ion transport, single-organism cellular process
4	GO:0043933	macromolecular complex subunit organization	29	4.19	GO:0016043	cellular component organization
10	GO:0009201	ribonucleoside triphosphate biosynthetic process	7	4.1	GO:0009199, GO:0009142	ribonucleoside triphosphate metabolic process, nucleoside triphosphate biosynthetic process
9	GO:0008652	cellular amino acid biosynthetic process	16	4.11	GO:1901566, GO:0046394, GO:0006520	organonitrogen compound biosynthetic process, carboxylic acid biosynthetic process, cellular amino acid metabolic process
10	GO:1901607	alpha-amino acid biosynthetic process	11	4.09	GO:0008652, GO:1901605	cellular amino acid biosynthetic process, alpha-amino acid metabolic process
6	GO:0006026	aminoglycan catabolic process	8	4.08	GO:0009057, GO:1901136, GO:0006022, GO:1901565	macromolecule catabolic process, carbohydrate derivative catabolic process, aminoglycan metabolic process, organonitrogen compound catabolic process
8	GO:0006310	DNA recombination	6	4.08	GO:0006259	DNA metabolic process
10	GO:0006164	purine nucleotide biosynthetic process	14	4.03	GO:0072522, GO:0006163, GO:0009165	purine-containing compound biosynthetic process, purine nucleotide metabolic process, nucleotide biosynthetic process
9	GO:0000737	DNA catabolic process, endonucleolytic	4	4	GO:0090305, GO:0006308	nucleic acid phosphodiester bond hydrolysis, DNA catabolic process
7	GO:0016998	cell wall macromolecule catabolic process	6	4	GO:0044248, GO:0044036	cellular catabolic process, cell wall macromolecule metabolic process
7	GO:0007050	cell cycle arrest	4	4	GO:0022402, GO:0045786	cell cycle process, negative regulation of cell cycle
17	GO:0032851	positive regulation of Rab GTPase activity	4	4	GO:0032320, GO:0032313	positive regulation of Ras GTPase activity, regulation of Rab GTPase activity
7	GO:0015671	oxygen transport	4	4	GO:0015669	gas transport
8	GO:0035235	ionotropic glutamate receptor signaling pathway	4	4	GO:0007215	glutamate receptor signaling pathway
13	GO:0015986	ATP synthesis coupled proton transport	4	4	GO:0015985, GO:0006754	energy coupled proton transport, down electrochemical gradient, ATP biosynthetic process
10	GO:0031497	chromatin assembly	7	3.96	GO:0022607, GO:0065003, GO:0006333, GO:0006323	cellular component assembly, macromolecular complex assembly, chromatin assembly or disassembly, DNA packaging
7	GO:0034728	nucleosome organization	7	3.96	GO:0071824, GO:0071822, GO:0006325	protein-DNA complex subunit organization, protein complex subunit organization, chromatin organization
4	GO:0072593	reactive oxygen species metabolic process	7	3.96	GO:0044237	cellular metabolic process
8	GO:0015698	inorganic anion transport	9	3.96	GO:0006820	anion transport
6	GO:0030036	actin cytoskeleton organization	5	3.82	GO:0030029, GO:1902589, GO:0007010	actin filament-based process, single-organism organelle organization, cytoskeleton organization
5	GO:0006732	coenzyme metabolic process	13	3.81	GO:0051186	cofactor metabolic process
5	GO:0044272	sulfur compound biosynthetic process	9	3.77	GO:0006790, GO:0044249	sulfur compound metabolic process, cellular biosynthetic process
9	GO:0006575	cellular modified amino acid metabolic process	11	3.77	GO:0006520	cellular amino acid metabolic process
5	GO:0044262	cellular carbohydrate metabolic process	10	3.76	GO:0044237, GO:0005975	cellular metabolic process, carbohydrate metabolic process
4	GO:1901615	organic hydroxy compound metabolic process	11	3.76	GO:0071704	organic substance metabolic process
4	GO:0051649	establishment of localization in cell	13	3.74	GO:0051641, GO:0051234	cellular localization, establishment of localization
6	GO:0005996	monosaccharide metabolic process	8	3.73	GO:0044723	single-organism carbohydrate metabolic process
11	GO:0009168	purine ribonucleoside monophosphate biosynthetic process	9	3.72	GO:0009127, GO:0009156, GO:0009167	purine nucleoside monophosphate biosynthetic process, ribonucleoside monophosphate biosynthetic process, purine ribonucleoside monophosphate metabolic process
7	GO:0046390	ribose phosphate biosynthetic process	14	3.72	GO:0019693, GO:0090407, GO:1901137	ribose phosphate metabolic process, organophosphate biosynthetic process, carbohydrate derivative biosynthetic process
7	GO:0006886	intracellular protein transport	6	3.71	GO:0015031, GO:0034613, GO:0046907	protein transport, cellular protein localization, intracellular transport
6	GO:0016053	organic acid biosynthetic process	26	3.64	GO:0044283, GO:1901576, GO:0006082, GO:0044249	small molecule biosynthetic process, organic substance biosynthetic process, organic acid metabolic process, cellular biosynthetic process
11	GO:0009220	pyrimidine ribonucleotide biosynthetic process	3	3.6	GO:0009260, GO:0006221, GO:0009218	ribonucleotide biosynthetic process, pyrimidine nucleotide biosynthetic process, pyrimidine ribonucleotide metabolic process
10	GO:0046132	pyrimidine ribonucleoside biosynthetic process	3	3.6	GO:0046131, GO:0042455, GO:0046134	pyrimidine ribonucleoside metabolic process, ribonucleoside biosynthetic process, pyrimidine nucleoside biosynthetic process
6	GO:0032870	cellular response to hormone stimulus	10	3.6	GO:0071310, GO:0009725, GO:0071495	cellular response to organic substance, response to hormone, cellular response to endogenous stimulus
6	GO:0048545	response to steroid hormone	10	3.6	GO:0033993, GO:0014070, GO:0009725	response to lipid, response to organic cyclic compound, response to hormone
6	GO:0071396	cellular response to lipid	10	3.6	GO:0071310, GO:0033993	cellular response to organic substance, response to lipid
7	GO:0043269	regulation of ion transport	6	3.6	GO:0006811, GO:0051049	ion transport, regulation of transport
6	GO:0071407	cellular response to organic cyclic compound	10	3.6	GO:0071310, GO:0014070	cellular response to organic substance, response to organic cyclic compound
10	GO:0006865	amino acid transport	6	3.6	GO:0046942, GO:0071705	carboxylic acid transport, nitrogen compound transport
11	GO:0009209	pyrimidine ribonucleoside triphosphate biosynthetic process	3	3.6	GO:0009148, GO:0009201, GO:0009208	pyrimidine nucleoside triphosphate biosynthetic process, ribonucleoside triphosphate biosynthetic process, pyrimidine ribonucleoside triphosphate metabolic process
6	GO:0009100	glycoprotein metabolic process	11	3.59	GO:1901135, GO:0019538, GO:0044260	carbohydrate derivative metabolic process, protein metabolic process, cellular macromolecule metabolic process
5	GO:0030154	cell differentiation	5	3.48	GO:0048869	cellular developmental process
12	GO:0009086	methionine biosynthetic process	4	3.43	GO:0009067, GO:0000097, GO:0006555	aspartate family amino acid biosynthetic process, sulfur amino acid biosynthetic process, methionine metabolic process
8	GO:1901293	nucleoside phosphate biosynthetic process	15	3.44	GO:0044711, GO:0090407, GO:0006753, GO:0034654	single-organism biosynthetic process, organophosphate biosynthetic process, nucleoside phosphate metabolic process, nucleobase-containing compound biosynthetic process
14	GO:0043087	regulation of GTPase activity	14	3.41	GO:0033124, GO:0051336	regulation of GTP catabolic process, regulation of hydrolase activity
11	GO:0006418	tRNA aminoacylation for protein translation	5	3.4	GO:0006412, GO:0043039	translation, tRNA aminoacylation
7	GO:0051345	positive regulation of hydrolase activity	14	3.41	GO:0051336, GO:0043085	regulation of hydrolase activity, positive regulation of catalytic activity
3	GO:0065008	regulation of biological quality	13	3.41	GO:0065007	biological regulation
9	GO:0009063	cellular amino acid catabolic process	6	3.39	GO:0006520, GO:1901565, GO:0046395	cellular amino acid metabolic process, organonitrogen compound catabolic process, carboxylic acid catabolic process
4	GO:0022613	ribonucleoprotein complex biogenesis	6	3.36	GO:0044085	cellular component biogenesis
6	GO:1902582	single-organism intracellular transport	9	3.35	GO:0044765, GO:0046907	single-organism transport, intracellular transport
9	GO:0042451	purine nucleoside biosynthetic process	11	3.31	GO:0042278, GO:0072522, GO:0009163	purine nucleoside metabolic process, purine-containing compound biosynthetic process, nucleoside biosynthetic process
6	GO:0006518	peptide metabolic process	5	3.32	GO:0043603, GO:1901564	cellular amide metabolic process, organonitrogen compound metabolic process
6	GO:0006818	hydrogen transport	13	3.31	GO:0044765	single-organism transport
8	GO:0009163	nucleoside biosynthetic process	11	3.28	GO:1901566, GO:0009116, GO:1901659, GO:1901137, GO:0034654	organonitrogen compound biosynthetic process, nucleoside metabolic process, glycosyl compound biosynthetic process, carbohydrate derivative biosynthetic process, nucleobase-containing compound biosynthetic process
10	GO:0035023	regulation of Rho protein signal transduction	9	3.24	GO:0007266, GO:0046578	Rho protein signal transduction, regulation of Ras protein signal transduction
11	GO:0009206	purine ribonucleoside triphosphate biosynthetic process	7	3.24	GO:0009145, GO:0009205, GO:0009201	purine nucleoside triphosphate biosynthetic process, purine ribonucleoside triphosphate metabolic process, ribonucleoside triphosphate biosynthetic process
5	GO:0070925	organelle assembly	7	3.24	GO:0006996, GO:0022607	organelle organization, cellular component assembly
4	GO:0006790	sulfur compound metabolic process	11	3.22	GO:0044237	cellular metabolic process
8	GO:0006260	DNA replication	4	3.2	GO:0006259, GO:0034645	DNA metabolic process, cellular macromolecule biosynthetic process
9	GO:0006814	sodium ion transport	4	3.2	GO:0030001, GO:0015672	metal ion transport, monovalent inorganic cation transport
5	GO:0071705	nitrogen compound transport	10	3.17	GO:0006810	transport
5	GO:0009725	response to hormone	11	3.16	GO:0010033, GO:0009719	response to organic substance, response to endogenous stimulus
5	GO:0009308	amine metabolic process	5	3.16	GO:1901564	organonitrogen compound metabolic process
7	GO:0023014	signal transduction by phosphorylation	7	3.12	GO:0016310, GO:0044710, GO:0044763, GO:0007165	phosphorylation, single-organism metabolic process, single-organism cellular process, signal transduction
6	GO:0006643	membrane lipid metabolic process	9	3.05	GO:0044255	cellular lipid metabolic process
5	GO:0034613	cellular protein localization	8	3.03	GO:0008104, GO:0070727	protein localization, cellular macromolecule localization
8	GO:0006888	ER to Golgi vesicle-mediated transport	3	3	GO:0016482, GO:0048193	cytoplasmic transport, Golgi vesicle transport
9	GO:0046479	glycosphingolipid catabolic process	5	3	GO:0030149, GO:0019377, GO:0006687	sphingolipid catabolic process, glycolipid catabolic process, glycosphingolipid metabolic process
12	GO:0006228	UTP biosynthetic process	3	3	GO:0009220, GO:0046132, GO:0009209, GO:0046051	pyrimidine ribonucleotide biosynthetic process, pyrimidine ribonucleoside biosynthetic process, pyrimidine ribonucleoside triphosphate biosynthetic process, UTP metabolic process
7	GO:0032481	positive regulation of type I interferon production	3	3	GO:0001819, GO:0032606, GO:0032479	positive regulation of cytokine production, type I interferon production, regulation of type I interferon production
4	GO:0051128	regulation of cellular component organization	8	3	GO:0016043, GO:0050789	cellular component organization, regulation of biological process
10	GO:0038032	termination of G-protein coupled receptor signaling pathway	3	3	GO:0045744, GO:0023021	negative regulation of G-protein coupled receptor protein signaling pathway, termination of signal transduction
9	GO:0002218	activation of innate immune response	3	3	GO:0002253, GO:0045089	activation of immune response, positive regulation of innate immune response
6	GO:0003341	cilium movement	3	3	GO:0007018	microtubule-based movement
8	GO:0051260	protein homooligomerization	3	3	GO:0051259	protein oligomerization
8	GO:0090501	RNA phosphodiester bond hydrolysis	5	3	GO:0090305, GO:0016070	nucleic acid phosphodiester bond hydrolysis, RNA metabolic process
10	GO:0006835	dicarboxylic acid transport	3	3	GO:0046942	carboxylic acid transport
10	GO:0000413	protein peptidyl-prolyl isomerization	3	3	GO:0018208	peptidyl-proline modification
12	GO:0006183	GTP biosynthetic process	3	3	GO:0009152, GO:1901070, GO:0009206, GO:0046039	purine ribonucleotide biosynthetic process, guanosine-containing compound biosynthetic process, purine ribonucleoside triphosphate biosynthetic process, GTP metabolic process
15	GO:0006122	mitochondrial electron transport, ubiquinol to cytochrome c	3	3	GO:0042775, GO:0022904	mitochondrial ATP synthesis coupled electron transport, respiratory electron transport chain
12	GO:0015991	ATP hydrolysis coupled proton transport	3	3	GO:0015988	energy coupled proton transmembrane transport, against electrochemical gradient
12	GO:0006241	CTP biosynthetic process	3	3	GO:0009220, GO:0046132, GO:0009209, GO:0046036	pyrimidine ribonucleotide biosynthetic process, pyrimidine ribonucleoside biosynthetic process, pyrimidine ribonucleoside triphosphate biosynthetic process, CTP metabolic process
11	GO:0006635	fatty acid beta-oxidation	3	3	GO:0019395, GO:0009062	fatty acid oxidation, fatty acid catabolic process
10	GO:0006165	nucleoside diphosphate phosphorylation	3	3	GO:0046939, GO:0009132, GO:0009165	nucleotide phosphorylation, nucleoside diphosphate metabolic process, nucleotide biosynthetic process
9	GO:0001573	ganglioside metabolic process	5	3	GO:0006672, GO:0006687	ceramide metabolic process, glycosphingolipid metabolic process
7	GO:1901072	glucosamine-containing compound catabolic process	5	3	GO:0046348, GO:1901071	amino sugar catabolic process, glucosamine-containing compound metabolic process
7	GO:0010412	mannan metabolic process	5	3	GO:0044036, GO:0044264	cell wall macromolecule metabolic process, cellular polysaccharide metabolic process
7	GO:0030212	hyaluronan metabolic process	3	3	GO:0030203	glycosaminoglycan metabolic process
8	GO:0009253	peptidoglycan catabolic process	3	3	GO:0006027, GO:0000270	glycosaminoglycan catabolic process, peptidoglycan metabolic process
14	GO:0000188	inactivation of MAPK activity	3	3	GO:0043407	negative regulation of MAP kinase activity
5	GO:0051188	cofactor biosynthetic process	10	3	GO:0051186, GO:0044249	cofactor metabolic process, cellular biosynthetic process
9	GO:0006821	chloride transport	3	3	GO:0015698	inorganic anion transport
7	GO:0036065	fucosylation	3	3	GO:0070085	glycosylation
10	GO:0000724	double-strand break repair via homologous recombination	3	3	GO:0006302, GO:0000725	double-strand break repair, recombinational repair
10	GO:1902358	sulfate transmembrane transport	3	3	GO:0098661, GO:0008272, GO:0034220	inorganic anion transmembrane transport, sulfate transport, ion transmembrane transport
13	GO:0006189	'de novo' IMP biosynthetic process	3	3	GO:0006188	IMP biosynthetic process
7	GO:0044247	cellular polysaccharide catabolic process	5	3	GO:0000272, GO:0044275, GO:0044264	polysaccharide catabolic process, cellular carbohydrate catabolic process, cellular polysaccharide metabolic process
11	GO:0070588	calcium ion transmembrane transport	3	3	GO:0098662, GO:0034220, GO:0006816	inorganic cation transmembrane transport, ion transmembrane transport, calcium ion transport
11	GO:0034968	histone lysine methylation	3	3	GO:0016571	histone methylation
6	GO:0045454	cell redox homeostasis	3	3	GO:0050794, GO:0019725	regulation of cellular process, cellular homeostasis
9	GO:0046514	ceramide catabolic process	5	3	GO:0006672, GO:0030149	ceramide metabolic process, sphingolipid catabolic process
4	GO:0048519	negative regulation of biological process	16	2.94	GO:0008150, GO:0050789	biological_process, regulation of biological process
8	GO:0015711	organic anion transport	11	2.95	GO:0006820, GO:0071702	anion transport, organic substance transport
3	GO:0016265	death	20	2.94	GO:0044699	single-organism process
3	GO:0051641	cellular localization	15	2.87	GO:0051179	localization
4	GO:0048869	cellular developmental process	11	2.81	GO:0044767, GO:0044763	single-organism developmental process, single-organism cellular process
5	GO:0071824	protein-DNA complex subunit organization	8	2.81	GO:0043933	macromolecular complex subunit organization
9	GO:0046578	regulation of Ras protein signal transduction	13	2.81	GO:0051056, GO:0007265	regulation of small GTPase mediated signal transduction, Ras protein signal transduction
10	GO:0006816	calcium ion transport	4	2.8	GO:0070838	divalent metal ion transport
11	GO:0071900	regulation of protein serine/threonine kinase activity	7	2.81	GO:0045859	regulation of protein kinase activity
8	GO:0009451	RNA modification	5	2.76	GO:0043412, GO:0016070	macromolecule modification, RNA metabolic process
5	GO:0043603	cellular amide metabolic process	7	2.71	GO:0034641	cellular nitrogen compound metabolic process
8	GO:0046395	carboxylic acid catabolic process	9	2.68	GO:0019752, GO:0016054	carboxylic acid metabolic process, organic acid catabolic process
8	GO:0051056	regulation of small GTPase mediated signal transduction	14	2.68	GO:1902531, GO:0007264	regulation of intracellular signal transduction, small GTPase mediated signal transduction
10	GO:0045859	regulation of protein kinase activity	8	2.68	GO:0001932, GO:0043549	regulation of protein phosphorylation, regulation of kinase activity
6	GO:0043414	macromolecule methylation	7	2.66	GO:0044260, GO:0043412, GO:0032259	cellular macromolecule metabolic process, macromolecule modification, methylation
5	GO:0048522	positive regulation of cellular process	7	2.67	GO:0050794, GO:0009987, GO:0048518	regulation of cellular process, cellular process, positive regulation of biological process
4	GO:0048518	positive regulation of biological process	10	2.65	GO:0008150, GO:0050789	biological_process, regulation of biological process
5	GO:0048523	negative regulation of cellular process	15	2.66	GO:0050794, GO:0048519, GO:0009987	regulation of cellular process, negative regulation of biological process, cellular process
4	GO:0010033	response to organic substance	13	2.63	GO:0042221	response to chemical
11	GO:0009396	folic acid-containing compound biosynthetic process	3	2.6	GO:0009108, GO:0006760, GO:0042398, GO:1901607, GO:0042559	coenzyme biosynthetic process, folic acid-containing compound metabolic process, cellular modified amino acid biosynthetic process, alpha-amino acid biosynthetic process, pteridine-containing compound biosynthetic process
11	GO:0006357	regulation of transcription from RNA polymerase II promoter	3	2.6	GO:0006366, GO:0006355	transcription from RNA polymerase II promoter, regulation of transcription, DNA-templated
6	GO:0006325	chromatin organization	10	2.61	GO:0051276, GO:0043933, GO:0016043	chromosome organization, macromolecular complex subunit organization, cellular component organization
6	GO:0016482	cytoplasmic transport	5	2.62	GO:0046907	intracellular transport
7	GO:0048858	cell projection morphogenesis	6	2.59	GO:0000902, GO:0032990, GO:0030030	cell morphogenesis, cell part morphogenesis, cell projection organization
6	GO:0015849	organic acid transport	10	2.59	GO:0044765, GO:0071702	single-organism transport, organic substance transport
9	GO:0006323	DNA packaging	7	2.59	GO:0071103, GO:0016043	DNA conformation change, cellular component organization
5	GO:0001558	regulation of cell growth	3	2.6	GO:0050794, GO:0051128, GO:0040008, GO:0016049	regulation of cellular process, regulation of cellular component organization, regulation of growth, cell growth
4	GO:0071495	cellular response to endogenous stimulus	11	2.52	GO:0009719	response to endogenous stimulus
6	GO:0044036	cell wall macromolecule metabolic process	7	2.53	GO:0071554, GO:0044260	cell wall organization or biogenesis, cellular macromolecule metabolic process
9	GO:0006813	potassium ion transport	7	2.52	GO:0030001, GO:0015672	metal ion transport, monovalent inorganic cation transport
6	GO:0009966	regulation of signal transduction	22	2.5	GO:0048583, GO:0010646, GO:0023051, GO:0007165	regulation of response to stimulus, regulation of cell communication, regulation of signaling, signal transduction
5	GO:0051276	chromosome organization	11	2.5	GO:0006996	organelle organization
4	GO:0051186	cofactor metabolic process	14	2.5	GO:0044237	cellular metabolic process
7	GO:1902531	regulation of intracellular signal transduction	18	2.49	GO:0035556, GO:0009966	intracellular signal transduction, regulation of signal transduction
9	GO:0009142	nucleoside triphosphate biosynthetic process	7	2.46	GO:1901293, GO:0009141	nucleoside phosphate biosynthetic process, nucleoside triphosphate metabolic process
6	GO:0006644	phospholipid metabolic process	4	2.42	GO:0006796, GO:0044255, GO:0019637	phosphate-containing compound metabolic process, cellular lipid metabolic process, organophosphate metabolic process
11	GO:0009067	aspartate family amino acid biosynthetic process	5	2.42	GO:0009066, GO:1901607	aspartate family amino acid metabolic process, alpha-amino acid biosynthetic process
11	GO:0015985	energy coupled proton transport, down electrochemical gradient	4	2.4	GO:1902600	hydrogen ion transmembrane transport
12	GO:0006754	ATP biosynthetic process	4	2.4	GO:0009152, GO:0046129, GO:0046034, GO:0009168, GO:0009206	purine ribonucleotide biosynthetic process, purine ribonucleoside biosynthetic process, ATP metabolic process, purine ribonucleoside monophosphate biosynthetic process, purine ribonucleoside triphosphate biosynthetic process
8	GO:0006308	DNA catabolic process	4	2.4	GO:0006259, GO:0034655, GO:0044265	DNA metabolic process, nucleobase-containing compound catabolic process, cellular macromolecule catabolic process
9	GO:0098661	inorganic anion transmembrane transport	4	2.4	GO:0055085, GO:0015698, GO:0098656, GO:0098660, GO:0006811	transmembrane transport, inorganic anion transport, anion transmembrane transport, inorganic ion transmembrane transport, ion transport
6	GO:0045786	negative regulation of cell cycle	4	2.4	GO:0007049, GO:0051726, GO:0048523	cell cycle, regulation of cell cycle, negative regulation of cellular process
6	GO:0044275	cellular carbohydrate catabolic process	6	2.4	GO:0044262, GO:0016052	cellular carbohydrate metabolic process, carbohydrate catabolic process
9	GO:0018208	peptidyl-proline modification	4	2.4	GO:0018193	peptidyl-amino acid modification
7	GO:0051259	protein oligomerization	4	2.4	GO:0006461	protein complex assembly
7	GO:0000270	peptidoglycan metabolic process	4	2.4	GO:0030203	glycosaminoglycan metabolic process
6	GO:0000272	polysaccharide catabolic process	6	2.4	GO:0009057, GO:0005976, GO:0016052	macromolecule catabolic process, polysaccharide metabolic process, carbohydrate catabolic process
16	GO:0032313	regulation of Rab GTPase activity	4	2.4	GO:0032318, GO:0032483	regulation of Ras GTPase activity, regulation of Rab protein signal transduction
7	GO:0007215	glutamate receptor signaling pathway	4	2.4	GO:0007166	cell surface receptor signaling pathway
6	GO:0015669	gas transport	4	2.4	GO:0044765	single-organism transport
5	GO:0071310	cellular response to organic substance	11	2.38	GO:0070887, GO:0010033	cellular response to chemical stimulus, response to organic substance
7	GO:0006333	chromatin assembly or disassembly	7	2.38	GO:0006325	chromatin organization
5	GO:0048870	cell motility	4	2.32	GO:0051674, GO:0006928, GO:0040011	localization of cell, cellular component movement, locomotion
4	GO:0030029	actin filament-based process	5	2.29	GO:0044763	single-organism cellular process
10	GO:0009064	glutamine family amino acid metabolic process	5	2.28	GO:1901605	alpha-amino acid metabolic process
5	GO:0051302	regulation of cell division	5	2.28	GO:0050794, GO:0051301	regulation of cellular process, cell division
10	GO:0009156	ribonucleoside monophosphate biosynthetic process	9	2.23	GO:0009124, GO:0009161	nucleoside monophosphate biosynthetic process, ribonucleoside monophosphate metabolic process
10	GO:0009127	purine nucleoside monophosphate biosynthetic process	9	2.23	GO:0009124, GO:0009126	nucleoside monophosphate biosynthetic process, purine nucleoside monophosphate metabolic process
4	GO:0030030	cell projection organization	7	2.23	GO:0016043, GO:0044763	cellular component organization, single-organism cellular process
7	GO:0032465	regulation of cytokinesis	3	2.2	GO:0000910, GO:0051302, GO:0010564	cytokinesis, regulation of cell division, regulation of cell cycle process
8	GO:0051297	centrosome organization	2	2.2	GO:0031023	microtubule organizing center organization
10	GO:0006749	glutathione metabolic process	3	2.2	GO:0006575, GO:0006518, GO:0006790	cellular modified amino acid metabolic process, peptide metabolic process, sulfur compound metabolic process
6	GO:0051781	positive regulation of cell division	3	2.2	GO:0051301, GO:0048522, GO:0051302	cell division, positive regulation of cellular process, regulation of cell division
9	GO:0042384	cilium assembly	3	2.2	GO:0044782, GO:0030031, GO:0060271, GO:0070925, GO:0010927	cilium organization, cell projection assembly, cilium morphogenesis, organelle assembly, cellular component assembly involved in morphogenesis
5	GO:0044283	small molecule biosynthetic process	26	2.18	GO:0044711, GO:0044281	single-organism biosynthetic process, small molecule metabolic process
5	GO:0000278	mitotic cell cycle	4	2.18	GO:0007049	cell cycle
5	GO:0033993	response to lipid	10	2.16	GO:0010033	response to organic substance
9	GO:0046131	pyrimidine ribonucleoside metabolic process	3	2.16	GO:0006213, GO:0009119	pyrimidine nucleoside metabolic process, ribonucleoside metabolic process
5	GO:0051049	regulation of transport	6	2.16	GO:0006810, GO:0032879	transport, regulation of localization
10	GO:0006221	pyrimidine nucleotide biosynthetic process	3	2.16	GO:0009165, GO:0072528, GO:0006220	nucleotide biosynthetic process, pyrimidine-containing compound biosynthetic process, pyrimidine nucleotide metabolic process
10	GO:0009148	pyrimidine nucleoside triphosphate biosynthetic process	3	2.16	GO:0009147, GO:0009142	pyrimidine nucleoside triphosphate metabolic process, nucleoside triphosphate biosynthetic process
9	GO:0046134	pyrimidine nucleoside biosynthetic process	3	2.16	GO:0006213, GO:0009163, GO:0072528	pyrimidine nucleoside metabolic process, nucleoside biosynthetic process, pyrimidine-containing compound biosynthetic process
10	GO:0009208	pyrimidine ribonucleoside triphosphate metabolic process	3	2.16	GO:0009199, GO:0009147	ribonucleoside triphosphate metabolic process, pyrimidine nucleoside triphosphate metabolic process
10	GO:0009218	pyrimidine ribonucleotide metabolic process	3	2.16	GO:0009259, GO:0006220	ribonucleotide metabolic process, pyrimidine nucleotide metabolic process
5	GO:0014070	response to organic cyclic compound	10	2.16	GO:0010033	response to organic substance
3	GO:0009719	response to endogenous stimulus	12	2.11	GO:0050896	response to stimulus
12	GO:0071901	negative regulation of protein serine/threonine kinase activity	4	2.08	GO:0006469, GO:0071900	negative regulation of protein kinase activity, regulation of protein serine/threonine kinase activity
9	GO:0006479	protein methylation	4	2.08	GO:0043414, GO:0008213	macromolecule methylation, protein alkylation
7	GO:0009968	negative regulation of signal transduction	7	2.07	GO:0048585, GO:0023057, GO:0007165, GO:0009966, GO:0010648	negative regulation of response to stimulus, negative regulation of signaling, signal transduction, regulation of signal transduction, negative regulation of cell communication
11	GO:0006555	methionine metabolic process	4	2.06	GO:0000096, GO:0009066	sulfur amino acid metabolic process, aspartate family amino acid metabolic process
10	GO:0000097	sulfur amino acid biosynthetic process	4	2.06	GO:0008652, GO:0044272, GO:0000096	cellular amino acid biosynthetic process, sulfur compound biosynthetic process, sulfur amino acid metabolic process
10	GO:0043039	tRNA aminoacylation	5	2.04	GO:0006399, GO:0043038	tRNA metabolic process, amino acid activation
13	GO:0033124	regulation of GTP catabolic process	14	2.04	GO:0033121, GO:0006184, GO:0009118	regulation of purine nucleotide catabolic process, GTP catabolic process, regulation of nucleoside metabolic process
7	GO:0048193	Golgi vesicle transport	4	2.02	GO:1902582, GO:0016192	single-organism intracellular transport, vesicle-mediated transport
11	GO:0006750	glutathione biosynthetic process	2	2	GO:0042398, GO:0006749, GO:0044272, GO:0019184	cellular modified amino acid biosynthetic process, glutathione metabolic process, sulfur compound biosynthetic process, nonribosomal peptide biosynthetic process
10	GO:0044341	sodium-dependent phosphate transport	2	2	GO:0006817	phosphate ion transport
7	GO:0030334	regulation of cell migration	2	2	GO:2000145, GO:0016477	regulation of cell motility, cell migration
6	GO:0016559	peroxisome fission	2	2	GO:0048285, GO:0007031	organelle fission, peroxisome organization
8	GO:0006071	glycerol metabolic process	2	2	GO:0019400	alditol metabolic process
8	GO:1901642	nucleoside transmembrane transport	2	2	GO:0055085, GO:0015858	transmembrane transport, nucleoside transport
6	GO:0030522	intracellular receptor signaling pathway	2	2	GO:0007165	signal transduction
10	GO:0006826	iron ion transport	2	2	GO:0000041	transition metal ion transport
12	GO:0006182	cGMP biosynthetic process	2	2	GO:0052652, GO:0009152, GO:0046068	cyclic purine nucleotide metabolic process, purine ribonucleotide biosynthetic process, cGMP metabolic process
11	GO:0006879	cellular iron ion homeostasis	2	2	GO:0046916, GO:0055072	cellular transition metal ion homeostasis, iron ion homeostasis
11	GO:0006556	S-adenosylmethionine biosynthetic process	2	2	GO:0009108, GO:0046500, GO:0046129, GO:0042398, GO:0044272	coenzyme biosynthetic process, S-adenosylmethionine metabolic process, purine ribonucleoside biosynthetic process, cellular modified amino acid biosynthetic process, sulfur compound biosynthetic process
9	GO:0006261	DNA-dependent DNA replication	2	2	GO:0006260	DNA replication
12	GO:0000079	regulation of cyclin-dependent protein serine/threonine kinase activity	2	2	GO:0051726, GO:0071900	regulation of cell cycle, regulation of protein serine/threonine kinase activity
6	GO:0016051	carbohydrate biosynthetic process	2	2	GO:0044711, GO:1901576, GO:0044723	single-organism biosynthetic process, organic substance biosynthetic process, single-organism carbohydrate metabolic process
9	GO:0001510	RNA methylation	2	2	GO:0043414, GO:0009451	macromolecule methylation, RNA modification
11	GO:0043162	ubiquitin-dependent protein catabolic process via the multivesicular body sorting pathway	2	2	GO:0006511	ubiquitin-dependent protein catabolic process
8	GO:0006004	fucose metabolic process	2	2	GO:0019318	hexose metabolic process
8	GO:0032467	positive regulation of cytokinesis	2	2	GO:0000910, GO:0090068, GO:0032465, GO:0051781	cytokinesis, positive regulation of cell cycle process, regulation of cytokinesis, positive regulation of cell division
8	GO:0006099	tricarboxylic acid cycle	2	2	GO:0009060, GO:0044238	aerobic respiration, primary metabolic process
9	GO:0009113	purine nucleobase biosynthetic process	2	2	GO:0046112, GO:0072522, GO:0046148, GO:0006144	nucleobase biosynthetic process, purine-containing compound biosynthetic process, pigment biosynthetic process, purine nucleobase metabolic process
6	GO:0016125	sterol metabolic process	2	2	GO:0006066, GO:0008202	alcohol metabolic process, steroid metabolic process
8	GO:0007205	protein kinase C-activating G-protein coupled receptor signaling pathway	2	2	GO:0007186	G-protein coupled receptor signaling pathway
5	GO:0048285	organelle fission	5	1.99	GO:0006996	organelle organization
8	GO:0031110	regulation of microtubule polymerization or depolymerization	2	2	GO:0070507, GO:0031109	regulation of microtubule cytoskeleton organization, microtubule polymerization or depolymerization
9	GO:0001522	pseudouridine synthesis	2	2	GO:0009451	RNA modification
8	GO:0007178	transmembrane receptor protein serine/threonine kinase signaling pathway	2	2	GO:0007167	enzyme linked receptor protein signaling pathway
10	GO:0035725	sodium ion transmembrane transport	2	2	GO:0098662, GO:0034220, GO:0006814	inorganic cation transmembrane transport, ion transmembrane transport, sodium ion transport
7	GO:0008654	phospholipid biosynthetic process	2	2	GO:0008610, GO:0090407, GO:0006644, GO:0044249	lipid biosynthetic process, organophosphate biosynthetic process, phospholipid metabolic process, cellular biosynthetic process
7	GO:0034453	microtubule anchoring	2	2	GO:0000226, GO:0032507	microtubule cytoskeleton organization, maintenance of protein location in cell
10	GO:0006450	regulation of translational fidelity	2	2	GO:0065008, GO:0006448	regulation of biological quality, regulation of translational elongation
6	GO:1901659	glycosyl compound biosynthetic process	11	1.97	GO:0044711, GO:1901576, GO:1901137, GO:1901657	single-organism biosynthetic process, organic substance biosynthetic process, carbohydrate derivative biosynthetic process, glycosyl compound metabolic process
10	GO:0009145	purine nucleoside triphosphate biosynthetic process	7	1.94	GO:0009144, GO:0009142	purine nucleoside triphosphate metabolic process, nucleoside triphosphate biosynthetic process
9	GO:0007266	Rho protein signal transduction	9	1.94	GO:0007265	Ras protein signal transduction
8	GO:0043648	dicarboxylic acid metabolic process	4	1.92	GO:0019752	carboxylic acid metabolic process
8	GO:0009132	nucleoside diphosphate metabolic process	4	1.93	GO:0006753	nucleoside phosphate metabolic process
5	GO:0030031	cell projection assembly	4	1.92	GO:0022607, GO:0030030	cellular component assembly, cell projection organization
7	GO:0007167	enzyme linked receptor protein signaling pathway	4	1.92	GO:0007166	cell surface receptor signaling pathway
10	GO:0006760	folic acid-containing compound metabolic process	4	1.92	GO:0042558, GO:0006575, GO:0006732, GO:1901605	pteridine-containing compound metabolic process, cellular modified amino acid metabolic process, coenzyme metabolic process, alpha-amino acid metabolic process
6	GO:0010564	regulation of cell cycle process	4	1.92	GO:0022402, GO:0051726	cell cycle process, regulation of cell cycle
6	GO:0000902	cell morphogenesis	7	1.92	GO:0032989	cellular component morphogenesis
6	GO:0044265	cellular macromolecule catabolic process	7	1.92	GO:0044248, GO:0009057, GO:0044260	cellular catabolic process, macromolecule catabolic process, cellular macromolecule metabolic process
3	GO:0048856	anatomical structure development	11	1.91	GO:0032502	developmental process
5	GO:0019725	cellular homeostasis	5	1.89	GO:0044763, GO:0042592	single-organism cellular process, homeostatic process
4	GO:0048583	regulation of response to stimulus	25	1.89	GO:0050896, GO:0050789	response to stimulus, regulation of biological process
5	GO:0016052	carbohydrate catabolic process	8	1.88	GO:0005975, GO:1901575	carbohydrate metabolic process, organic substance catabolic process
8	GO:0000165	MAPK cascade	5	1.86	GO:0023014, GO:0035556	signal transduction by phosphorylation, intracellular signal transduction
4	GO:0070727	cellular macromolecule localization	8	1.82	GO:0033036, GO:0051641	macromolecule localization, cellular localization
6	GO:0001819	positive regulation of cytokine production	3	1.8	GO:0001817, GO:0051240, GO:0001816	regulation of cytokine production, positive regulation of multicellular organismal process, cytokine production
11	GO:0015988	energy coupled proton transmembrane transport, against electrochemical gradient	3	1.8	GO:1902600	hydrogen ion transmembrane transport
9	GO:0006399	tRNA metabolic process	7	1.8	GO:0034660	ncRNA metabolic process
4	GO:0016049	cell growth	3	1.8	GO:0044763, GO:0040007	single-organism cellular process, growth
8	GO:0030149	sphingolipid catabolic process	5	1.8	GO:0046466, GO:1901565, GO:0006665	membrane lipid catabolic process, organonitrogen compound catabolic process, sphingolipid metabolic process
9	GO:0006302	double-strand break repair	3	1.8	GO:0006281	DNA repair
9	GO:0000725	recombinational repair	3	1.8	GO:0006310, GO:0006281	DNA recombination, DNA repair
9	GO:0045744	negative regulation of G-protein coupled receptor protein signaling pathway	3	1.8	GO:0007186, GO:0008277, GO:0009968	G-protein coupled receptor signaling pathway, regulation of G-protein coupled receptor protein signaling pathway, negative regulation of signal transduction
8	GO:0045089	positive regulation of innate immune response	3	1.8	GO:0045088, GO:0045087, GO:0050778, GO:0031349	regulation of innate immune response, innate immune response, positive regulation of immune response, positive regulation of defense response
10	GO:0009062	fatty acid catabolic process	3	1.8	GO:0072329, GO:0006631, GO:0044242	monocarboxylic acid catabolic process, fatty acid metabolic process, cellular lipid catabolic process
6	GO:0046348	amino sugar catabolic process	5	1.8	GO:1901136, GO:0006040	carbohydrate derivative catabolic process, amino sugar metabolic process
11	GO:0046036	CTP metabolic process	3	1.8	GO:0046131, GO:0009218, GO:0009208	pyrimidine ribonucleoside metabolic process, pyrimidine ribonucleotide metabolic process, pyrimidine ribonucleoside triphosphate metabolic process
11	GO:1901070	guanosine-containing compound biosynthetic process	3	1.8	GO:1901068, GO:0046129	guanosine-containing compound metabolic process, purine ribonucleoside biosynthetic process
7	GO:0006027	glycosaminoglycan catabolic process	3	1.8	GO:0006026, GO:0030203	aminoglycan catabolic process, glycosaminoglycan metabolic process
5	GO:0033043	regulation of organelle organization	6	1.81	GO:0050794, GO:0051128, GO:0006996	regulation of cellular process, regulation of cellular component organization, organelle organization
11	GO:0046051	UTP metabolic process	3	1.8	GO:0046131, GO:0009218, GO:0009208	pyrimidine ribonucleoside metabolic process, pyrimidine ribonucleotide metabolic process, pyrimidine ribonucleoside triphosphate metabolic process
8	GO:0006672	ceramide metabolic process	5	1.8	GO:0006665	sphingolipid metabolic process
5	GO:0008202	steroid metabolic process	3	1.8	GO:0006629, GO:1901360	lipid metabolic process, organic cyclic compound metabolic process
7	GO:0002253	activation of immune response	3	1.8	GO:0002376, GO:0050778	immune system process, positive regulation of immune response
12	GO:0006188	IMP biosynthetic process	3	1.8	GO:0009152, GO:0046040, GO:0009168	purine ribonucleotide biosynthetic process, IMP metabolic process, purine ribonucleoside monophosphate biosynthetic process
8	GO:0006687	glycosphingolipid metabolic process	5	1.8	GO:0006664, GO:0006665	glycolipid metabolic process, sphingolipid metabolic process
9	GO:0000041	transition metal ion transport	3	1.8	GO:0030001	metal ion transport
10	GO:0019395	fatty acid oxidation	3	1.8	GO:0006631, GO:0034440	fatty acid metabolic process, lipid oxidation
8	GO:0023021	termination of signal transduction	3	1.8	GO:0009968	negative regulation of signal transduction
5	GO:0032606	type I interferon production	3	1.8	GO:0001816	cytokine production
6	GO:0044264	cellular polysaccharide metabolic process	5	1.8	GO:0005976, GO:0044262, GO:0044260	polysaccharide metabolic process, cellular carbohydrate metabolic process, cellular macromolecule metabolic process
10	GO:0016571	histone methylation	3	1.8	GO:0006479, GO:0016570	protein methylation, histone modification
14	GO:0042775	mitochondrial ATP synthesis coupled electron transport	3	1.8	GO:0042773	ATP synthesis coupled electron transport
10	GO:0046500	S-adenosylmethionine metabolic process	3	1.8	GO:0006575, GO:0046128, GO:0006732, GO:0006790	cellular modified amino acid metabolic process, purine ribonucleoside metabolic process, coenzyme metabolic process, sulfur compound metabolic process
13	GO:0043407	negative regulation of MAP kinase activity	3	1.8	GO:0071901, GO:0043409, GO:0043405	negative regulation of protein serine/threonine kinase activity, negative regulation of MAPK cascade, regulation of MAP kinase activity
8	GO:0019377	glycolipid catabolic process	5	1.8	GO:0006664, GO:0046466, GO:1901136	glycolipid metabolic process, membrane lipid catabolic process, carbohydrate derivative catabolic process
9	GO:0008272	sulfate transport	3	1.8	GO:0015698, GO:0072348	inorganic anion transport, sulfur compound transport
6	GO:0032479	regulation of type I interferon production	3	1.8	GO:0032606, GO:0001817	type I interferon production, regulation of cytokine production
4	GO:0032879	regulation of localization	8	1.73	GO:0050789, GO:0051179	regulation of biological process, localization
6	GO:0044242	cellular lipid catabolic process	8	1.73	GO:0044248, GO:0044255, GO:0016042	cellular catabolic process, cellular lipid metabolic process, lipid catabolic process
9	GO:0072329	monocarboxylic acid catabolic process	4	1.68	GO:0032787, GO:0046395	monocarboxylic acid metabolic process, carboxylic acid catabolic process
8	GO:0007265	Ras protein signal transduction	13	1.68	GO:0007264	small GTPase mediated signal transduction
9	GO:0070838	divalent metal ion transport	4	1.68	GO:0072511, GO:0030001	divalent inorganic cation transport, metal ion transport
9	GO:0006220	pyrimidine nucleotide metabolic process	4	1.66	GO:0072527, GO:0009117	pyrimidine-containing compound metabolic process, nucleotide metabolic process
9	GO:0009147	pyrimidine nucleoside triphosphate metabolic process	4	1.66	GO:0009141	nucleoside triphosphate metabolic process
3	GO:0042221	response to chemical	14	1.65	GO:0050896	response to stimulus
6	GO:0016054	organic acid catabolic process	9	1.61	GO:0044282, GO:0044248, GO:0006082, GO:1901575	small molecule catabolic process, cellular catabolic process, organic acid metabolic process, organic substance catabolic process
9	GO:0001932	regulation of protein phosphorylation	8	1.61	GO:0031399, GO:0006468, GO:0042325	regulation of protein modification process, protein phosphorylation, regulation of phosphorylation
9	GO:0043549	regulation of kinase activity	8	1.61	GO:0051338, GO:0042325	regulation of transferase activity, regulation of phosphorylation
7	GO:0007067	mitotic nuclear division	2	1.6	GO:1902589, GO:0022402, GO:1903047, GO:0000278, GO:0000280	single-organism organelle organization, cell cycle process, mitotic cell cycle process, mitotic cell cycle, nuclear division
11	GO:0046033	AMP metabolic process	2	1.6	GO:0046128, GO:0009150, GO:0009167	purine ribonucleoside metabolic process, purine ribonucleotide metabolic process, purine ribonucleoside monophosphate metabolic process
6	GO:0007346	regulation of mitotic cell cycle	2	1.6	GO:0051726, GO:0000278	regulation of cell cycle, mitotic cell cycle
5	GO:0072527	pyrimidine-containing compound metabolic process	5	1.59	GO:0034641, GO:1901564, GO:0046483, GO:1901360	cellular nitrogen compound metabolic process, organonitrogen compound metabolic process, heterocycle metabolic process, organic cyclic compound metabolic process
11	GO:0006563	L-serine metabolic process	2	1.6	GO:0009069	serine family amino acid metabolic process
11	GO:0006541	glutamine metabolic process	2	1.6	GO:0009064	glutamine family amino acid metabolic process
9	GO:0009448	gamma-aminobutyric acid metabolic process	2	1.6	GO:0006520, GO:0032787	cellular amino acid metabolic process, monocarboxylic acid metabolic process
8	GO:0071103	DNA conformation change	7	1.56	GO:0006259	DNA metabolic process
4	GO:0070887	cellular response to chemical stimulus	12	1.56	GO:0042221, GO:0051716	response to chemical, cellular response to stimulus
4	GO:0040008	regulation of growth	3	1.56	GO:0040007, GO:0050789	growth, regulation of biological process
6	GO:0032990	cell part morphogenesis	6	1.56	GO:0032989	cellular component morphogenesis
10	GO:0009069	serine family amino acid metabolic process	2	1.56	GO:1901605	alpha-amino acid metabolic process
10	GO:0006366	transcription from RNA polymerase II promoter	3	1.56	GO:0006351	transcription, DNA-templated
5	GO:0046148	pigment biosynthetic process	3	1.56	GO:0044711, GO:0042440	single-organism biosynthetic process, pigment metabolic process
6	GO:0042559	pteridine-containing compound biosynthetic process	3	1.56	GO:1901566, GO:0042558, GO:0019438, GO:0044271, GO:0018130, GO:1901362	organonitrogen compound biosynthetic process, pteridine-containing compound metabolic process, aromatic compound biosynthetic process, cellular nitrogen compound biosynthetic process, heterocycle biosynthetic process, organic cyclic compound biosynthetic process
3	GO:0071554	cell wall organization or biogenesis	7	1.52	GO:0009987	cellular process
4	GO:0023051	regulation of signaling	22	1.5	GO:0044700, GO:0050789	single organism signaling, regulation of biological process
5	GO:0010646	regulation of cell communication	22	1.5	GO:0050794, GO:0007154	regulation of cellular process, cell communication
10	GO:0009066	aspartate family amino acid metabolic process	5	1.45	GO:1901605	alpha-amino acid metabolic process
6	GO:0051493	regulation of cytoskeleton organization	4	1.45	GO:0033043, GO:0007010	regulation of organelle organization, cytoskeleton organization
10	GO:0032483	regulation of Rab protein signal transduction	4	1.44	GO:0032482, GO:0046578	Rab protein signal transduction, regulation of Ras protein signal transduction
2	GO:0040011	locomotion	4	1.39	GO:0008150	biological_process
5	GO:0022900	electron transport chain	4	1.39	GO:0055114, GO:0044763, GO:0006091	oxidation-reduction process, single-organism cellular process, generation of precursor metabolites and energy
3	GO:0051674	localization of cell	4	1.39	GO:0051179	localization
5	GO:0007005	mitochondrion organization	2	1.36	GO:0006996	organelle organization
9	GO:0009072	aromatic amino acid family metabolic process	2	1.36	GO:0006520, GO:0006725, GO:1901360	cellular amino acid metabolic process, cellular aromatic compound metabolic process, organic cyclic compound metabolic process
9	GO:0009124	nucleoside monophosphate biosynthetic process	9	1.34	GO:1901293, GO:0009123	nucleoside phosphate biosynthetic process, nucleoside monophosphate metabolic process
7	GO:0009112	nucleobase metabolic process	3	1.32	GO:1901564, GO:0055086	organonitrogen compound metabolic process, nucleobase-containing small molecule metabolic process
7	GO:0031023	microtubule organizing center organization	2	1.32	GO:0006996, GO:0000226	organelle organization, microtubule cytoskeleton organization
6	GO:0044782	cilium organization	3	1.32	GO:1902589, GO:0030030	single-organism organelle organization, cell projection organization
6	GO:0010927	cellular component assembly involved in morphogenesis	3	1.32	GO:0048646, GO:0044767, GO:0032989	anatomical structure formation involved in morphogenesis, single-organism developmental process, cellular component morphogenesis
10	GO:1901606	alpha-amino acid catabolic process	3	1.32	GO:1901605, GO:0009063	alpha-amino acid metabolic process, cellular amino acid catabolic process
6	GO:0000280	nuclear division	3	1.32	GO:0051301, GO:0048285	cell division, organelle fission
6	GO:1901264	carbohydrate derivative transport	3	1.32	GO:0044765, GO:0071702	single-organism transport, organic substance transport
6	GO:0072528	pyrimidine-containing compound biosynthetic process	3	1.3	GO:1901566, GO:0072527, GO:0044271, GO:0018130, GO:1901362	organonitrogen compound biosynthetic process, pyrimidine-containing compound metabolic process, cellular nitrogen compound biosynthetic process, heterocycle biosynthetic process, organic cyclic compound biosynthetic process
8	GO:0006213	pyrimidine nucleoside metabolic process	3	1.3	GO:0009116, GO:0072527	nucleoside metabolic process, pyrimidine-containing compound metabolic process
5	GO:0007031	peroxisome organization	3	1.28	GO:0006996	organelle organization
4	GO:0006091	generation of precursor metabolites and energy	6	1.25	GO:0044237	cellular metabolic process
11	GO:0006469	negative regulation of protein kinase activity	4	1.25	GO:0001933, GO:0045859, GO:0033673	negative regulation of protein phosphorylation, regulation of protein kinase activity, negative regulation of kinase activity
6	GO:0010648	negative regulation of cell communication	7	1.24	GO:0007154, GO:0010646, GO:0048523	cell communication, regulation of cell communication, negative regulation of cellular process
5	GO:0023057	negative regulation of signaling	7	1.24	GO:0044700, GO:0048519, GO:0023051	single organism signaling, negative regulation of biological process, regulation of signaling
8	GO:0008213	protein alkylation	4	1.25	GO:0006464	cellular protein modification process
5	GO:0048585	negative regulation of response to stimulus	7	1.24	GO:0048583, GO:0050896, GO:0048519	regulation of response to stimulus, response to stimulus, negative regulation of biological process
11	GO:0033121	regulation of purine nucleotide catabolic process	14	1.23	GO:1900542, GO:0006195, GO:0030811	regulation of purine nucleotide metabolic process, purine nucleotide catabolic process, regulation of nucleotide catabolic process
9	GO:0043038	amino acid activation	5	1.22	GO:0006520	cellular amino acid metabolic process
7	GO:0032268	regulation of cellular protein metabolic process	11	1.23	GO:0051246, GO:0044267, GO:0031323	regulation of protein metabolic process, cellular protein metabolic process, regulation of cellular metabolic process
8	GO:0009118	regulation of nucleoside metabolic process	14	1.23	GO:0009116, GO:0019219	nucleoside metabolic process, regulation of nucleobase-containing compound metabolic process
9	GO:0000096	sulfur amino acid metabolic process	4	1.24	GO:0006520, GO:0006790	cellular amino acid metabolic process, sulfur compound metabolic process
4	GO:0050793	regulation of developmental process	2	1.22	GO:0032502, GO:0050789	developmental process, regulation of biological process
6	GO:0006637	acyl-CoA metabolic process	2	1.22	GO:0006793, GO:0006732, GO:0035383	phosphorus metabolic process, coenzyme metabolic process, thioester metabolic process
8	GO:0007169	transmembrane receptor protein tyrosine kinase signaling pathway	2	1.2	GO:0007167	enzyme linked receptor protein signaling pathway
8	GO:0046112	nucleobase biosynthetic process	2	1.2	GO:1901566, GO:0044711, GO:0009112, GO:0018130, GO:1901362	organonitrogen compound biosynthetic process, single-organism biosynthetic process, nucleobase metabolic process, heterocycle biosynthetic process, organic cyclic compound biosynthetic process
10	GO:0055072	iron ion homeostasis	2	1.2	GO:0055076	transition metal ion homeostasis
9	GO:0006817	phosphate ion transport	2	1.2	GO:0015698	inorganic anion transport
6	GO:2000145	regulation of cell motility	2	1.2	GO:0051270, GO:0040012, GO:0048870	regulation of cellular component movement, regulation of locomotion, cell motility
7	GO:0070507	regulation of microtubule cytoskeleton organization	2	1.2	GO:0032886, GO:0000226, GO:0051493	regulation of microtubule-based process, microtubule cytoskeleton organization, regulation of cytoskeleton organization
5	GO:1901617	organic hydroxy compound biosynthetic process	2	1.2	GO:1901576, GO:1901615	organic substance biosynthetic process, organic hydroxy compound metabolic process
10	GO:0006511	ubiquitin-dependent protein catabolic process	2	1.2	GO:0019941	modification-dependent protein catabolic process
7	GO:0015858	nucleoside transport	2	1.2	GO:1901264, GO:0015931	carbohydrate derivative transport, nucleobase-containing compound transport
11	GO:0052652	cyclic purine nucleotide metabolic process	2	1.2	GO:0009190, GO:0006164	cyclic nucleotide biosynthetic process, purine nucleotide biosynthetic process
7	GO:0009060	aerobic respiration	2	1.2	GO:0045333	cellular respiration
11	GO:0046068	cGMP metabolic process	2	1.2	GO:0009187, GO:0009150	cyclic nucleotide metabolic process, purine ribonucleotide metabolic process
6	GO:0016477	cell migration	2	1.2	GO:0048870	cell motility
9	GO:0006448	regulation of translational elongation	2	1.2	GO:0006417, GO:0006414	regulation of translation, translational elongation
8	GO:0019184	nonribosomal peptide biosynthetic process	2	1.2	GO:0043043	peptide biosynthetic process
7	GO:0090068	positive regulation of cell cycle process	2	1.2	GO:0022402, GO:0048522, GO:0010564	cell cycle process, positive regulation of cellular process, regulation of cell cycle process
10	GO:0046916	cellular transition metal ion homeostasis	2	1.2	GO:0055076, GO:0006875	transition metal ion homeostasis, cellular metal ion homeostasis
5	GO:0042060	wound healing	2	1.2	GO:0009611	response to wounding
11	GO:0009084	glutamine family amino acid biosynthetic process	2	1.2	GO:1901607, GO:0009064	alpha-amino acid biosynthetic process, glutamine family amino acid metabolic process
7	GO:0031109	microtubule polymerization or depolymerization	2	1.2	GO:0000226	microtubule cytoskeleton organization
7	GO:0019321	pentose metabolic process	2	1.2	GO:0005996	monosaccharide metabolic process
6	GO:0032507	maintenance of protein location in cell	2	1.2	GO:0034613, GO:0051651, GO:0045185	cellular protein localization, maintenance of location in cell, maintenance of protein location
8	GO:0006144	purine nucleobase metabolic process	2	1.2	GO:0009112, GO:0072521	nucleobase metabolic process, purine-containing compound metabolic process
7	GO:0019400	alditol metabolic process	2	1.2	GO:0044723, GO:0044763, GO:0044262, GO:0019751	single-organism carbohydrate metabolic process, single-organism cellular process, cellular carbohydrate metabolic process, polyol metabolic process
5	GO:0005976	polysaccharide metabolic process	6	1.21	GO:0043170, GO:0005975	macromolecule metabolic process, carbohydrate metabolic process
8	GO:0034508	centromere complex assembly	2	1.2	GO:0051276, GO:0065004	chromosome organization, protein-DNA complex assembly
8	GO:0006605	protein targeting	3	1.18	GO:0006886, GO:1902582	intracellular protein transport, single-organism intracellular transport
5	GO:0044282	small molecule catabolic process	10	1.18	GO:0044712, GO:0044281	single-organism catabolic process, small molecule metabolic process
5	GO:0042558	pteridine-containing compound metabolic process	4	1.15	GO:1901564, GO:0046483, GO:0006725, GO:1901360	organonitrogen compound metabolic process, heterocycle metabolic process, cellular aromatic compound metabolic process, organic cyclic compound metabolic process
5	GO:0032989	cellular component morphogenesis	7	1.15	GO:0009653, GO:0048869, GO:0016043	anatomical structure morphogenesis, cellular developmental process, cellular component organization
4	GO:0009653	anatomical structure morphogenesis	8	1.14	GO:0048856, GO:0032502	anatomical structure development, developmental process
4	GO:0042592	homeostatic process	5	1.14	GO:0065008	regulation of biological quality
6	GO:0045333	cellular respiration	5	1.11	GO:0015980	energy derivation by oxidation of organic compounds
8	GO:0042325	regulation of phosphorylation	8	1.1	GO:0016310, GO:0019220	phosphorylation, regulation of phosphate metabolic process
7	GO:0031349	positive regulation of defense response	3	1.08	GO:0006952, GO:0048584, GO:0031347	defense response, positive regulation of response to stimulus, regulation of defense response
6	GO:0072348	sulfur compound transport	3	1.08	GO:0044765	single-organism transport
5	GO:0051240	positive regulation of multicellular organismal process	3	1.08	GO:0051239, GO:0044707, GO:0048518	regulation of multicellular organismal process, single-multicellular organism process, positive regulation of biological process
10	GO:0043409	negative regulation of MAPK cascade	3	1.08	GO:0000165, GO:0043408, GO:0042326, GO:1902532	MAPK cascade, regulation of MAPK cascade, negative regulation of phosphorylation, negative regulation of intracellular signal transduction
6	GO:0050778	positive regulation of immune response	3	1.08	GO:0048584, GO:0002684, GO:0050776, GO:0006955	positive regulation of response to stimulus, positive regulation of immune system process, regulation of immune response, immune response
7	GO:0046466	membrane lipid catabolic process	5	1.08	GO:0006643, GO:0044242	membrane lipid metabolic process, cellular lipid catabolic process
12	GO:0043405	regulation of MAP kinase activity	3	1.08	GO:0043408, GO:0071900	regulation of MAPK cascade, regulation of protein serine/threonine kinase activity
13	GO:0042773	ATP synthesis coupled electron transport	3	1.08	GO:0006119, GO:0022904	oxidative phosphorylation, respiratory electron transport chain
7	GO:0034440	lipid oxidation	3	1.08	GO:0030258, GO:0055114	lipid modification, oxidation-reduction process
7	GO:0006664	glycolipid metabolic process	5	1.08	GO:1901135, GO:0006643	carbohydrate derivative metabolic process, membrane lipid metabolic process
8	GO:0034660	ncRNA metabolic process	7	1.08	GO:0016070	RNA metabolic process
7	GO:0045088	regulation of innate immune response	3	1.08	GO:0045087, GO:0050776, GO:0031347	innate immune response, regulation of immune response, regulation of defense response
5	GO:0001817	regulation of cytokine production	3	1.08	GO:0001816, GO:0051239	cytokine production, regulation of multicellular organismal process
8	GO:0008277	regulation of G-protein coupled receptor protein signaling pathway	3	1.08	GO:0007186, GO:0009966	G-protein coupled receptor signaling pathway, regulation of signal transduction
9	GO:0016570	histone modification	3	1.08	GO:0044710, GO:0016569, GO:1902589, GO:0006464	single-organism metabolic process, covalent chromatin modification, single-organism organelle organization, cellular protein modification process
8	GO:0006417	regulation of translation	3	1.08	GO:0006412, GO:2000112, GO:0032268, GO:0010608	translation, regulation of cellular macromolecule biosynthetic process, regulation of cellular protein metabolic process, posttranscriptional regulation of gene expression
11	GO:0046040	IMP metabolic process	3	1.08	GO:0009150, GO:0009167	purine ribonucleotide metabolic process, purine ribonucleoside monophosphate metabolic process
6	GO:0019751	polyol metabolic process	3	1.08	GO:0006066	alcohol metabolic process
7	GO:0032956	regulation of actin cytoskeleton organization	2	1.05	GO:0030036, GO:0051493, GO:0032970	actin cytoskeleton organization, regulation of cytoskeleton organization, regulation of actin filament-based process
6	GO:0043604	amide biosynthetic process	3	1.03	GO:0043603, GO:0044271	cellular amide metabolic process, cellular nitrogen compound biosynthetic process
8	GO:0051603	proteolysis involved in cellular protein catabolic process	3	1.03	GO:0006508, GO:0044257	proteolysis, cellular protein catabolic process
6	GO:0010605	negative regulation of macromolecule metabolic process	6	1.02	GO:0009892, GO:0043170, GO:0060255	negative regulation of metabolic process, macromolecule metabolic process, regulation of macromolecule metabolic process
8	GO:0072511	divalent inorganic cation transport	4	1.01	GO:0006812	cation transport
6	GO:0030258	lipid modification	4	1.01	GO:0044255	cellular lipid metabolic process
4	GO:0006952	defense response	4	0.99	GO:0006950	response to stress
6	GO:1903047	mitotic cell cycle process	2	0.96	GO:0022402, GO:0000278	cell cycle process, mitotic cell cycle
9	GO:0009200	deoxyribonucleoside triphosphate metabolic process	2	0.96	GO:0009141	nucleoside triphosphate metabolic process
6	GO:0006578	amino-acid betaine biosynthetic process	2	0.96	GO:0006577, GO:1901576, GO:0044271	amino-acid betaine metabolic process, organic substance biosynthetic process, cellular nitrogen compound biosynthetic process
6	GO:0051338	regulation of transferase activity	8	0.97	GO:0050790	regulation of catalytic activity
8	GO:0031399	regulation of protein modification process	8	0.97	GO:0032268, GO:0006464	regulation of cellular protein metabolic process, cellular protein modification process
10	GO:0008033	tRNA processing	2	0.96	GO:0034470, GO:0006399	ncRNA processing, tRNA metabolic process
6	GO:0007399	nervous system development	2	0.96	GO:0048731	system development
4	GO:0042440	pigment metabolic process	3	0.94	GO:0044710	single-organism metabolic process
7	GO:0019220	regulation of phosphate metabolic process	22	0.92	GO:0006796, GO:0051174	phosphate-containing compound metabolic process, regulation of phosphorus metabolic process
4	GO:1902580	single-organism cellular localization	3	0.89	GO:1902578, GO:0051641	single-organism localization, cellular localization
9	GO:0032482	Rab protein signal transduction	4	0.86	GO:0007265	Ras protein signal transduction
9	GO:0043408	regulation of MAPK cascade	4	0.86	GO:0000165, GO:1902531, GO:0042325	MAPK cascade, regulation of intracellular signal transduction, regulation of phosphorylation
6	GO:0072525	pyridine-containing compound biosynthetic process	2	0.82	GO:0072524, GO:1901566, GO:0044271, GO:0018130, GO:1901362	pyridine-containing compound metabolic process, organonitrogen compound biosynthetic process, cellular nitrogen compound biosynthetic process, heterocycle biosynthetic process, organic cyclic compound biosynthetic process
5	GO:0043094	cellular metabolic compound salvage	2	0.79	GO:0044249	cellular biosynthetic process
5	GO:0048646	anatomical structure formation involved in morphogenesis	3	0.79	GO:0009653, GO:0032502	anatomical structure morphogenesis, developmental process
10	GO:0001933	negative regulation of protein phosphorylation	4	0.75	GO:0001932, GO:0006468, GO:0042326, GO:0031400	regulation of protein phosphorylation, protein phosphorylation, negative regulation of phosphorylation, negative regulation of protein modification process
10	GO:0033673	negative regulation of kinase activity	4	0.75	GO:0051348, GO:0043549	negative regulation of transferase activity, regulation of kinase activity
10	GO:0030811	regulation of nucleotide catabolic process	14	0.74	GO:0009166, GO:0031329, GO:0006140	nucleotide catabolic process, regulation of cellular catabolic process, regulation of nucleotide metabolic process
10	GO:1900542	regulation of purine nucleotide metabolic process	14	0.74	GO:0006140, GO:0006163	regulation of nucleotide metabolic process, purine nucleotide metabolic process
5	GO:0032886	regulation of microtubule-based process	2	0.72	GO:0050794, GO:0007017	regulation of cellular process, microtubule-based process
3	GO:0003006	developmental process involved in reproduction	2	0.73	GO:0022414, GO:0032502	reproductive process, developmental process
9	GO:0055076	transition metal ion homeostasis	2	0.72	GO:0055065	metal ion homeostasis
4	GO:0009611	response to wounding	2	0.72	GO:0006950	response to stress
5	GO:0045185	maintenance of protein location	2	0.72	GO:0051235, GO:0008104	maintenance of location, protein localization
4	GO:0040012	regulation of locomotion	2	0.72	GO:0040011, GO:0050789	locomotion, regulation of biological process
10	GO:0009190	cyclic nucleotide biosynthetic process	2	0.72	GO:0009187, GO:0009165	cyclic nucleotide metabolic process, nucleotide biosynthetic process
7	GO:0010629	negative regulation of gene expression	2	0.72	GO:0010605, GO:0010467, GO:0010468	negative regulation of macromolecule metabolic process, gene expression, regulation of gene expression
6	GO:0015931	nucleobase-containing compound transport	2	0.72	GO:0071705, GO:0071702	nitrogen compound transport, organic substance transport
8	GO:2000113	negative regulation of cellular macromolecule biosynthetic process	2	0.72	GO:0031327, GO:0010558, GO:2000112, GO:0034645	negative regulation of cellular biosynthetic process, negative regulation of macromolecule biosynthetic process, regulation of cellular macromolecule biosynthetic process, cellular macromolecule biosynthetic process
7	GO:0043043	peptide biosynthetic process	2	0.72	GO:0043604, GO:1901566, GO:0006518	amide biosynthetic process, organonitrogen compound biosynthetic process, peptide metabolic process
5	GO:0035383	thioester metabolic process	2	0.73	GO:0071704, GO:0044237, GO:0006790	organic substance metabolic process, cellular metabolic process, sulfur compound metabolic process
5	GO:0048731	system development	2	0.72	GO:0048856, GO:0007275	anatomical structure development, multicellular organismal development
5	GO:0051651	maintenance of location in cell	2	0.72	GO:0051641, GO:0051235, GO:0044763, GO:1902578	cellular localization, maintenance of location, single-organism cellular process, single-organism localization
5	GO:0051270	regulation of cellular component movement	2	0.72	GO:0050794, GO:0006928, GO:0032879	regulation of cellular process, cellular component movement, regulation of localization
6	GO:0044724	single-organism carbohydrate catabolic process	2	0.73	GO:0044723, GO:0044712, GO:0016052	single-organism carbohydrate metabolic process, single-organism catabolic process, carbohydrate catabolic process
4	GO:0022412	cellular process involved in reproduction in multicellular organism	2	0.73	GO:0032504, GO:0044763	multicellular organism reproduction, single-organism cellular process
9	GO:0006875	cellular metal ion homeostasis	2	0.72	GO:0030003, GO:0055065	cellular cation homeostasis, metal ion homeostasis
5	GO:0048584	positive regulation of response to stimulus	4	0.73	GO:0050896, GO:0048583, GO:0048518	response to stimulus, regulation of response to stimulus, positive regulation of biological process
9	GO:0019941	modification-dependent protein catabolic process	2	0.72	GO:0043632, GO:0051603	modification-dependent macromolecule catabolic process, proteolysis involved in cellular protein catabolic process
5	GO:0015980	energy derivation by oxidation of organic compounds	5	0.67	GO:0055114, GO:0044763, GO:0006091	oxidation-reduction process, single-organism cellular process, generation of precursor metabolites and energy
2	GO:0051704	multi-organism process	3	0.67	GO:0008150	biological_process
3	GO:0044702	single organism reproductive process	2	0.68	GO:0044699, GO:0022414	single-organism process, reproductive process
6	GO:0031324	negative regulation of cellular metabolic process	6	0.66	GO:0009892, GO:0044237, GO:0048523, GO:0031323	negative regulation of metabolic process, cellular metabolic process, negative regulation of cellular process, regulation of cellular metabolic process
6	GO:0031347	regulation of defense response	3	0.65	GO:0006952, GO:0080134	defense response, regulation of response to stress
7	GO:0010608	posttranscriptional regulation of gene expression	3	0.65	GO:0010468	regulation of gene expression
12	GO:0006119	oxidative phosphorylation	3	0.65	GO:0016310, GO:0046034, GO:0006091	phosphorylation, ATP metabolic process, generation of precursor metabolites and energy
8	GO:1902532	negative regulation of intracellular signal transduction	3	0.65	GO:0035556, GO:1902531, GO:0009968	intracellular signal transduction, regulation of intracellular signal transduction, negative regulation of signal transduction
4	GO:0044087	regulation of cellular component biogenesis	2	0.65	GO:0050789, GO:0044085	regulation of biological process, cellular component biogenesis
4	GO:0001816	cytokine production	3	0.65	GO:0044707	single-multicellular organism process
4	GO:0051239	regulation of multicellular organismal process	3	0.65	GO:0050789	regulation of biological process
5	GO:0050776	regulation of immune response	3	0.65	GO:0002682, GO:0048583, GO:0006955	regulation of immune system process, regulation of response to stimulus, immune response
5	GO:0045087	innate immune response	3	0.65	GO:0006952, GO:0006955	defense response, immune response
8	GO:0016569	covalent chromatin modification	3	0.65	GO:0016568	chromatin modification
5	GO:0002684	positive regulation of immune system process	3	0.65	GO:0002376, GO:0002682, GO:0048518	immune system process, regulation of immune system process, positive regulation of biological process
7	GO:0022904	respiratory electron transport chain	3	0.65	GO:0022900, GO:0045333	electron transport chain, cellular respiration
5	GO:0032970	regulation of actin filament-based process	2	0.63	GO:0030029, GO:0050794	actin filament-based process, regulation of cellular process
8	GO:0032269	negative regulation of cellular protein metabolic process	5	0.63	GO:0031324, GO:0032268, GO:0044267, GO:0051248	negative regulation of cellular metabolic process, regulation of cellular protein metabolic process, cellular protein metabolic process, negative regulation of protein metabolic process
7	GO:0044257	cellular protein catabolic process	3	0.62	GO:0044267, GO:0044265, GO:0030163	cellular protein metabolic process, cellular macromolecule catabolic process, protein catabolic process
10	GO:0046496	nicotinamide nucleotide metabolic process	2	0.58	GO:0019362	pyridine nucleotide metabolic process
5	GO:0009892	negative regulation of metabolic process	6	0.58	GO:0019222, GO:0008152, GO:0048519	regulation of metabolic process, metabolic process, negative regulation of biological process
5	GO:0072524	pyridine-containing compound metabolic process	3	0.57	GO:0034641, GO:1901564, GO:0046483, GO:1901360	cellular nitrogen compound metabolic process, organonitrogen compound metabolic process, heterocycle metabolic process, organic cyclic compound metabolic process
5	GO:0006577	amino-acid betaine metabolic process	2	0.58	GO:0071704, GO:0034641	organic substance metabolic process, cellular nitrogen compound metabolic process
9	GO:0034470	ncRNA processing	2	0.58	GO:0034660, GO:0006396	ncRNA metabolic process, RNA processing
6	GO:0051174	regulation of phosphorus metabolic process	22	0.55	GO:0006793, GO:0031323	phosphorus metabolic process, regulation of cellular metabolic process
7	GO:0045934	negative regulation of nucleobase-containing compound metabolic process	2	0.49	GO:0006139, GO:0031324, GO:0051172, GO:0019219	nucleobase-containing compound metabolic process, negative regulation of cellular metabolic process, negative regulation of nitrogen compound metabolic process, regulation of nucleobase-containing compound metabolic process
7	GO:0072594	establishment of protein localization to organelle	2	0.49	GO:0045184, GO:0033365	establishment of protein localization, protein localization to organelle
5	GO:0080134	regulation of response to stress	4	0.47	GO:0006950, GO:0048583	response to stress, regulation of response to stimulus
2	GO:0000003	reproduction	3	0.46	GO:0008150	biological_process
9	GO:0042326	negative regulation of phosphorylation	4	0.45	GO:0045936, GO:0016310, GO:0042325	negative regulation of phosphate metabolic process, phosphorylation, regulation of phosphorylation
7	GO:0051348	negative regulation of transferase activity	4	0.45	GO:0051338, GO:0043086	regulation of transferase activity, negative regulation of catalytic activity
9	GO:0031400	negative regulation of protein modification process	4	0.45	GO:0031399, GO:0006464, GO:0032269	regulation of protein modification process, cellular protein modification process, negative regulation of cellular protein metabolic process
4	GO:0051235	maintenance of location	2	0.43	GO:0065008, GO:0051179	regulation of biological quality, localization
6	GO:0033365	protein localization to organelle	2	0.44	GO:0034613	cellular protein localization
7	GO:0031327	negative regulation of cellular biosynthetic process	2	0.43	GO:0044249, GO:0031326, GO:0009890, GO:0031324	cellular biosynthetic process, regulation of cellular biosynthetic process, negative regulation of biosynthetic process, negative regulation of cellular metabolic process
5	GO:0044802	single-organism membrane organization	2	0.43	GO:0061024, GO:0044699	membrane organization, single-organism process
7	GO:0006576	cellular biogenic amine metabolic process	2	0.43	GO:0044106	cellular amine metabolic process
7	GO:0010558	negative regulation of macromolecule biosynthetic process	2	0.43	GO:0009059, GO:0009890, GO:0010605, GO:0010556	macromolecule biosynthetic process, negative regulation of biosynthetic process, negative regulation of macromolecule metabolic process, regulation of macromolecule biosynthetic process
8	GO:0030003	cellular cation homeostasis	2	0.43	GO:0006873, GO:0055080	cellular ion homeostasis, cation homeostasis
9	GO:0009187	cyclic nucleotide metabolic process	2	0.43	GO:0009117	nucleotide metabolic process
6	GO:0031329	regulation of cellular catabolic process	14	0.44	GO:0009894, GO:0044248, GO:0031323	regulation of catabolic process, cellular catabolic process, regulation of cellular metabolic process
9	GO:0006140	regulation of nucleotide metabolic process	14	0.44	GO:0019219, GO:0009117, GO:0019220	regulation of nucleobase-containing compound metabolic process, nucleotide metabolic process, regulation of phosphate metabolic process
7	GO:0043632	modification-dependent macromolecule catabolic process	2	0.43	GO:0044265	cellular macromolecule catabolic process
8	GO:0055065	metal ion homeostasis	2	0.43	GO:0055080	cation homeostasis
3	GO:0032504	multicellular organism reproduction	2	0.41	GO:0000003, GO:0032501	reproduction, multicellular organismal process
2	GO:0022414	reproductive process	2	0.41	GO:0008150	biological_process
7	GO:0016568	chromatin modification	3	0.39	GO:0006325	chromatin organization
4	GO:0002682	regulation of immune system process	3	0.39	GO:0050789, GO:0002376	regulation of biological process, immune system process
6	GO:0030163	protein catabolic process	3	0.37	GO:0009057, GO:0019538	macromolecule catabolic process, protein metabolic process
7	GO:0051248	negative regulation of protein metabolic process	5	0.38	GO:0051246, GO:0019538, GO:0010605	regulation of protein metabolic process, protein metabolic process, negative regulation of macromolecule metabolic process
9	GO:0019362	pyridine nucleotide metabolic process	2	0.35	GO:0072524, GO:0009117, GO:0006733	pyridine-containing compound metabolic process, nucleotide metabolic process, oxidoreduction coenzyme metabolic process
5	GO:0007276	gamete generation	2	0.35	GO:0048609, GO:0044702, GO:0019953	multicellular organismal reproductive process, single organism reproductive process, sexual reproduction
6	GO:0051172	negative regulation of nitrogen compound metabolic process	2	0.29	GO:0009892, GO:0006807, GO:0051171	negative regulation of metabolic process, nitrogen compound metabolic process, regulation of nitrogen compound metabolic process
8	GO:0045936	negative regulation of phosphate metabolic process	4	0.27	GO:0006796, GO:0019220, GO:0010563	phosphate-containing compound metabolic process, regulation of phosphate metabolic process, negative regulation of phosphorus metabolic process
4	GO:0061024	membrane organization	2	0.26	GO:0016043	cellular component organization
6	GO:0044106	cellular amine metabolic process	2	0.26	GO:0034641, GO:0009308	cellular nitrogen compound metabolic process, amine metabolic process
7	GO:0055080	cation homeostasis	2	0.26	GO:0050801	ion homeostasis
7	GO:0006873	cellular ion homeostasis	2	0.26	GO:0050801, GO:0055082	ion homeostasis, cellular chemical homeostasis
5	GO:0009894	regulation of catabolic process	14	0.27	GO:0019222, GO:0009056	regulation of metabolic process, catabolic process
6	GO:0009890	negative regulation of biosynthetic process	2	0.26	GO:0009058, GO:0009892, GO:0009889	biosynthetic process, negative regulation of metabolic process, regulation of biosynthetic process
4	GO:0019953	sexual reproduction	2	0.21	GO:0000003, GO:0044703	reproduction, multi-organism reproductive process
4	GO:0048609	multicellular organismal reproductive process	2	0.21	GO:0032504, GO:0022414	multicellular organism reproduction, reproductive process
6	GO:0006733	oxidoreduction coenzyme metabolic process	2	0.21	GO:0006732	coenzyme metabolic process
6	GO:0055082	cellular chemical homeostasis	2	0.16	GO:0048878, GO:0019725	chemical homeostasis, cellular homeostasis
6	GO:0050801	ion homeostasis	2	0.16	GO:0048878	chemical homeostasis
7	GO:0010563	negative regulation of phosphorus metabolic process	4	0.16	GO:0006793, GO:0031324, GO:0051174	phosphorus metabolic process, negative regulation of cellular metabolic process, regulation of phosphorus metabolic process
3	GO:0044703	multi-organism reproductive process	2	0.12	GO:0051704, GO:0022414	multi-organism process, reproductive process
5	GO:0048878	chemical homeostasis	2	0.09	GO:0042592	homeostatic process

## Sheet: Decreased__Cellular_component
LevelGO	Term(Acc)	Term(Name)	Sequences	Score	Parents(Acc)	Parents(Name)
5	GO:0016021	integral component of membrane	380	366.55	GO:0044425, GO:0031224	membrane part, intrinsic component of membrane
2	GO:0016020	membrane	502	245.57	GO:0005575	cellular_component
3	GO:0044425	membrane part	396	226.67	GO:0016020, GO:0005575	membrane, cellular_component
4	GO:0031224	intrinsic component of membrane	380	219.93	GO:0044425	membrane part
4	GO:0005622	intracellular	422	145.36	GO:0044464	cell part
3	GO:0044464	cell part	448	117.4	GO:0005623, GO:0005575	cell, cellular_component
8	GO:0005634	nucleus	133	109.06	GO:0043231	intracellular membrane-bounded organelle
7	GO:0043231	intracellular membrane-bounded organelle	200	91.05	GO:0043229, GO:0043227	intracellular organelle, membrane-bounded organelle
5	GO:0044424	intracellular part	331	90.61	GO:0044464, GO:0005622	cell part, intracellular
6	GO:0043229	intracellular organelle	263	74.83	GO:0043226, GO:0044424	organelle, intracellular part
2	GO:0005623	cell	448	70.44	GO:0005575	cellular_component
6	GO:0005737	cytoplasm	130	63.61	GO:0044424	intracellular part
3	GO:0043234	protein complex	135	57.19	GO:0032991	macromolecular complex
3	GO:0043227	membrane-bounded organelle	200	56.48	GO:0043226	organelle
2	GO:0043226	organelle	263	45.08	GO:0005575	cellular_component
2	GO:0032991	macromolecular complex	152	41.81	GO:0005575	cellular_component
8	GO:0005856	cytoskeleton	55	36.2	GO:0043232	intracellular non-membrane-bounded organelle
7	GO:0044444	cytoplasmic part	88	36.01	GO:0005737, GO:0044424	cytoplasm, intracellular part
2	GO:0005576	extracellular region	35	29.88	GO:0005575	cellular_component
7	GO:0044446	intracellular organelle part	105	28.82	GO:0043229, GO:0044424, GO:0044422	intracellular organelle, intracellular part, organelle part
7	GO:0043232	intracellular non-membrane-bounded organelle	73	27.76	GO:0043229, GO:0043228	intracellular organelle, non-membrane-bounded organelle
8	GO:0005794	Golgi apparatus	33	20.33	GO:0044444, GO:0043231, GO:0012505	cytoplasmic part, intracellular membrane-bounded organelle, endomembrane system
4	GO:0012505	endomembrane system	50	19.22	GO:0044464	cell part
3	GO:0044422	organelle part	105	17.52	GO:0043226, GO:0005575	organelle, cellular_component
9	GO:0044430	cytoskeletal part	29	17.38	GO:0044446, GO:0005856	intracellular organelle part, cytoskeleton
3	GO:0043228	non-membrane-bounded organelle	73	16.66	GO:0043226	organelle
5	GO:0005886	plasma membrane	34	14.15	GO:0016020, GO:0044464, GO:0071944	membrane, cell part, cell periphery
9	GO:0015629	actin cytoskeleton	22	14	GO:0005856	cytoskeleton
10	GO:0016459	myosin complex	13	13	GO:0015629, GO:0043234, GO:0044430	actin cytoskeleton, protein complex, cytoskeletal part
4	GO:0031090	organelle membrane	32	12.19	GO:0043227, GO:0016020, GO:0044422	membrane-bounded organelle, membrane, organelle part
4	GO:0005581	collagen trimer	12	12	GO:0043234, GO:0005575	protein complex, cellular_component
5	GO:0098588	bounding membrane of organelle	27	11.52	GO:0031090	organelle membrane
6	GO:0030529	ribonucleoprotein complex	16	11.07	GO:0032991, GO:0044424	macromolecular complex, intracellular part
10	GO:0000139	Golgi membrane	14	10.18	GO:0044431, GO:0031090, GO:0098588	Golgi apparatus part, organelle membrane, bounding membrane of organelle
9	GO:0044428	nuclear part	30	10.09	GO:0044446, GO:0005634	intracellular organelle part, nucleus
8	GO:0005783	endoplasmic reticulum	15	9.74	GO:0044444, GO:0043231, GO:0012505	cytoplasmic part, intracellular membrane-bounded organelle, endomembrane system
4	GO:0071944	cell periphery	39	9.57	GO:0044464	cell part
9	GO:0044431	Golgi apparatus part	18	8.89	GO:0044444, GO:0044446, GO:0005794	cytoplasmic part, intracellular organelle part, Golgi apparatus
5	GO:0019013	viral nucleocapsid	8	8	GO:0044423, GO:0019028	virion part, viral capsid
4	GO:0019028	viral capsid	11	7.8	GO:0044423	virion part
8	GO:0005887	integral component of plasma membrane	12	7.6	GO:0031226, GO:0016021, GO:0044459	intrinsic component of plasma membrane, integral component of membrane, plasma membrane part
9	GO:0015630	microtubule cytoskeleton	12	7.18	GO:0005856	cytoskeleton
9	GO:0008305	integrin complex	7	7	GO:0005887, GO:0098636, GO:0043235, GO:0043234, GO:0044459	integral component of plasma membrane, protein complex involved in cell adhesion, receptor complex, protein complex, plasma membrane part
6	GO:0044459	plasma membrane part	24	6.91	GO:0044425, GO:0005886, GO:0044464	membrane part, plasma membrane, cell part
3	GO:0044423	virion part	11	6.6	GO:0019012, GO:0005575	virion, cellular_component
8	GO:0005739	mitochondrion	14	6.18	GO:0044444, GO:0043231	cytoplasmic part, intracellular membrane-bounded organelle
10	GO:0005789	endoplasmic reticulum membrane	8	6.18	GO:0044425, GO:0044432, GO:0031090, GO:0042175, GO:0098589, GO:0098588	membrane part, endoplasmic reticulum part, organelle membrane, nuclear outer membrane-endoplasmic reticulum membrane network, membrane region, bounding membrane of organelle
12	GO:0032580	Golgi cisterna membrane	6	6	GO:0031985, GO:0000139	Golgi cisterna, Golgi membrane
2	GO:0031012	extracellular matrix	8	6	GO:0005575	cellular_component
4	GO:1902494	catalytic complex	30	5.96	GO:0043234	protein complex
12	GO:0044451	nucleoplasm part	16	5.72	GO:0005654, GO:0044428	nucleoplasm, nuclear part
8	GO:0005694	chromosome	14	5.47	GO:0043232	intracellular non-membrane-bounded organelle
10	GO:0005875	microtubule associated complex	9	5.4	GO:0015630, GO:0043234, GO:0044430	microtubule cytoskeleton, protein complex, cytoskeletal part
7	GO:0031461	cullin-RING ubiquitin ligase complex	6	5.2	GO:0000151	ubiquitin ligase complex
4	GO:0005578	proteinaceous extracellular matrix	5	5	GO:0031012, GO:0044421	extracellular matrix, extracellular region part
11	GO:0005871	kinesin complex	5	5	GO:0005875	microtubule associated complex
11	GO:0000786	nucleosome	5	5	GO:0000785, GO:0044815, GO:0032993, GO:0044427, GO:1990104	chromatin, DNA packaging complex, protein-DNA complex, chromosomal part, DNA bending complex
3	GO:0044421	extracellular region part	8	4.8	GO:0005576, GO:0005575	extracellular region, cellular_component
10	GO:0005681	spliceosomal complex	5	4.72	GO:0030529, GO:0044428	ribonucleoprotein complex, nuclear part
10	GO:0005874	microtubule	5	4.6	GO:0015630, GO:0043234, GO:0044430	microtubule cytoskeleton, protein complex, cytoskeletal part
7	GO:0031226	intrinsic component of plasma membrane	12	4.56	GO:0031224, GO:0044459	intrinsic component of membrane, plasma membrane part
9	GO:0044432	endoplasmic reticulum part	8	4.56	GO:0005783, GO:0044444, GO:0044446	endoplasmic reticulum, cytoplasmic part, intracellular organelle part
5	GO:1990234	transferase complex	21	4.45	GO:1902494	catalytic complex
4	GO:0098636	protein complex involved in cell adhesion	7	4.2	GO:0043234	protein complex
4	GO:0043235	receptor complex	7	4.2	GO:0043234	protein complex
9	GO:0030118	clathrin coat	6	4.12	GO:0030117	membrane coat
9	GO:0044427	chromosomal part	11	4.12	GO:0044446, GO:0005694	intracellular organelle part, chromosome
11	GO:0005869	dynactin complex	4	4	GO:0015629, GO:0005875	actin cytoskeleton, microtubule associated complex
9	GO:0005834	heterotrimeric G-protein complex	4	4	GO:0031234, GO:0044424, GO:0043234, GO:0044459	extrinsic component of cytoplasmic side of plasma membrane, intracellular part, protein complex, plasma membrane part
10	GO:0000145	exocyst	4	4	GO:0043234, GO:0044448	protein complex, cell cortex part
2	GO:0019012	virion	11	3.96	GO:0005575	cellular_component
2	GO:0030054	cell junction	6	3.85	GO:0005575	cellular_component
11	GO:0031966	mitochondrial membrane	8	3.79	GO:0005740, GO:0031090, GO:0044429	mitochondrial envelope, organelle membrane, mitochondrial part
12	GO:0005743	mitochondrial inner membrane	5	3.72	GO:0019866, GO:0031966	organelle inner membrane, mitochondrial membrane
5	GO:0042175	nuclear outer membrane-endoplasmic reticulum membrane network	8	3.71	GO:0044425, GO:0016020, GO:0044464, GO:0012505, GO:0098589	membrane part, membrane, cell part, endomembrane system, membrane region
10	GO:0030131	clathrin adaptor complex	4	3.6	GO:0030119, GO:0030118	AP-type membrane coat adaptor complex, clathrin coat
8	GO:0005840	ribosome	4	3.6	GO:0044444, GO:0030529, GO:0043232	cytoplasmic part, ribonucleoprotein complex, intracellular non-membrane-bounded organelle
11	GO:0031985	Golgi cisterna	6	3.6	GO:0031984, GO:0044431, GO:0005795	organelle subcompartment, Golgi apparatus part, Golgi stack
11	GO:0005654	nucleoplasm	16	3.43	GO:0031981, GO:0044428	nuclear lumen, nuclear part
3	GO:0032993	protein-DNA complex	6	3.22	GO:0032991	macromolecular complex
6	GO:0000151	ubiquitin ligase complex	6	3.12	GO:1990234, GO:0044424, GO:1902494	transferase complex, intracellular part, catalytic complex
8	GO:0005829	cytosol	5	3.08	GO:0044444	cytoplasmic part
10	GO:0017119	Golgi transport complex	3	3	GO:0044431, GO:0043234	Golgi apparatus part, protein complex
4	GO:0005615	extracellular space	3	3	GO:0044421	extracellular region part
6	GO:0000178	exosome (RNase complex)	3	3	GO:0044424, GO:0043234	intracellular part, protein complex
13	GO:0016592	mediator complex	3	3	GO:0043234, GO:0044451	protein complex, nucleoplasm part
4	GO:0044815	DNA packaging complex	5	3	GO:0043234	protein complex
6	GO:0005667	transcription factor complex	7	2.99	GO:0044424, GO:0043234	intracellular part, protein complex
10	GO:0030915	Smc5-Smc6 complex	3	3	GO:0043234, GO:0000793, GO:0044427	protein complex, condensed chromosome, chromosomal part
10	GO:0008076	voltage-gated potassium channel complex	3	3	GO:0005887, GO:0034705, GO:0044459	integral component of plasma membrane, potassium channel complex, plasma membrane part
4	GO:1990104	DNA bending complex	5	3	GO:0043234	protein complex
9	GO:0044448	cell cortex part	5	3	GO:0005938, GO:0044444	cell cortex, cytoplasmic part
10	GO:0005885	Arp2/3 protein complex	3	3	GO:0015629, GO:0043234, GO:0044430	actin cytoskeleton, protein complex, cytoskeletal part
10	GO:0000785	chromatin	5	3	GO:0032991, GO:0044427	macromolecular complex, chromosomal part
6	GO:0000502	proteasome complex	4	2.96	GO:0044424, GO:0043234	intracellular part, protein complex
6	GO:0031301	integral component of organelle membrane	6	2.88	GO:0016021, GO:0031300, GO:0044422	integral component of membrane, intrinsic component of organelle membrane, organelle part
13	GO:0016591	DNA-directed RNA polymerase II, holoenzyme	5	2.76	GO:0055029, GO:0044451	nuclear DNA-directed RNA polymerase complex, nucleoplasm part
11	GO:0090575	RNA polymerase II transcription factor complex	5	2.76	GO:0044798	nuclear transcription factor complex
4	GO:0098589	membrane region	10	2.66	GO:0044425, GO:0016020	membrane part, membrane
8	GO:0030117	membrane coat	6	2.47	GO:0044444, GO:0044425, GO:0048475, GO:0043234	cytoplasmic part, membrane part, coated membrane, protein complex
5	GO:1990204	oxidoreductase complex	4	2.4	GO:0005623, GO:0044464, GO:1902494	cell, cell part, catalytic complex
8	GO:0031234	extrinsic component of cytoplasmic side of plasma membrane	4	2.4	GO:0044424, GO:0019897	intracellular part, extrinsic component of plasma membrane
12	GO:0005741	mitochondrial outer membrane	3	2.36	GO:0031968, GO:0098588, GO:0031966	organelle outer membrane, bounding membrane of organelle, mitochondrial membrane
10	GO:0005740	mitochondrial envelope	8	2.28	GO:0031967, GO:0044429	organelle envelope, mitochondrial part
9	GO:0019866	organelle inner membrane	5	2.23	GO:0031967, GO:0031090, GO:0044424	organelle envelope, organelle membrane, intracellular part
8	GO:0031967	organelle envelope	8	2.19	GO:0044446, GO:0043227, GO:0031975	intracellular organelle part, membrane-bounded organelle, envelope
10	GO:0005795	Golgi stack	6	2.16	GO:0044431	Golgi apparatus part
9	GO:0030119	AP-type membrane coat adaptor complex	4	2.16	GO:0044444, GO:0044425, GO:0030117, GO:0043234	cytoplasmic part, membrane part, membrane coat, protein complex
8	GO:0031984	organelle subcompartment	6	2.16	GO:0044446, GO:0043227	intracellular organelle part, membrane-bounded organelle
10	GO:0031981	nuclear lumen	17	2.14	GO:0070013, GO:0044428	intracellular organelle lumen, nuclear part
7	GO:1902554	serine/threonine protein kinase complex	4	2.02	GO:1902911	protein kinase complex
9	GO:0000793	condensed chromosome	4	2.02	GO:0005694	chromosome
4	GO:0005921	gap junction	2	2	GO:0005911	cell-cell junction
9	GO:0005901	caveola	2	2	GO:0044853, GO:0045121, GO:0044459	plasma membrane raft, membrane raft, plasma membrane part
8	GO:0009331	glycerol-3-phosphate dehydrogenase complex	2	2	GO:0044444, GO:1990204	cytoplasmic part, oxidoreductase complex
7	GO:0000159	protein phosphatase type 2A complex	2	2	GO:0008287, GO:0044424	protein serine/threonine phosphatase complex, intracellular part
4	GO:0016272	prefoldin complex	2	2	GO:0043234	protein complex
8	GO:0005952	cAMP-dependent protein kinase complex	2	2	GO:1902554, GO:0044424	serine/threonine protein kinase complex, intracellular part
8	GO:0005801	cis-Golgi network	2	2	GO:0043231	intracellular membrane-bounded organelle
11	GO:0005680	anaphase-promoting complex	2	2	GO:0031461, GO:0000152	cullin-RING ubiquitin ligase complex, nuclear ubiquitin ligase complex
8	GO:0045211	postsynaptic membrane	2	2	GO:0097060	synaptic membrane
10	GO:0030870	Mre11 complex	2	2	GO:0043234, GO:0044428	protein complex, nuclear part
17	GO:0032777	Piccolo NuA4 histone acetyltransferase complex	2	2	GO:0035267	NuA4 histone acetyltransferase complex
10	GO:0005891	voltage-gated calcium channel complex	2	2	GO:0034704, GO:0044459	calcium channel complex, plasma membrane part
9	GO:0044429	mitochondrial part	9	1.97	GO:0044444, GO:0044446, GO:0005739	cytoplasmic part, intracellular organelle part, mitochondrion
8	GO:0070013	intracellular organelle lumen	18	1.88	GO:0044446, GO:0043233	intracellular organelle part, organelle lumen
4	GO:0019898	extrinsic component of membrane	5	1.86	GO:0044425	membrane part
9	GO:0044445	cytosolic part	3	1.8	GO:0044444, GO:0005829	cytoplasmic part, cytosol
8	GO:0034703	cation channel complex	5	1.8	GO:0034702	ion channel complex
9	GO:0034705	potassium channel complex	3	1.8	GO:0034703	cation channel complex
8	GO:0005938	cell cortex	5	1.8	GO:0044444, GO:0071944	cytoplasmic part, cell periphery
15	GO:0043189	H4/H2A histone acetyltransferase complex	3	1.72	GO:1902562	H4 histone acetyltransferase complex
5	GO:0031300	intrinsic component of organelle membrane	6	1.73	GO:0031224, GO:0044422	intrinsic component of membrane, organelle part
10	GO:0044798	nuclear transcription factor complex	5	1.66	GO:0005667, GO:0044428	transcription factor complex, nuclear part
10	GO:0055029	nuclear DNA-directed RNA polymerase complex	5	1.66	GO:0044428, GO:0000428	nuclear part, DNA-directed RNA polymerase complex
2	GO:0045202	synapse	4	1.65	GO:0005575	cellular_component
12	GO:0030176	integral component of endoplasmic reticulum membrane	2	1.6	GO:0031227, GO:0031301, GO:0044432	intrinsic component of endoplasmic reticulum membrane, integral component of organelle membrane, endoplasmic reticulum part
10	GO:0030132	clathrin coat of coated pit	2	1.6	GO:0030118, GO:0005905, GO:0044459	clathrin coat, coated pit, plasma membrane part
13	GO:0005849	mRNA cleavage factor complex	2	1.6	GO:0043234, GO:0044451	protein complex, nucleoplasm part
13	GO:0000123	histone acetyltransferase complex	5	1.58	GO:0031248, GO:0044451	protein acetyltransferase complex, nucleoplasm part
3	GO:0048475	coated membrane	6	1.48	GO:0016020	membrane
7	GO:0019897	extrinsic component of plasma membrane	4	1.44	GO:0019898, GO:0044459	extrinsic component of membrane, plasma membrane part
9	GO:0031968	organelle outer membrane	3	1.42	GO:0031967, GO:0031090, GO:0019867, GO:0044424	organelle envelope, organelle membrane, outer membrane, intracellular part
10	GO:0005815	microtubule organizing center	2	1.36	GO:0015630, GO:0044430	microtubule cytoskeleton, cytoskeletal part
4	GO:0031975	envelope	8	1.31	GO:0044464	cell part
9	GO:0016023	cytoplasmic membrane-bounded vesicle	5	1.27	GO:0043231, GO:0031410, GO:0031988	intracellular membrane-bounded organelle, cytoplasmic vesicle, membrane-bounded vesicle
6	GO:1902911	protein kinase complex	4	1.21	GO:1990234	transferase complex
11	GO:0000775	chromosome, centromeric region	2	1.22	GO:0098687	chromosomal region
8	GO:0044853	plasma membrane raft	2	1.2	GO:0045121, GO:0098590, GO:0044459	membrane raft, plasma membrane region, plasma membrane part
9	GO:0034704	calcium channel complex	2	1.2	GO:0034703	cation channel complex
3	GO:0005911	cell-cell junction	2	1.2	GO:0030054	cell junction
10	GO:0005819	spindle	2	1.2	GO:0015630, GO:0043232, GO:0044430	microtubule cytoskeleton, intracellular non-membrane-bounded organelle, cytoskeletal part
14	GO:0032592	integral component of mitochondrial membrane	2	1.2	GO:0098573, GO:0031301, GO:0044455	intrinsic component of mitochondrial membrane, integral component of organelle membrane, mitochondrial membrane part
6	GO:0008287	protein serine/threonine phosphatase complex	2	1.2	GO:0044464, GO:1903293	cell part, phosphatase complex
10	GO:0000152	nuclear ubiquitin ligase complex	2	1.2	GO:0000151, GO:0044428	ubiquitin ligase complex, nuclear part
16	GO:0035267	NuA4 histone acetyltransferase complex	2	1.2	GO:0043189	H4/H2A histone acetyltransferase complex
7	GO:0097060	synaptic membrane	2	1.2	GO:0044456, GO:0044459	synapse part, plasma membrane part
4	GO:0043233	organelle lumen	18	1.13	GO:0031974, GO:0044422	membrane-enclosed lumen, organelle part
7	GO:0034702	ion channel complex	5	1.08	GO:0044425, GO:0016021, GO:1902495	membrane part, integral component of membrane, transmembrane transporter complex
3	GO:0044456	synapse part	3	1.08	GO:0045202, GO:0005575	synapse, cellular_component
14	GO:1902562	H4 histone acetyltransferase complex	3	1.03	GO:0000123	histone acetyltransferase complex
12	GO:0044455	mitochondrial membrane part	3	1.03	GO:0044425, GO:0031966, GO:0044429	membrane part, mitochondrial membrane, mitochondrial part
7	GO:0000428	DNA-directed RNA polymerase complex	5	0.99	GO:0030880	RNA polymerase complex
13	GO:0030125	clathrin vesicle coat	2	0.96	GO:0030665, GO:0030118, GO:0030120	clathrin-coated vesicle membrane, clathrin coat, vesicle coat
11	GO:0031227	intrinsic component of endoplasmic reticulum membrane	2	0.96	GO:0031300, GO:0044432, GO:0005789	intrinsic component of organelle membrane, endoplasmic reticulum part, endoplasmic reticulum membrane
5	GO:0005905	coated pit	2	0.96	GO:0044425, GO:0044464, GO:0012505	membrane part, cell part, endomembrane system
7	GO:0031248	protein acetyltransferase complex	5	0.95	GO:1902493, GO:0044424	acetyltransferase complex, intracellular part
6	GO:1902495	transmembrane transporter complex	6	0.86	GO:0044425, GO:0016021, GO:1990351	membrane part, integral component of membrane, transporter complex
3	GO:0019867	outer membrane	3	0.85	GO:0016020	membrane
10	GO:0098687	chromosomal region	3	0.86	GO:0044427	chromosomal part
8	GO:0031410	cytoplasmic vesicle	5	0.76	GO:0044444, GO:0043229, GO:0031982	cytoplasmic part, intracellular organelle, vesicle
4	GO:0031988	membrane-bounded vesicle	5	0.76	GO:0031982	vesicle
10	GO:0030139	endocytic vesicle	2	0.73	GO:0016023	cytoplasmic membrane-bounded vesicle
13	GO:0098573	intrinsic component of mitochondrial membrane	2	0.72	GO:0031300, GO:0044455	intrinsic component of organelle membrane, mitochondrial membrane part
5	GO:0045121	membrane raft	2	0.72	GO:0098589	membrane region
5	GO:1903293	phosphatase complex	2	0.72	GO:1902494	catalytic complex
7	GO:0098590	plasma membrane region	2	0.72	GO:0016020, GO:0044459, GO:0098589	membrane, plasma membrane part, membrane region
2	GO:0031974	membrane-enclosed lumen	18	0.68	GO:0005575	cellular_component
6	GO:0030880	RNA polymerase complex	5	0.6	GO:1990234, GO:0044424	transferase complex, intracellular part
12	GO:0030120	vesicle coat	2	0.58	GO:0030662, GO:0030117, GO:0044433	coated vesicle membrane, membrane coat, cytoplasmic vesicle part
6	GO:1902493	acetyltransferase complex	5	0.57	GO:1990234	transferase complex
12	GO:0030665	clathrin-coated vesicle membrane	2	0.58	GO:0030662, GO:0030136	coated vesicle membrane, clathrin-coated vesicle
4	GO:1990351	transporter complex	6	0.52	GO:0043234	protein complex
3	GO:0031982	vesicle	5	0.46	GO:0043226	organelle
9	GO:0044433	cytoplasmic vesicle part	3	0.39	GO:0044444, GO:0044446, GO:0031410	cytoplasmic part, intracellular organelle part, cytoplasmic vesicle
11	GO:0030662	coated vesicle membrane	2	0.35	GO:0030135, GO:0030659, GO:0098588	coated vesicle, cytoplasmic vesicle membrane, bounding membrane of organelle
11	GO:0030136	clathrin-coated vesicle	2	0.35	GO:0030135	coated vesicle
10	GO:0030659	cytoplasmic vesicle membrane	2	0.29	GO:0016023, GO:0012506, GO:0044433	cytoplasmic membrane-bounded vesicle, vesicle membrane, cytoplasmic vesicle part
10	GO:0030135	coated vesicle	2	0.21	GO:0016023	cytoplasmic membrane-bounded vesicle
5	GO:0012506	vesicle membrane	2	0.18	GO:0031988, GO:0031090	membrane-bounded vesicle, organelle membrane

## Sheet: Decreased_Molecular_function
LevelGO	Term(Acc)	Term(Name)	Sequences	Score	Parents(Acc)	Parents(Name)
5	GO:0046872	metal ion binding	403	242.36	GO:0043169	cation binding
2	GO:0005488	binding	967	226.35	GO:0003674	molecular_function
2	GO:0003824	catalytic activity	817	197.04	GO:0003674	molecular_function
9	GO:0005524	ATP binding	194	194	GO:0035639, GO:0032550, GO:0032559	purine ribonucleoside triphosphate binding, purine ribonucleoside binding, adenyl ribonucleotide binding
3	GO:1901363	heterocyclic compound binding	540	179.33	GO:0005488	binding
3	GO:0097159	organic cyclic compound binding	540	179.33	GO:0005488	binding
3	GO:0043167	ion binding	669	157.37	GO:0005488	binding
6	GO:0032550	purine ribonucleoside binding	255	154.2	GO:0001883, GO:0032549	purine nucleoside binding, ribonucleoside binding
5	GO:0035639	purine ribonucleoside triphosphate binding	254	153.6	GO:1901265, GO:0043168	nucleoside phosphate binding, anion binding
7	GO:0008270	zinc ion binding	152	152	GO:0046914	transition metal ion binding
4	GO:0043169	cation binding	404	146.02	GO:0043167	ion binding
4	GO:0003676	nucleic acid binding	221	141.83	GO:0097159, GO:1901363	organic cyclic compound binding, heterocyclic compound binding
4	GO:1901265	nucleoside phosphate binding	321	122.72	GO:0097159, GO:1901363	organic cyclic compound binding, heterocyclic compound binding
6	GO:0046914	transition metal ion binding	196	117.6	GO:0046872	metal ion binding
8	GO:0032559	adenyl ribonucleotide binding	195	117	GO:0032555, GO:0030554	purine ribonucleotide binding, adenyl nucleotide binding
4	GO:0043168	anion binding	302	116.88	GO:0043167	ion binding
6	GO:0004930	G-protein coupled receptor activity	107	102.72	GO:0004888	transmembrane signaling receptor activity
3	GO:0016740	transferase activity	310	97.35	GO:0003824	catalytic activity
5	GO:0032549	ribonucleoside binding	255	92.52	GO:0001882	nucleoside binding
5	GO:0001883	purine nucleoside binding	255	92.52	GO:0001882	nucleoside binding
7	GO:0032555	purine ribonucleotide binding	255	92.52	GO:0017076, GO:0032553	purine nucleotide binding, ribonucleotide binding
6	GO:0005509	calcium ion binding	85	85	GO:0046872	metal ion binding
5	GO:0016301	kinase activity	147	84.96	GO:0016772	transferase activity, transferring phosphorus-containing groups
5	GO:0000166	nucleotide binding	321	84.11	GO:1901265, GO:0036094	nucleoside phosphate binding, small molecule binding
5	GO:0003677	DNA binding	101	81.35	GO:0003676	nucleic acid binding
7	GO:0030554	adenyl nucleotide binding	199	74.2	GO:0017076	purine nucleotide binding
3	GO:0016491	oxidoreductase activity	127	69.13	GO:0003824	catalytic activity
5	GO:0004888	transmembrane signaling receptor activity	118	67.43	GO:0038023	signaling receptor activity
3	GO:0036094	small molecule binding	327	66.4	GO:0005488	binding
3	GO:0016787	hydrolase activity	290	65.57	GO:0003824	catalytic activity
4	GO:0016772	transferase activity, transferring phosphorus-containing groups	168	62.45	GO:0016740	transferase activity
9	GO:0005525	GTP binding	62	62	GO:0035639, GO:0032550, GO:0032561	purine ribonucleoside triphosphate binding, purine ribonucleoside binding, guanyl ribonucleotide binding
6	GO:0004672	protein kinase activity	91	60.33	GO:0016773, GO:0016301	phosphotransferase activity, alcohol group as acceptor, kinase activity
6	GO:0017076	purine nucleotide binding	260	58.51	GO:0000166	nucleotide binding
3	GO:0005515	protein binding	130	56.88	GO:0005488	binding
6	GO:0032553	ribonucleotide binding	257	56.71	GO:0000166, GO:0097367	nucleotide binding, carbohydrate derivative binding
4	GO:0001882	nucleoside binding	256	56.51	GO:0097159, GO:0036094, GO:1901363, GO:0097367	organic cyclic compound binding, small molecule binding, heterocyclic compound binding, carbohydrate derivative binding
3	GO:0003700	sequence-specific DNA binding transcription factor activity	53	53	GO:0001071	nucleic acid binding transcription factor activity
3	GO:0004871	signal transducer activity	150	50.39	GO:0060089	molecular transducer activity
7	GO:0004674	protein serine/threonine kinase activity	52	48.08	GO:0004672	protein kinase activity
5	GO:0016773	phosphotransferase activity, alcohol group as acceptor	108	48.08	GO:0016772	transferase activity, transferring phosphorus-containing groups
4	GO:0038023	signaling receptor activity	125	44.94	GO:0004871, GO:0004872	signal transducer activity, receptor activity
8	GO:0004725	protein tyrosine phosphatase activity	43	43	GO:0004721	phosphoprotein phosphatase activity
6	GO:0043565	sequence-specific DNA binding	42	41.6	GO:0003677	DNA binding
2	GO:0004872	receptor activity	143	38.92	GO:0003674	molecular_function
3	GO:0097367	carbohydrate derivative binding	263	37.24	GO:0005488	binding
8	GO:0032561	guanyl ribonucleotide binding	62	37.2	GO:0019001, GO:0032555	guanyl nucleotide binding, purine ribonucleotide binding
5	GO:0003779	actin binding	37	35.8	GO:0008092	cytoskeletal protein binding
7	GO:0017111	nucleoside-triphosphatase activity	69	35.07	GO:0016462	pyrophosphatase activity
7	GO:0004721	phosphoprotein phosphatase activity	50	33.4	GO:0016791	phosphatase activity
5	GO:0003723	RNA binding	47	33.36	GO:0003676	nucleic acid binding
3	GO:0016874	ligase activity	51	32.14	GO:0003824	catalytic activity
5	GO:0020037	heme binding	32	32	GO:0046906	tetrapyrrole binding
2	GO:0001071	nucleic acid binding transcription factor activity	53	31.8	GO:0003674	molecular_function
2	GO:0060089	molecular transducer activity	150	30.24	GO:0003674	molecular_function
6	GO:0016791	phosphatase activity	62	29.02	GO:0042578	phosphoric ester hydrolase activity
4	GO:0016757	transferase activity, transferring glycosyl groups	54	26.92	GO:0016740	transferase activity
4	GO:0008092	cytoskeletal protein binding	46	26.08	GO:0005515	protein binding
3	GO:0030246	carbohydrate binding	29	25.8	GO:0005488	binding
5	GO:0070011	peptidase activity, acting on L-amino acid peptides	63	25.49	GO:0008233	peptidase activity
7	GO:0005506	iron ion binding	25	25	GO:0046914	transition metal ion binding
6	GO:0004175	endopeptidase activity	42	24.24	GO:0070011	peptidase activity, acting on L-amino acid peptides
3	GO:0048037	cofactor binding	52	24.21	GO:0005488	binding
4	GO:0016788	hydrolase activity, acting on ester bonds	102	23.86	GO:0016787	hydrolase activity
4	GO:0050662	coenzyme binding	36	23.68	GO:0048037	cofactor binding
2	GO:0005215	transporter activity	100	23.46	GO:0003674	molecular_function
6	GO:0016462	pyrophosphatase activity	72	23.4	GO:0016818	hydrolase activity, acting on acid anhydrides, in phosphorus-containing anhydrides
7	GO:0019001	guanyl nucleotide binding	63	23.32	GO:0017076	purine nucleotide binding
5	GO:0042578	phosphoric ester hydrolase activity	79	22.92	GO:0016788	hydrolase activity, acting on ester bonds
7	GO:0004222	metalloendopeptidase activity	22	22	GO:0004175, GO:0008237	endopeptidase activity, metallopeptidase activity
4	GO:0008233	peptidase activity	69	21.29	GO:0016787	hydrolase activity
4	GO:0004842	ubiquitin-protein transferase activity	21	21	GO:0016740	transferase activity
4	GO:0046983	protein dimerization activity	25	21	GO:0005515	protein binding
6	GO:0008237	metallopeptidase activity	29	19.56	GO:0070011	peptidase activity, acting on L-amino acid peptides
4	GO:0046906	tetrapyrrole binding	32	19.2	GO:0097159, GO:1901363	organic cyclic compound binding, heterocyclic compound binding
5	GO:0016758	transferase activity, transferring hexosyl groups	31	17.53	GO:0016757	transferase activity, transferring glycosyl groups
4	GO:0016705	oxidoreductase activity, acting on paired donors, with incorporation or reduction of molecular oxygen	22	17.14	GO:0016491	oxidoreductase activity
2	GO:0005085	guanyl-nucleotide exchange factor activity	27	17.08	GO:0003674	molecular_function
7	GO:0005507	copper ion binding	17	17	GO:0046914	transition metal ion binding
5	GO:0005096	GTPase activator activity	25	15.8	GO:0030695, GO:0008047	GTPase regulator activity, enzyme activator activity
7	GO:0004713	protein tyrosine kinase activity	17	15.8	GO:0004672	protein kinase activity
8	GO:0003774	motor activity	17	15.4	GO:0017111	nucleoside-triphosphatase activity
6	GO:0008324	cation transmembrane transporter activity	51	14.43	GO:0015075	ion transmembrane transporter activity
5	GO:0016616	oxidoreductase activity, acting on the CH-OH group of donors, NAD or NADP as acceptor	20	14.08	GO:0016614	oxidoreductase activity, acting on CH-OH group of donors
5	GO:0016818	hydrolase activity, acting on acid anhydrides, in phosphorus-containing anhydrides	72	14.04	GO:0016817	hydrolase activity, acting on acid anhydrides
5	GO:0016881	acid-amino acid ligase activity	14	14	GO:0016879	ligase activity, forming carbon-nitrogen bonds
5	GO:0005083	small GTPase regulator activity	24	13.76	GO:0030695	GTPase regulator activity
8	GO:0004386	helicase activity	16	13.45	GO:0017111	nucleoside-triphosphatase activity
8	GO:0046873	metal ion transmembrane transporter activity	38	13.12	GO:0022890	inorganic cation transmembrane transporter activity
4	GO:0030695	GTPase regulator activity	31	13.06	GO:0060589	nucleoside-triphosphatase regulator activity
4	GO:0005089	Rho guanyl-nucleotide exchange factor activity	13	13	GO:0005088	Ras guanyl-nucleotide exchange factor activity
6	GO:0000287	magnesium ion binding	13	13	GO:0046872	metal ion binding
5	GO:0030170	pyridoxal phosphate binding	13	13	GO:0097159, GO:0043168, GO:1901363, GO:0048037	organic cyclic compound binding, anion binding, heterocyclic compound binding, cofactor binding
5	GO:0015075	ion transmembrane transporter activity	67	12.89	GO:0022891	substrate-specific transmembrane transporter activity
6	GO:0051287	NAD binding	14	12.8	GO:0000166, GO:0050662	nucleotide binding, coenzyme binding
4	GO:0016879	ligase activity, forming carbon-nitrogen bonds	22	12.48	GO:0016874	ligase activity
4	GO:0004497	monooxygenase activity	15	12.12	GO:0016491	oxidoreductase activity
7	GO:0003743	translation initiation factor activity	12	12	GO:0008135	translation factor activity, nucleic acid binding
8	GO:0003924	GTPase activity	12	12	GO:0017111	nucleoside-triphosphatase activity
6	GO:0008234	cysteine-type peptidase activity	19	11.56	GO:0070011	peptidase activity, acting on L-amino acid peptides
7	GO:0004197	cysteine-type endopeptidase activity	13	11.4	GO:0004175, GO:0008234	endopeptidase activity, cysteine-type peptidase activity
7	GO:0005216	ion channel activity	33	11.34	GO:0022838, GO:0015075	substrate-specific channel activity, ion transmembrane transporter activity
4	GO:0016746	transferase activity, transferring acyl groups	27	11.05	GO:0016740	transferase activity
4	GO:0005044	scavenger receptor activity	11	11	GO:0038024	cargo receptor activity
6	GO:0008378	galactosyltransferase activity	11	11	GO:0016758	transferase activity, transferring hexosyl groups
4	GO:0032403	protein complex binding	18	10.8	GO:0005515	protein binding
6	GO:0008135	translation factor activity, nucleic acid binding	18	10.8	GO:0003723	RNA binding
3	GO:0016853	isomerase activity	30	10.65	GO:0003824	catalytic activity
5	GO:0016747	transferase activity, transferring acyl groups other than amino-acyl groups	21	10.55	GO:0016746	transferase activity, transferring acyl groups
3	GO:0008047	enzyme activator activity	26	10.08	GO:0030234	enzyme regulator activity
3	GO:0022892	substrate-specific transporter activity	76	10.06	GO:0005215	transporter activity
6	GO:0050660	flavin adenine dinucleotide binding	10	10	GO:0000166, GO:0043168, GO:0050662	nucleotide binding, anion binding, coenzyme binding
7	GO:0005097	Rab GTPase activator activity	10	10	GO:0005099	Ras GTPase activator activity
4	GO:0016614	oxidoreductase activity, acting on CH-OH group of donors	23	9.72	GO:0016491	oxidoreductase activity
5	GO:0004553	hydrolase activity, hydrolyzing O-glycosyl compounds	15	9.67	GO:0016798	hydrolase activity, acting on glycosyl bonds
3	GO:0022857	transmembrane transporter activity	78	9.4	GO:0005215	transporter activity
2	GO:0030234	enzyme regulator activity	51	9.34	GO:0003674	molecular_function
8	GO:0005261	cation channel activity	20	9.1	GO:0005216, GO:0008324	ion channel activity, cation transmembrane transporter activity
6	GO:0015035	protein disulfide oxidoreductase activity	9	9	GO:0015036	disulfide oxidoreductase activity
4	GO:0022891	substrate-specific transmembrane transporter activity	69	8.95	GO:0022857, GO:0022892	transmembrane transporter activity, substrate-specific transporter activity
3	GO:0016829	lyase activity	28	8.71	GO:0003824	catalytic activity
7	GO:0022890	inorganic cation transmembrane transporter activity	40	8.45	GO:0008324	cation transmembrane transporter activity
4	GO:0016817	hydrolase activity, acting on acid anhydrides	72	8.42	GO:0016787	hydrolase activity
3	GO:0008289	lipid binding	17	8.32	GO:0005488	binding
5	GO:0016779	nucleotidyltransferase activity	16	8.32	GO:0016772	transferase activity, transferring phosphorus-containing groups
9	GO:0005230	extracellular ligand-gated ion channel activity	9	8.28	GO:0015276	ligand-gated ion channel activity
3	GO:0060589	nucleoside-triphosphatase regulator activity	32	8.19	GO:0030234	enzyme regulator activity
5	GO:0046982	protein heterodimerization activity	8	8	GO:0046983	protein dimerization activity
11	GO:0005328	neurotransmitter:sodium symporter activity	8	8	GO:0015370, GO:0005326	solute:sodium symporter activity, neurotransmitter transporter activity
3	GO:0005088	Ras guanyl-nucleotide exchange factor activity	13	7.8	GO:0005085	guanyl-nucleotide exchange factor activity
5	GO:0016702	oxidoreductase activity, acting on single donors with incorporation of molecular oxygen, incorporation of two atoms of oxygen	9	7.8	GO:0051213, GO:0016701	dioxygenase activity, oxidoreductase activity, acting on single donors with incorporation of molecular oxygen
6	GO:0008081	phosphoric diester hydrolase activity	16	7.52	GO:0042578	phosphoric ester hydrolase activity
8	GO:0016887	ATPase activity	20	7.45	GO:0017111	nucleoside-triphosphatase activity
4	GO:0030414	peptidase inhibitor activity	13	7.32	GO:0004857, GO:0061134	enzyme inhibitor activity, peptidase regulator activity
4	GO:0005102	receptor binding	12	7.22	GO:0005515	protein binding
5	GO:0016763	transferase activity, transferring pentosyl groups	11	7.2	GO:0016757	transferase activity, transferring glycosyl groups
5	GO:0004866	endopeptidase inhibitor activity	10	7.2	GO:0061135, GO:0030414	endopeptidase regulator activity, peptidase inhibitor activity
4	GO:0051213	dioxygenase activity	13	7.1	GO:0016491	oxidoreductase activity
2	GO:0009055	electron carrier activity	7	7	GO:0003674	molecular_function
6	GO:0005099	Ras GTPase activator activity	11	7	GO:0005096, GO:0005083	GTPase activator activity, small GTPase regulator activity
5	GO:0004383	guanylate cyclase activity	7	7	GO:0016849, GO:0009975	phosphorus-oxygen lyase activity, cyclase activity
5	GO:0003755	peptidyl-prolyl cis-trans isomerase activity	7	7	GO:0016859	cis-trans isomerase activity
6	GO:0022838	substrate-specific channel activity	33	6.81	GO:0022891, GO:0015267	substrate-specific transmembrane transporter activity, channel activity
3	GO:0038024	cargo receptor activity	11	6.6	GO:0004872	receptor activity
13	GO:0019829	cation-transporting ATPase activity	7	6.6	GO:0008324, GO:0042625	cation transmembrane transporter activity, ATPase activity, coupled to transmembrane movement of ions
3	GO:0003682	chromatin binding	7	6.6	GO:0005488	binding
8	GO:0015077	monovalent inorganic cation transmembrane transporter activity	24	6.55	GO:0022890	inorganic cation transmembrane transporter activity
11	GO:0042626	ATPase activity, coupled to transmembrane movement of substances	11	6.38	GO:0043492, GO:0015405, GO:0016820	ATPase activity, coupled to movement of substances, P-P-bond-hydrolysis-driven transmembrane transporter activity, hydrolase activity, acting on acid anhydrides, catalyzing transmembrane movement of substances
6	GO:0035091	phosphatidylinositol binding	8	6.32	GO:0005543	phospholipid binding
4	GO:0016798	hydrolase activity, acting on glycosyl bonds	17	6.29	GO:0016787	hydrolase activity
5	GO:0005543	phospholipid binding	12	6.19	GO:0043168, GO:0008289	anion binding, lipid binding
5	GO:0016831	carboxy-lyase activity	8	6.16	GO:0016830	carbon-carbon lyase activity
9	GO:0015081	sodium ion transmembrane transporter activity	14	6.1	GO:0015077, GO:0046873	monovalent inorganic cation transmembrane transporter activity, metal ion transmembrane transporter activity
8	GO:0004114	3',5'-cyclic-nucleotide phosphodiesterase activity	6	6	GO:0004112	cyclic-nucleotide phosphodiesterase activity
6	GO:0050661	NADP binding	6	6	GO:0000166, GO:0050662	nucleotide binding, coenzyme binding
5	GO:0031683	G-protein beta/gamma-subunit complex binding	6	6	GO:0032403	protein complex binding
6	GO:0008060	ARF GTPase activator activity	6	6	GO:0005096, GO:0005083	GTPase activator activity, small GTPase regulator activity
4	GO:0051082	unfolded protein binding	6	6	GO:0005515	protein binding
7	GO:0003899	DNA-directed RNA polymerase activity	6	6	GO:0034062	RNA polymerase activity
7	GO:0003746	translation elongation factor activity	6	6	GO:0008135	translation factor activity, nucleic acid binding
8	GO:0015276	ligand-gated ion channel activity	12	5.9	GO:0005216, GO:0022834	ion channel activity, ligand-gated channel activity
5	GO:0016884	carbon-nitrogen ligase activity, with glutamine as amido-N-donor	7	5.8	GO:0016879	ligase activity, forming carbon-nitrogen bonds
9	GO:0042623	ATPase activity, coupled	16	5.75	GO:0016887	ATPase activity
6	GO:0008417	fucosyltransferase activity	7	5.72	GO:0016758	transferase activity, transferring hexosyl groups
10	GO:0043492	ATPase activity, coupled to movement of substances	11	5.63	GO:0042623	ATPase activity, coupled
2	GO:0005198	structural molecule activity	8	5.6	GO:0003674	molecular_function
3	GO:0004857	enzyme inhibitor activity	14	5.57	GO:0030234	enzyme regulator activity
6	GO:0008238	exopeptidase activity	10	5.52	GO:0070011	peptidase activity, acting on L-amino acid peptides
5	GO:0008168	methyltransferase activity	7	5.42	GO:0016741	transferase activity, transferring one-carbon groups
5	GO:0015036	disulfide oxidoreductase activity	9	5.4	GO:0016667	oxidoreductase activity, acting on a sulfur group of donors
4	GO:0003712	transcription cofactor activity	8	5.36	GO:0000989	transcription factor binding transcription factor activity
6	GO:0004620	phospholipase activity	10	5.36	GO:0016298	lipase activity
10	GO:0005267	potassium channel activity	8	5.36	GO:0005261, GO:0015079	cation channel activity, potassium ion transmembrane transporter activity
7	GO:0008080	N-acetyltransferase activity	6	5.36	GO:0016410, GO:0016407	N-acyltransferase activity, acetyltransferase activity
4	GO:0016667	oxidoreductase activity, acting on a sulfur group of donors	14	5.28	GO:0016491	oxidoreductase activity
4	GO:0036459	ubiquitinyl hydrolase activity	6	5.2	GO:0016787	hydrolase activity
4	GO:0016849	phosphorus-oxygen lyase activity	8	5.2	GO:0016829	lyase activity
10	GO:0015370	solute:sodium symporter activity	9	5.16	GO:0015081, GO:0015294	sodium ion transmembrane transporter activity, solute:cation symporter activity
10	GO:0005262	calcium channel activity	8	5.14	GO:0005261, GO:0015085	cation channel activity, calcium ion transmembrane transporter activity
5	GO:0008146	sulfotransferase activity	5	5	GO:0016782	transferase activity, transferring sulfur-containing groups
8	GO:0019706	protein-cysteine S-palmitoyltransferase activity	5	5	GO:0016409, GO:0019707	palmitoyltransferase activity, protein-cysteine S-acyltransferase activity
8	GO:0004435	phosphatidylinositol phospholipase C activity	5	5	GO:0004629	phospholipase C activity
5	GO:0003707	steroid hormone receptor activity	5	5	GO:0038023	signaling receptor activity
6	GO:0008017	microtubule binding	5	5	GO:0015631, GO:0032403	tubulin binding, protein complex binding
4	GO:0005516	calmodulin binding	5	5	GO:0005515	protein binding
3	GO:0005201	extracellular matrix structural constituent	5	5	GO:0005198	structural molecule activity
8	GO:0017048	Rho GTPase binding	5	5	GO:0017016	Ras GTPase binding
3	GO:0005326	neurotransmitter transporter activity	8	4.8	GO:0005215	transporter activity
6	GO:0008236	serine-type peptidase activity	7	4.76	GO:0070011, GO:0017171	peptidase activity, acting on L-amino acid peptides, serine hydrolase activity
5	GO:0004518	nuclease activity	9	4.69	GO:0016788	hydrolase activity, acting on ester bonds
4	GO:0016701	oxidoreductase activity, acting on single donors with incorporation of molecular oxygen	9	4.68	GO:0016491	oxidoreductase activity
5	GO:0016620	oxidoreductase activity, acting on the aldehyde or oxo group of donors, NAD or NADP as acceptor	5	4.6	GO:0016903	oxidoreductase activity, acting on the aldehyde or oxo group of donors
5	GO:0004601	peroxidase activity	5	4.6	GO:0016209, GO:0016684	antioxidant activity, oxidoreductase activity, acting on peroxide as acceptor
7	GO:0004177	aminopeptidase activity	5	4.6	GO:0008238	exopeptidase activity
5	GO:0015267	channel activity	33	4.44	GO:0022803	passive transmembrane transporter activity
6	GO:0015405	P-P-bond-hydrolysis-driven transmembrane transporter activity	12	4.43	GO:0015399	primary active transmembrane transporter activity
5	GO:0016298	lipase activity	12	4.42	GO:0016788	hydrolase activity, acting on ester bonds
5	GO:0008483	transaminase activity	4	4.4	GO:0016769	transferase activity, transferring nitrogenous groups
3	GO:0061134	peptidase regulator activity	13	4.39	GO:0030234	enzyme regulator activity
6	GO:0022836	gated channel activity	23	4.33	GO:0015267	channel activity
4	GO:0061135	endopeptidase regulator activity	10	4.32	GO:0061134	peptidase regulator activity
7	GO:0017016	Ras GTPase binding	7	4.2	GO:0031267	small GTPase binding
5	GO:0016836	hydro-lyase activity	7	4.2	GO:0016835	carbon-oxygen lyase activity
3	GO:0009975	cyclase activity	7	4.2	GO:0003824	catalytic activity
4	GO:0016859	cis-trans isomerase activity	7	4.2	GO:0016853	isomerase activity
5	GO:0052689	carboxylic ester hydrolase activity	7	4.2	GO:0016788	hydrolase activity, acting on ester bonds
6	GO:0016410	N-acyltransferase activity	7	4.18	GO:0016747	transferase activity, transferring acyl groups other than amino-acyl groups
4	GO:0016782	transferase activity, transferring sulfur-containing groups	8	4.08	GO:0016740	transferase activity
4	GO:0016830	carbon-carbon lyase activity	9	4.06	GO:0016829	lyase activity
6	GO:0008191	metalloendopeptidase inhibitor activity	4	4	GO:0048551, GO:0004866	metalloenzyme inhibitor activity, endopeptidase inhibitor activity
5	GO:0008083	growth factor activity	4	4	GO:0005102	receptor binding
6	GO:0019901	protein kinase binding	4	4	GO:0019900	kinase binding
6	GO:0005544	calcium-dependent phospholipid binding	4	4	GO:0005543	phospholipid binding
3	GO:0008641	small protein activating enzyme activity	4	4	GO:0003824	catalytic activity
7	GO:0008242	omega peptidase activity	4	4	GO:0008238	exopeptidase activity
8	GO:0004198	calcium-dependent cysteine-type endopeptidase activity	4	4	GO:0004197	cysteine-type endopeptidase activity
8	GO:0008138	protein tyrosine/serine/threonine phosphatase activity	4	4	GO:0004721	phosphoprotein phosphatase activity
6	GO:0031625	ubiquitin protein ligase binding	4	4	GO:0044389	small conjugating protein ligase binding
4	GO:0005344	oxygen transporter activity	4	4	GO:0022892	substrate-specific transporter activity
4	GO:0019899	enzyme binding	16	4	GO:0005515	protein binding
6	GO:0031418	L-ascorbic acid binding	4	4	GO:0019842, GO:0048029, GO:0031406	vitamin binding, monosaccharide binding, carboxylic acid binding
6	GO:0003950	NAD+ ADP-ribosyltransferase activity	4	4	GO:0016763	transferase activity, transferring pentosyl groups
7	GO:0004252	serine-type endopeptidase activity	4	4	GO:0004175, GO:0008236	endopeptidase activity, serine-type peptidase activity
9	GO:0003777	microtubule motor activity	4	4	GO:0003774	motor activity
3	GO:0019825	oxygen binding	4	4	GO:0005488	binding
3	GO:0005086	ARF guanyl-nucleotide exchange factor activity	4	4	GO:0005085	guanyl-nucleotide exchange factor activity
12	GO:0042625	ATPase activity, coupled to transmembrane movement of ions	7	3.96	GO:0015075, GO:0042626	ion transmembrane transporter activity, ATPase activity, coupled to transmembrane movement of substances
6	GO:0016407	acetyltransferase activity	8	3.94	GO:0016747	transferase activity, transferring acyl groups other than amino-acyl groups
5	GO:0016820	hydrolase activity, acting on acid anhydrides, catalyzing transmembrane movement of substances	11	3.83	GO:0022857, GO:0016817	transmembrane transporter activity, hydrolase activity, acting on acid anhydrides
4	GO:0051536	iron-sulfur cluster binding	5	3.8	GO:0051540	metal cluster binding
9	GO:0015085	calcium ion transmembrane transporter activity	9	3.68	GO:0072509, GO:0046873	divalent inorganic cation transmembrane transporter activity, metal ion transmembrane transporter activity
4	GO:0022804	active transmembrane transporter activity	30	3.62	GO:0022857	transmembrane transporter activity
5	GO:0016861	intramolecular oxidoreductase activity, interconverting aldoses and ketoses	6	3.6	GO:0016860	intramolecular oxidoreductase activity
7	GO:0015294	solute:cation symporter activity	10	3.6	GO:0008324, GO:0015293	cation transmembrane transporter activity, symporter activity
6	GO:0004527	exonuclease activity	4	3.6	GO:0004518	nuclease activity
6	GO:0034062	RNA polymerase activity	6	3.6	GO:0016779	nucleotidyltransferase activity
7	GO:0004112	cyclic-nucleotide phosphodiesterase activity	6	3.6	GO:0008081	phosphoric diester hydrolase activity
5	GO:0016868	intramolecular transferase activity, phosphotransferases	4	3.6	GO:0016866	intramolecular transferase activity
7	GO:0022834	ligand-gated channel activity	12	3.54	GO:0022836	gated channel activity
8	GO:0005244	voltage-gated ion channel activity	8	3.52	GO:0005216, GO:0022832	ion channel activity, voltage-gated channel activity
5	GO:0016671	oxidoreductase activity, acting on a sulfur group of donors, disulfide as acceptor	5	3.4	GO:0016667	oxidoreductase activity, acting on a sulfur group of donors
5	GO:0015291	secondary active transmembrane transporter activity	18	3.38	GO:0022804	active transmembrane transporter activity
4	GO:0016866	intramolecular transferase activity	6	3.36	GO:0016853	isomerase activity
4	GO:0016741	transferase activity, transferring one-carbon groups	7	3.25	GO:0016740	transferase activity
3	GO:0000989	transcription factor binding transcription factor activity	8	3.22	GO:0000988	protein binding transcription factor activity
9	GO:0015079	potassium ion transmembrane transporter activity	8	3.22	GO:0015077, GO:0046873	monovalent inorganic cation transmembrane transporter activity, metal ion transmembrane transporter activity
6	GO:0015293	symporter activity	11	3.16	GO:0015291	secondary active transmembrane transporter activity
4	GO:0016903	oxidoreductase activity, acting on the aldehyde or oxo group of donors	6	3.12	GO:0016491	oxidoreductase activity
6	GO:0031267	small GTPase binding	8	3.12	GO:0051020	GTPase binding
8	GO:0018112	proline racemase activity	3	3	GO:0047661	amino-acid racemase activity
7	GO:0016500	protein-hormone receptor activity	3	3	GO:0004930	G-protein coupled receptor activity
4	GO:0019842	vitamin binding	5	3	GO:0036094	small molecule binding
4	GO:0008061	chitin binding	3	3	GO:0097367	carbohydrate derivative binding
8	GO:0004714	transmembrane receptor protein tyrosine kinase activity	3	3	GO:0019199, GO:0004713	transmembrane receptor protein kinase activity, protein tyrosine kinase activity
5	GO:0005158	insulin receptor binding	3	3	GO:0032403, GO:0005102	protein complex binding, receptor binding
11	GO:0005249	voltage-gated potassium channel activity	3	3	GO:0022843, GO:0005267	voltage-gated cation channel activity, potassium channel activity
5	GO:0001104	RNA polymerase II transcription cofactor activity	3	3	GO:0001076, GO:0003712	RNA polymerase II transcription factor binding transcription factor activity, transcription cofactor activity
7	GO:0003993	acid phosphatase activity	3	3	GO:0016791	phosphatase activity
7	GO:0003887	DNA-directed DNA polymerase activity	3	3	GO:0034061	DNA polymerase activity
5	GO:0015631	tubulin binding	5	3	GO:0008092	cytoskeletal protein binding
7	GO:0070403	NAD+ binding	3	3	GO:0051287, GO:0043168	NAD binding, anion binding
7	GO:0004629	phospholipase C activity	5	3	GO:0004620, GO:0008081	phospholipase activity, phosphoric diester hydrolase activity
6	GO:0003951	NAD+ kinase activity	3	3	GO:0016773, GO:0016301	phosphotransferase activity, alcohol group as acceptor, kinase activity
11	GO:0004012	phospholipid-translocating ATPase activity	3	3	GO:0043492, GO:0005548	ATPase activity, coupled to movement of substances, phospholipid transporter activity
6	GO:0004089	carbonate dehydratase activity	3	3	GO:0016836	hydro-lyase activity
6	GO:0016409	palmitoyltransferase activity	5	3	GO:0016747	transferase activity, transferring acyl groups other than amino-acyl groups
6	GO:0004812	aminoacyl-tRNA ligase activity	5	3	GO:0016876	ligase activity, forming aminoacyl-tRNA and related compounds
7	GO:0019707	protein-cysteine S-acyltransferase activity	5	3	GO:0016417	S-acyltransferase activity
5	GO:0016715	oxidoreductase activity, acting on paired donors, with incorporation or reduction of molecular oxygen, reduced ascorbate as one donor, and incorporation of one atom of oxygen	3	3	GO:0004497, GO:0016705	monooxygenase activity, oxidoreductase activity, acting on paired donors, with incorporation or reduction of molecular oxygen
12	GO:0015385	sodium:proton antiporter activity	3	3	GO:0015081, GO:0005451	sodium ion transmembrane transporter activity, monovalent cation:proton antiporter activity
6	GO:0008762	UDP-N-acetylmuramate dehydrogenase activity	3	3	GO:0016616	oxidoreductase activity, acting on the CH-OH group of donors, NAD or NADP as acceptor
6	GO:0008375	acetylglucosaminyltransferase activity	3	3	GO:0008194, GO:0016758	UDP-glycosyltransferase activity, transferase activity, transferring hexosyl groups
6	GO:0008158	hedgehog receptor activity	3	3	GO:0004888	transmembrane signaling receptor activity
5	GO:0031406	carboxylic acid binding	5	3	GO:0043168, GO:0043177	anion binding, organic acid binding
4	GO:0045502	dynein binding	3	3	GO:0005515	protein binding
6	GO:0051015	actin filament binding	3	3	GO:0032403, GO:0003779	protein complex binding, actin binding
9	GO:0022843	voltage-gated cation channel activity	5	3	GO:0005261, GO:0005244	cation channel activity, voltage-gated ion channel activity
4	GO:0016860	intramolecular oxidoreductase activity	8	2.88	GO:0016853	isomerase activity
4	GO:0017171	serine hydrolase activity	7	2.86	GO:0016787	hydrolase activity
8	GO:0072509	divalent inorganic cation transmembrane transporter activity	10	2.81	GO:0022890	inorganic cation transmembrane transporter activity
4	GO:0016684	oxidoreductase activity, acting on peroxide as acceptor	5	2.76	GO:0016491	oxidoreductase activity
2	GO:0016209	antioxidant activity	5	2.76	GO:0003674	molecular_function
4	GO:0022803	passive transmembrane transporter activity	33	2.67	GO:0022857	transmembrane transporter activity
5	GO:0015399	primary active transmembrane transporter activity	12	2.66	GO:0022804	active transmembrane transporter activity
4	GO:0016769	transferase activity, transferring nitrogenous groups	4	2.64	GO:0016740	transferase activity
4	GO:0019904	protein domain specific binding	3	2.6	GO:0005515	protein binding
11	GO:0015269	calcium-activated potassium channel activity	3	2.6	GO:0022839, GO:0005227, GO:0005267	ion gated channel activity, calcium activated cation channel activity, potassium channel activity
5	GO:0003713	transcription coactivator activity	3	2.6	GO:0003712	transcription cofactor activity
3	GO:0019239	deaminase activity	3	2.6	GO:0003824	catalytic activity
4	GO:0016835	carbon-oxygen lyase activity	7	2.52	GO:0016829	lyase activity
5	GO:0019900	kinase binding	4	2.4	GO:0019899	enzyme binding
4	GO:0048029	monosaccharide binding	4	2.4	GO:0030246	carbohydrate binding
3	GO:0004133	glycogen debranching enzyme activity	2	2.4	GO:0003824	catalytic activity
5	GO:0044389	small conjugating protein ligase binding	4	2.4	GO:0019899	enzyme binding
4	GO:0048551	metalloenzyme inhibitor activity	4	2.4	GO:0004857, GO:0010576	enzyme inhibitor activity, metalloenzyme regulator activity
6	GO:0051766	inositol trisphosphate kinase activity	3	2.4	GO:0016773, GO:0016301	phosphotransferase activity, alcohol group as acceptor, kinase activity
5	GO:0016706	oxidoreductase activity, acting on paired donors, with incorporation or reduction of molecular oxygen, 2-oxoglutarate as one donor, and incorporation of one atom each of oxygen into both donors	3	2.36	GO:0051213, GO:0016705	dioxygenase activity, oxidoreductase activity, acting on paired donors, with incorporation or reduction of molecular oxygen
10	GO:0008026	ATP-dependent helicase activity	3	2.36	GO:0042623, GO:0070035	ATPase activity, coupled, purine NTP-dependent helicase activity
4	GO:0008565	protein transporter activity	3	2.36	GO:0022892	substrate-specific transporter activity
3	GO:0051540	metal cluster binding	5	2.28	GO:0005488	binding
9	GO:0015078	hydrogen ion transmembrane transporter activity	5	2.25	GO:0015077	monovalent inorganic cation transmembrane transporter activity
6	GO:0004519	endonuclease activity	3	2.22	GO:0004518	nuclease activity
5	GO:0016641	oxidoreductase activity, acting on the CH-NH2 group of donors, oxygen as acceptor	3	2.2	GO:0016638	oxidoreductase activity, acting on the CH-NH2 group of donors
5	GO:0008194	UDP-glycosyltransferase activity	4	2.16	GO:0016757	transferase activity, transferring glycosyl groups
7	GO:0022832	voltage-gated channel activity	8	2.11	GO:0022836	gated channel activity
6	GO:0008509	anion transmembrane transporter activity	7	2.09	GO:0015075	ion transmembrane transporter activity
4	GO:0016810	hydrolase activity, acting on carbon-nitrogen (but not peptide) bonds	4	2.08	GO:0016787	hydrolase activity
10	GO:0015299	solute:proton antiporter activity	4	2.08	GO:0015078, GO:0015298	hydrogen ion transmembrane transporter activity, solute:cation antiporter activity
5	GO:0009982	pseudouridine synthase activity	2	2	GO:0016866	intramolecular transferase activity
7	GO:0004190	aspartic-type endopeptidase activity	2	2	GO:0004175, GO:0070001	endopeptidase activity, aspartic-type peptidase activity
7	GO:0004652	polynucleotide adenylyltransferase activity	2	2	GO:0070566	adenylyltransferase activity
7	GO:0004471	malate dehydrogenase (decarboxylating) (NAD+) activity	2	2	GO:0004470, GO:0016616	malic enzyme activity, oxidoreductase activity, acting on the CH-OH group of donors, NAD or NADP as acceptor
10	GO:0005247	voltage-gated chloride channel activity	2	2	GO:0005254, GO:0008308	chloride channel activity, voltage-gated anion channel activity
6	GO:0004134	4-alpha-glucanotransferase activity	2	2	GO:0004133, GO:0016758	glycogen debranching enzyme activity, transferase activity, transferring hexosyl groups
8	GO:0008107	galactoside 2-alpha-L-fucosyltransferase activity	2	2	GO:0031127	alpha-(1,2)-fucosyltransferase activity
8	GO:0004703	G-protein coupled receptor kinase activity	2	2	GO:0004674	protein serine/threonine kinase activity
5	GO:0042803	protein homodimerization activity	2	2	GO:0042802, GO:0046983	identical protein binding, protein dimerization activity
6	GO:0004806	triglyceride lipase activity	2	2	GO:0016298, GO:0052689	lipase activity, carboxylic ester hydrolase activity
8	GO:0030983	mismatched DNA binding	2	2	GO:0003690	double-stranded DNA binding
6	GO:0042813	Wnt-activated receptor activity	2	2	GO:0004888	transmembrane signaling receptor activity
10	GO:0004970	ionotropic glutamate receptor activity	2	2	GO:0008066, GO:0005230	glutamate receptor activity, extracellular ligand-gated ion channel activity
6	GO:0004345	glucose-6-phosphate dehydrogenase activity	2	2	GO:0016616	oxidoreductase activity, acting on the CH-OH group of donors, NAD or NADP as acceptor
9	GO:0004707	MAP kinase activity	2	2	GO:0004702	receptor signaling protein serine/threonine kinase activity
8	GO:0004697	protein kinase C activity	2	2	GO:0004674	protein serine/threonine kinase activity
6	GO:0008131	primary amine oxidase activity	2	2	GO:0016641	oxidoreductase activity, acting on the CH-NH2 group of donors, oxygen as acceptor
11	GO:0005245	voltage-gated calcium channel activity	2	2	GO:0005262, GO:0022843	calcium channel activity, voltage-gated cation channel activity
5	GO:0008484	sulfuric ester hydrolase activity	2	2	GO:0016788	hydrolase activity, acting on ester bonds
4	GO:0051087	chaperone binding	2	2	GO:0005515	protein binding
6	GO:0008318	protein prenyltransferase activity	2	2	GO:0004659	prenyltransferase activity
4	GO:0048038	quinone binding	2	2	GO:0048037	cofactor binding
6	GO:0004869	cysteine-type endopeptidase inhibitor activity	2	2	GO:0004866	endopeptidase inhibitor activity
10	GO:0005375	copper ion transmembrane transporter activity	2	2	GO:0046915	transition metal ion transmembrane transporter activity
9	GO:0004983	neuropeptide Y receptor activity	2	2	GO:0008188	neuropeptide receptor activity
6	GO:0004792	thiosulfate sulfurtransferase activity	2	2	GO:0016783	sulfurtransferase activity
8	GO:0005452	inorganic anion exchanger activity	2	2	GO:0015301	anion:anion antiporter activity
8	GO:0004722	protein serine/threonine phosphatase activity	2	2	GO:0004721	phosphoprotein phosphatase activity
6	GO:0004143	diacylglycerol kinase activity	2	2	GO:0016773, GO:0016301	phosphotransferase activity, alcohol group as acceptor, kinase activity
8	GO:0008536	Ran GTPase binding	2	2	GO:0017016	Ras GTPase binding
7	GO:0004449	isocitrate dehydrogenase (NAD+) activity	2	2	GO:0004448	isocitrate dehydrogenase activity
6	GO:0004568	chitinase activity	2	2	GO:0004553	hydrolase activity, hydrolyzing O-glycosyl compounds
11	GO:0005234	extracellular-glutamate-gated ion channel activity	2	2	GO:0005231	excitatory extracellular ligand-gated ion channel activity
6	GO:0004347	glucose-6-phosphate isomerase activity	2	2	GO:0016861	intramolecular oxidoreductase activity, interconverting aldoses and ketoses
6	GO:0004807	triose-phosphate isomerase activity	2	2	GO:0016861	intramolecular oxidoreductase activity, interconverting aldoses and ketoses
10	GO:0005272	sodium channel activity	2	2	GO:0015081, GO:0005261	sodium ion transmembrane transporter activity, cation channel activity
6	GO:0008113	peptide-methionine (S)-S-oxide reductase activity	2	2	GO:0016671	oxidoreductase activity, acting on a sulfur group of donors, disulfide as acceptor
6	GO:0033743	peptide-methionine (R)-S-oxide reductase activity	2	2	GO:0016671	oxidoreductase activity, acting on a sulfur group of donors, disulfide as acceptor
7	GO:0003729	mRNA binding	2	2	GO:0044822	poly(A) RNA binding
5	GO:0008601	protein phosphatase type 2A regulator activity	2	2	GO:0019888	protein phosphatase regulator activity
7	GO:0030145	manganese ion binding	2	2	GO:0046914	transition metal ion binding
6	GO:0004850	uridine phosphorylase activity	2	2	GO:0016763	transferase activity, transferring pentosyl groups
6	GO:0003810	protein-glutamine gamma-glutamyltransferase activity	2	2	GO:0016755	transferase activity, transferring amino-acyl groups
7	GO:0004560	alpha-L-fucosidase activity	2	2	GO:0015928	fucosidase activity
7	GO:0008440	inositol-1,4,5-trisphosphate 3-kinase activity	2	2	GO:0051766	inositol trisphosphate kinase activity
4	GO:0005484	SNAP receptor activity	2	2	GO:0005515	protein binding
7	GO:0010181	FMN binding	2	2	GO:0032553, GO:0043168, GO:0050662	ribonucleotide binding, anion binding, coenzyme binding
8	GO:0004135	amylo-alpha-1,6-glucosidase activity	2	2	GO:0004133, GO:0090599	glycogen debranching enzyme activity, alpha-glucosidase activity
5	GO:0008603	cAMP-dependent protein kinase regulator activity	2	2	GO:0019887	protein kinase regulator activity
5	GO:0051537	2 iron, 2 sulfur cluster binding	2	2	GO:0051536	iron-sulfur cluster binding
5	GO:0008812	choline dehydrogenase activity	2	2	GO:0016614	oxidoreductase activity, acting on CH-OH group of donors
12	GO:0005220	inositol 1,4,5-trisphosphate-sensitive calcium-release channel activity	2	2	GO:0015278, GO:0005057, GO:0038023, GO:0005217	calcium-release channel activity, receptor signaling protein activity, signaling receptor activity, intracellular ligand-gated ion channel activity
6	GO:0004536	deoxyribonuclease activity	2	2	GO:0004518	nuclease activity
8	GO:0004843	ubiquitin-specific protease activity	2	2	GO:0019783, GO:0036459	small conjugating protein-specific protease activity, ubiquitinyl hydrolase activity
4	GO:0000149	SNARE binding	2	2	GO:0005515	protein binding
6	GO:0004514	nicotinate-nucleotide diphosphorylase (carboxylating) activity	2	2	GO:0016763	transferase activity, transferring pentosyl groups
6	GO:0017172	cysteine dioxygenase activity	2	2	GO:0016702	oxidoreductase activity, acting on single donors with incorporation of molecular oxygen, incorporation of two atoms of oxygen
10	GO:0008094	DNA-dependent ATPase activity	3	1.96	GO:0042623	ATPase activity, coupled
4	GO:0005057	receptor signaling protein activity	4	1.92	GO:0004871	signal transducer activity
4	GO:0016765	transferase activity, transferring alkyl or aryl (other than methyl) groups	4	1.92	GO:0016740	transferase activity
4	GO:0016638	oxidoreductase activity, acting on the CH-NH2 group of donors	4	1.92	GO:0016491	oxidoreductase activity
2	GO:0000988	protein binding transcription factor activity	8	1.93	GO:0003674	molecular_function
5	GO:0051020	GTPase binding	8	1.87	GO:0019899	enzyme binding
5	GO:0016783	sulfurtransferase activity	3	1.8	GO:0016782	transferase activity, transferring sulfur-containing groups
6	GO:0034061	DNA polymerase activity	3	1.8	GO:0016779	nucleotidyltransferase activity
4	GO:0001076	RNA polymerase II transcription factor binding transcription factor activity	3	1.8	GO:0000989	transcription factor binding transcription factor activity
5	GO:0016876	ligase activity, forming aminoacyl-tRNA and related compounds	5	1.8	GO:0016875	ligase activity, forming carbon-oxygen bonds
10	GO:0005231	excitatory extracellular ligand-gated ion channel activity	3	1.8	GO:0005230	extracellular ligand-gated ion channel activity
7	GO:0019199	transmembrane receptor protein kinase activity	3	1.8	GO:0004888, GO:0004672	transmembrane signaling receptor activity, protein kinase activity
11	GO:0005451	monovalent cation:proton antiporter activity	3	1.8	GO:0015299, GO:0015491	solute:proton antiporter activity, cation:cation antiporter activity
3	GO:1901681	sulfur compound binding	3	1.8	GO:0005488	binding
4	GO:0019887	protein kinase regulator activity	3	1.8	GO:0019207	kinase regulator activity
5	GO:0005548	phospholipid transporter activity	3	1.8	GO:0005319	lipid transporter activity
7	GO:0047661	amino-acid racemase activity	3	1.8	GO:0036361	racemase activity, acting on amino acids and derivatives
5	GO:0016646	oxidoreductase activity, acting on the CH-NH group of donors, NAD or NADP as acceptor	3	1.8	GO:0016645	oxidoreductase activity, acting on the CH-NH group of donors
6	GO:0016417	S-acyltransferase activity	5	1.8	GO:0016747	transferase activity, transferring acyl groups other than amino-acyl groups
4	GO:0043177	organic acid binding	5	1.8	GO:0036094	small molecule binding
6	GO:0008374	O-acyltransferase activity	3	1.72	GO:0016747	transferase activity, transferring acyl groups other than amino-acyl groups
4	GO:0005319	lipid transporter activity	4	1.68	GO:0022892	substrate-specific transporter activity
6	GO:0004611	phosphoenolpyruvate carboxykinase activity	2	1.6	GO:0016831	carboxy-lyase activity
4	GO:0030674	protein binding, bridging	2	1.6	GO:0005515, GO:0060090	protein binding, binding, bridging
6	GO:0004576	oligosaccharyl transferase activity	2	1.6	GO:0016758	transferase activity, transferring hexosyl groups
8	GO:0004683	calmodulin-dependent protein kinase activity	2	1.6	GO:0004674	protein serine/threonine kinase activity
6	GO:0005092	GDP-dissociation inhibitor activity	2	1.6	GO:0005083	small GTPase regulator activity
6	GO:0015923	mannosidase activity	2	1.6	GO:0004553	hydrolase activity, hydrolyzing O-glycosyl compounds
9	GO:0005217	intracellular ligand-gated ion channel activity	3	1.56	GO:0015276	ligand-gated ion channel activity
11	GO:0015278	calcium-release channel activity	3	1.56	GO:0005262, GO:0015276	calcium channel activity, ligand-gated ion channel activity
4	GO:0016627	oxidoreductase activity, acting on the CH-CH group of donors	3	1.56	GO:0016491	oxidoreductase activity
9	GO:0005227	calcium activated cation channel activity	3	1.56	GO:0005261, GO:0022839	cation channel activity, ion gated channel activity
7	GO:0022839	ion gated channel activity	3	1.56	GO:0022836	gated channel activity
6	GO:0015297	antiporter activity	6	1.47	GO:0015291	secondary active transmembrane transporter activity
3	GO:0010576	metalloenzyme regulator activity	4	1.44	GO:0030234	enzyme regulator activity
9	GO:0070035	purine NTP-dependent helicase activity	3	1.42	GO:0004386	helicase activity
9	GO:0003678	DNA helicase activity	2	1.36	GO:0004386	helicase activity
6	GO:0015926	glucosidase activity	3	1.32	GO:0004553	hydrolase activity, hydrolyzing O-glycosyl compounds
6	GO:0043566	structure-specific DNA binding	3	1.32	GO:0003677	DNA binding
8	GO:0015108	chloride transmembrane transporter activity	3	1.32	GO:0015103	inorganic anion transmembrane transporter activity
6	GO:0019200	carbohydrate kinase activity	3	1.32	GO:0016301	kinase activity
7	GO:0008528	G-protein coupled peptide receptor activity	3	1.32	GO:0004930, GO:0001653	G-protein coupled receptor activity, peptide receptor activity
7	GO:0015298	solute:cation antiporter activity	4	1.25	GO:0015297, GO:0008324	antiporter activity, cation transmembrane transporter activity
6	GO:0008757	S-adenosylmethionine-dependent methyltransferase activity	2	1.22	GO:0008168	methyltransferase activity
6	GO:0008066	glutamate receptor activity	2	1.2	GO:0004888	transmembrane signaling receptor activity
7	GO:0090599	alpha-glucosidase activity	2	1.2	GO:0015926	glucosidase activity
7	GO:1901981	phosphatidylinositol phosphate binding	2	1.2	GO:0035091	phosphatidylinositol binding
8	GO:0004702	receptor signaling protein serine/threonine kinase activity	2	1.2	GO:0005057, GO:0004674	receptor signaling protein activity, protein serine/threonine kinase activity
6	GO:0015928	fucosidase activity	2	1.2	GO:0004553	hydrolase activity, hydrolyzing O-glycosyl compounds
7	GO:0019783	small conjugating protein-specific protease activity	2	1.2	GO:0008234	cysteine-type peptidase activity
6	GO:0004645	phosphorylase activity	2	1.2	GO:0016758	transferase activity, transferring hexosyl groups
6	GO:0004448	isocitrate dehydrogenase activity	2	1.2	GO:0016616	oxidoreductase activity, acting on the CH-OH group of donors, NAD or NADP as acceptor
5	GO:0004659	prenyltransferase activity	2	1.2	GO:0016765	transferase activity, transferring alkyl or aryl (other than methyl) groups
9	GO:0005254	chloride channel activity	2	1.2	GO:0005253, GO:0015108	anion channel activity, chloride transmembrane transporter activity
8	GO:0015296	anion:cation symporter activity	2	1.2	GO:0015294, GO:0008509	solute:cation symporter activity, anion transmembrane transporter activity
4	GO:0042802	identical protein binding	2	1.2	GO:0005515	protein binding
9	GO:0008308	voltage-gated anion channel activity	2	1.2	GO:0005244, GO:0005253	voltage-gated ion channel activity, anion channel activity
5	GO:0016709	oxidoreductase activity, acting on paired donors, with incorporation or reduction of molecular oxygen, NAD(P)H as one donor, and incorporation of one atom of oxygen	2	1.2	GO:0004497, GO:0016705	monooxygenase activity, oxidoreductase activity, acting on paired donors, with incorporation or reduction of molecular oxygen
7	GO:0031127	alpha-(1,2)-fucosyltransferase activity	2	1.2	GO:0008417	fucosyltransferase activity
6	GO:0044822	poly(A) RNA binding	2	1.2	GO:0003723	RNA binding
7	GO:0015301	anion:anion antiporter activity	2	1.2	GO:0015297, GO:0008509	antiporter activity, anion transmembrane transporter activity
7	GO:0008443	phosphofructokinase activity	2	1.2	GO:0016773, GO:0019200	phosphotransferase activity, alcohol group as acceptor, carbohydrate kinase activity
5	GO:0016811	hydrolase activity, acting on carbon-nitrogen (but not peptide) bonds, in linear amides	2	1.2	GO:0016810	hydrolase activity, acting on carbon-nitrogen (but not peptide) bonds
7	GO:0003690	double-stranded DNA binding	2	1.2	GO:0043566	structure-specific DNA binding
4	GO:0019888	protein phosphatase regulator activity	2	1.2	GO:0019208	phosphatase regulator activity
8	GO:0008188	neuropeptide receptor activity	2	1.2	GO:0030594, GO:0008528	neurotransmitter receptor activity, G-protein coupled peptide receptor activity
6	GO:0070001	aspartic-type peptidase activity	2	1.2	GO:0070011	peptidase activity, acting on L-amino acid peptides
6	GO:0070566	adenylyltransferase activity	2	1.2	GO:0016779	nucleotidyltransferase activity
9	GO:0046915	transition metal ion transmembrane transporter activity	2	1.2	GO:0046873	metal ion transmembrane transporter activity
6	GO:0004470	malic enzyme activity	2	1.2	GO:0016615	malate dehydrogenase activity
5	GO:0016755	transferase activity, transferring amino-acyl groups	2	1.2	GO:0016746	transferase activity, transferring acyl groups
8	GO:0015491	cation:cation antiporter activity	3	1.08	GO:0015298	solute:cation antiporter activity
4	GO:0016840	carbon-nitrogen lyase activity	3	1.08	GO:0016829	lyase activity
4	GO:0016645	oxidoreductase activity, acting on the CH-NH group of donors	3	1.08	GO:0016491	oxidoreductase activity
3	GO:0019207	kinase regulator activity	3	1.08	GO:0030234	enzyme regulator activity
4	GO:0016875	ligase activity, forming carbon-oxygen bonds	5	1.08	GO:0016874	ligase activity
6	GO:0036361	racemase activity, acting on amino acids and derivatives	3	1.08	GO:0016855	racemase and epimerase activity, acting on amino acids and derivatives
8	GO:0046943	carboxylic acid transmembrane transporter activity	2	0.96	GO:0008514, GO:0005342	organic anion transmembrane transporter activity, organic acid transmembrane transporter activity
3	GO:0060090	binding, bridging	2	0.96	GO:0005488	binding
5	GO:0016799	hydrolase activity, hydrolyzing N-glycosyl compounds	2	0.82	GO:0016798	hydrolase activity, acting on glycosyl bonds
5	GO:0001653	peptide receptor activity	3	0.79	GO:0038023	signaling receptor activity
7	GO:0015103	inorganic anion transmembrane transporter activity	3	0.79	GO:0008509	anion transmembrane transporter activity
4	GO:0016854	racemase and epimerase activity	4	0.75	GO:0016853	isomerase activity
5	GO:0030594	neurotransmitter receptor activity	2	0.72	GO:0038023	signaling receptor activity
5	GO:0005342	organic acid transmembrane transporter activity	2	0.72	GO:0022891	substrate-specific transmembrane transporter activity
5	GO:0016615	malate dehydrogenase activity	2	0.72	GO:0016614	oxidoreductase activity, acting on CH-OH group of donors
8	GO:0005253	anion channel activity	2	0.72	GO:0005216, GO:0008509	ion channel activity, anion transmembrane transporter activity
3	GO:0019208	phosphatase regulator activity	2	0.72	GO:0030234	enzyme regulator activity
5	GO:0016855	racemase and epimerase activity, acting on amino acids and derivatives	3	0.65	GO:0016854	racemase and epimerase activity
7	GO:0008514	organic anion transmembrane transporter activity	2	0.58	GO:0008509	anion transmembrane transporter activity

## Sheet: Decreased_Biological_process
LevelGO	Term(Acc)	Term(Name)	Sequences	Score	Parents(Acc)	Parents(Name)
2	GO:0008152	metabolic process	1052	296.69	GO:0008150	biological_process
3	GO:0044763	single-organism cellular process	700	179.17	GO:0044699, GO:0009987	single-organism process, cellular process
2	GO:0044699	single-organism process	860	178.17	GO:0008150	biological_process
5	GO:0007165	signal transduction	351	157.15	GO:0044700, GO:0007154, GO:0050794, GO:0051716	single organism signaling, cell communication, regulation of cellular process, cellular response to stimulus
2	GO:0009987	cellular process	1082	145.04	GO:0008150	biological_process
4	GO:0055114	oxidation-reduction process	137	124.8	GO:0044710	single-organism metabolic process
4	GO:0050794	regulation of cellular process	481	122.44	GO:0009987, GO:0050789	cellular process, regulation of biological process
7	GO:0007186	G-protein coupled receptor signaling pathway	124	115.68	GO:0007166	cell surface receptor signaling pathway
3	GO:0044710	single-organism metabolic process	380	109.39	GO:0008152, GO:0044699	metabolic process, single-organism process
6	GO:0016310	phosphorylation	151	103.15	GO:0006796	phosphate-containing compound metabolic process
3	GO:0044238	primary metabolic process	699	101.41	GO:0008152	metabolic process
3	GO:0051716	cellular response to stimulus	368	96.87	GO:0050896, GO:0009987	response to stimulus, cellular process
4	GO:0007154	cell communication	355	95.52	GO:0044763	single-organism cellular process
7	GO:0006464	cellular protein modification process	213	95.2	GO:0044267, GO:0036211	cellular protein metabolic process, protein modification process
3	GO:0044700	single organism signaling	352	94.97	GO:0023052, GO:0044699	signaling, single-organism process
5	GO:0006796	phosphate-containing compound metabolic process	340	92.25	GO:0006793	phosphorus metabolic process
6	GO:0007166	cell surface receptor signaling pathway	159	89.93	GO:0007165	signal transduction
3	GO:0071704	organic substance metabolic process	717	88.53	GO:0008152	metabolic process
5	GO:0019538	protein metabolic process	338	88.26	GO:0043170, GO:0044238	macromolecule metabolic process, primary metabolic process
3	GO:0044237	cellular metabolic process	665	87.37	GO:0008152, GO:0009987	metabolic process, cellular process
5	GO:0044260	cellular macromolecule metabolic process	417	86.72	GO:0044237, GO:0043170	cellular metabolic process, macromolecule metabolic process
8	GO:0006468	protein phosphorylation	96	85.31	GO:0016310, GO:0006464	phosphorylation, cellular protein modification process
4	GO:0043170	macromolecule metabolic process	497	83.88	GO:0071704	organic substance metabolic process
2	GO:0050896	response to stimulus	418	83.66	GO:0008150	biological_process
6	GO:0044267	cellular protein metabolic process	266	81.76	GO:0019538, GO:0044260	protein metabolic process, cellular macromolecule metabolic process
10	GO:0006355	regulation of transcription, DNA-templated	85	79.19	GO:2000112, GO:0006351, GO:0010468, GO:2001141	regulation of cellular macromolecule biosynthetic process, transcription, DNA-templated, regulation of gene expression, regulation of RNA biosynthetic process
3	GO:0050789	regulation of biological process	502	77.93	GO:0065007, GO:0008150	biological regulation, biological_process
4	GO:0006810	transport	208	75.17	GO:0051234	establishment of localization
6	GO:0035556	intracellular signal transduction	134	74.06	GO:0007165	signal transduction
6	GO:0055085	transmembrane transport	94	72.13	GO:0044765, GO:0044763	single-organism transport, single-organism cellular process
6	GO:0006508	proteolysis	89	67.08	GO:0019538	protein metabolic process
5	GO:0044765	single-organism transport	144	65.17	GO:1902578, GO:0044699, GO:0006810	single-organism localization, single-organism process, transport
9	GO:0006351	transcription, DNA-templated	98	59.46	GO:0010467, GO:0034645, GO:0032774	gene expression, cellular macromolecule biosynthetic process, RNA biosynthetic process
6	GO:0034645	cellular macromolecule biosynthetic process	155	57.71	GO:0009059, GO:0044260, GO:0044249	macromolecule biosynthetic process, cellular macromolecule metabolic process, cellular biosynthetic process
6	GO:0036211	protein modification process	213	57.12	GO:0019538, GO:0043412	protein metabolic process, macromolecule modification
2	GO:0023052	signaling	352	57.06	GO:0008150	biological_process
7	GO:0007264	small GTPase mediated signal transduction	90	56.76	GO:0035556	intracellular signal transduction
4	GO:0006793	phosphorus metabolic process	341	55.57	GO:0044237	cellular metabolic process
5	GO:0010467	gene expression	143	52.19	GO:0043170	macromolecule metabolic process
2	GO:0065007	biological regulation	510	49.39	GO:0008150	biological_process
3	GO:0051234	establishment of localization	208	49.2	GO:0051179	localization
9	GO:2001141	regulation of RNA biosynthetic process	86	48.52	GO:0032774, GO:0031326, GO:0010556, GO:0051252	RNA biosynthetic process, regulation of cellular biosynthetic process, regulation of macromolecule biosynthetic process, regulation of RNA metabolic process
7	GO:2000112	regulation of cellular macromolecule biosynthetic process	88	48.08	GO:0031326, GO:0034645, GO:0010556	regulation of cellular biosynthetic process, cellular macromolecule biosynthetic process, regulation of macromolecule biosynthetic process
6	GO:0010468	regulation of gene expression	87	47.77	GO:0010467, GO:0060255	gene expression, regulation of macromolecule metabolic process
9	GO:0035335	peptidyl-tyrosine dephosphorylation	43	43	GO:0006470	protein dephosphorylation
4	GO:0044249	cellular biosynthetic process	203	42.61	GO:0009058, GO:0044237	biosynthetic process, cellular metabolic process
3	GO:1902578	single-organism localization	144	40.02	GO:0044699, GO:0051179	single-organism process, localization
3	GO:0006950	response to stress	61	39.89	GO:0050896	response to stimulus
2	GO:0051179	localization	208	39.05	GO:0008150	biological_process
5	GO:0043412	macromolecule modification	215	38.69	GO:0043170	macromolecule metabolic process
8	GO:0032774	RNA biosynthetic process	99	36.28	GO:0009059, GO:0034654, GO:0016070	macromolecule biosynthetic process, nucleobase-containing compound biosynthetic process, RNA metabolic process
15	GO:0043547	positive regulation of GTPase activity	51	35.88	GO:0043087, GO:0051345	regulation of GTPase activity, positive regulation of hydrolase activity
5	GO:0009059	macromolecule biosynthetic process	156	34.99	GO:1901576, GO:0043170	organic substance biosynthetic process, macromolecule metabolic process
6	GO:0016311	dephosphorylation	63	33.64	GO:0006796	phosphate-containing compound metabolic process
4	GO:1901576	organic substance biosynthetic process	209	31.97	GO:0071704, GO:0009058	organic substance metabolic process, biosynthetic process
3	GO:0007155	cell adhesion	38	31.52	GO:0022610	biological adhesion
6	GO:0090304	nucleic acid metabolic process	168	31.39	GO:0043170, GO:0006139	macromolecule metabolic process, nucleobase-containing compound metabolic process
3	GO:0009058	biosynthetic process	216	30.13	GO:0008152	metabolic process
7	GO:0016070	RNA metabolic process	129	29.95	GO:0044260, GO:0090304	cellular macromolecule metabolic process, nucleic acid metabolic process
5	GO:0006139	nucleobase-containing compound metabolic process	291	29.79	GO:0034641, GO:0046483, GO:0006725, GO:1901360, GO:0044238	cellular nitrogen compound metabolic process, heterocycle metabolic process, cellular aromatic compound metabolic process, organic cyclic compound metabolic process, primary metabolic process
6	GO:0031326	regulation of cellular biosynthetic process	89	29.73	GO:0044249, GO:0009889, GO:0031323	cellular biosynthetic process, regulation of biosynthetic process, regulation of cellular metabolic process
6	GO:0010556	regulation of macromolecule biosynthetic process	89	29.45	GO:0009059, GO:0009889, GO:0060255	macromolecule biosynthetic process, regulation of biosynthetic process, regulation of macromolecule metabolic process
8	GO:0051252	regulation of RNA metabolic process	86	29.4	GO:0019219, GO:0016070, GO:0060255	regulation of nucleobase-containing compound metabolic process, RNA metabolic process, regulation of macromolecule metabolic process
8	GO:0006470	protein dephosphorylation	46	28.8	GO:0016311, GO:0006464	dephosphorylation, cellular protein modification process
4	GO:0005975	carbohydrate metabolic process	77	28.66	GO:0071704, GO:0044238	organic substance metabolic process, primary metabolic process
12	GO:0006184	GTP catabolic process	71	28.53	GO:0009154, GO:1901069, GO:0009207, GO:0046039	purine ribonucleotide catabolic process, guanosine-containing compound catabolic process, purine ribonucleoside triphosphate catabolic process, GTP metabolic process
6	GO:0015031	protein transport	36	28.32	GO:0008104, GO:0045184, GO:0071702	protein localization, establishment of protein localization, organic substance transport
6	GO:0006811	ion transport	68	26.41	GO:0044765	single-organism transport
11	GO:0009154	purine ribonucleotide catabolic process	86	25.65	GO:0006195, GO:0009150, GO:0009261	purine nucleotide catabolic process, purine ribonucleotide metabolic process, ribonucleotide catabolic process
11	GO:0009207	purine ribonucleoside triphosphate catabolic process	86	25.65	GO:0009203, GO:0009146, GO:0009205	ribonucleoside triphosphate catabolic process, purine nucleoside triphosphate catabolic process, purine ribonucleoside triphosphate metabolic process
8	GO:0006486	protein glycosylation	25	24.2	GO:0043413, GO:0009101, GO:0044763, GO:0006464	macromolecule glycosylation, glycoprotein biosynthetic process, single-organism cellular process, cellular protein modification process
6	GO:0034654	nucleobase-containing compound biosynthetic process	121	24.17	GO:0019438, GO:0044271, GO:0018130, GO:0006139, GO:1901362	aromatic compound biosynthetic process, cellular nitrogen compound biosynthetic process, heterocycle biosynthetic process, nucleobase-containing compound metabolic process, organic cyclic compound biosynthetic process
14	GO:0043087	regulation of GTPase activity	51	23.69	GO:0033124, GO:0051336	regulation of GTP catabolic process, regulation of hydrolase activity
5	GO:0016192	vesicle-mediated transport	45	23.55	GO:0006810	transport
7	GO:0034220	ion transmembrane transport	42	22.94	GO:0055085, GO:0006811	transmembrane transport, ion transport
7	GO:0051345	positive regulation of hydrolase activity	53	22.21	GO:0051336, GO:0043085	regulation of hydrolase activity, positive regulation of catalytic activity
4	GO:1901360	organic cyclic compound metabolic process	300	21.92	GO:0071704	organic substance metabolic process
10	GO:0016567	protein ubiquitination	21	21	GO:0032446	protein modification by small protein conjugation
5	GO:0071702	organic substance transport	47	20.82	GO:0006810	transport
4	GO:0046483	heterocycle metabolic process	298	20.62	GO:0044237	cellular metabolic process
4	GO:0034641	cellular nitrogen compound metabolic process	301	20.57	GO:0006807, GO:0044237	nitrogen compound metabolic process, cellular metabolic process
5	GO:0050790	regulation of catalytic activity	80	19.98	GO:0065009, GO:0019222	regulation of molecular function, regulation of metabolic process
5	GO:0031323	regulation of cellular metabolic process	147	19.86	GO:0019222, GO:0050794, GO:0044237	regulation of metabolic process, regulation of cellular process, cellular metabolic process
6	GO:0019219	regulation of nucleobase-containing compound metabolic process	140	19.82	GO:0006139, GO:0080090, GO:0051171, GO:0031323	nucleobase-containing compound metabolic process, regulation of primary metabolic process, regulation of nitrogen compound metabolic process, regulation of cellular metabolic process
4	GO:0006725	cellular aromatic compound metabolic process	295	19.52	GO:0044237	cellular metabolic process
5	GO:0060255	regulation of macromolecule metabolic process	108	19.48	GO:0019222, GO:0043170	regulation of metabolic process, macromolecule metabolic process
10	GO:0009150	purine ribonucleotide metabolic process	98	19.28	GO:0006163, GO:0009259	purine nucleotide metabolic process, ribonucleotide metabolic process
4	GO:0006629	lipid metabolic process	41	19.22	GO:0071704, GO:0044710, GO:0044238	organic substance metabolic process, single-organism metabolic process, primary metabolic process
7	GO:0006812	cation transport	46	19.12	GO:0006811	ion transport
7	GO:0007229	integrin-mediated signaling pathway	19	19	GO:0007166	cell surface receptor signaling pathway
2	GO:0022610	biological adhesion	38	18.91	GO:0008150	biological_process
10	GO:0046130	purine ribonucleoside catabolic process	86	18.8	GO:0042454, GO:0046128, GO:0006152	ribonucleoside catabolic process, purine ribonucleoside metabolic process, purine nucleoside catabolic process
5	GO:1901362	organic cyclic compound biosynthetic process	128	18.75	GO:1901576, GO:1901360	organic substance biosynthetic process, organic cyclic compound metabolic process
5	GO:0018130	heterocycle biosynthetic process	127	18.15	GO:0046483, GO:0044249	heterocycle metabolic process, cellular biosynthetic process
3	GO:0006807	nitrogen compound metabolic process	324	17.99	GO:0008152	metabolic process
6	GO:0051336	regulation of hydrolase activity	66	17.86	GO:0050790	regulation of catalytic activity
4	GO:0019222	regulation of metabolic process	170	17.85	GO:0050789, GO:0008152	regulation of biological process, metabolic process
5	GO:0009889	regulation of biosynthetic process	89	17.84	GO:0019222, GO:0009058	regulation of metabolic process, biosynthetic process
10	GO:0006195	purine nucleotide catabolic process	86	17.49	GO:0006163, GO:0072523, GO:0009166	purine nucleotide metabolic process, purine-containing compound catabolic process, nucleotide catabolic process
5	GO:0044723	single-organism carbohydrate metabolic process	59	17.26	GO:0044710, GO:0005975	single-organism metabolic process, carbohydrate metabolic process
5	GO:0044271	cellular nitrogen compound biosynthetic process	126	17.26	GO:0034641, GO:0044249	cellular nitrogen compound metabolic process, cellular biosynthetic process
11	GO:1901069	guanosine-containing compound catabolic process	71	17.12	GO:1901068, GO:0046130	guanosine-containing compound metabolic process, purine ribonucleoside catabolic process
11	GO:0046039	GTP metabolic process	71	17.12	GO:1901068, GO:0009150, GO:0009205	guanosine-containing compound metabolic process, purine ribonucleotide metabolic process, purine ribonucleoside triphosphate metabolic process
9	GO:0098662	inorganic cation transmembrane transport	26	17.02	GO:0055085, GO:0098655, GO:0098660, GO:0006811	transmembrane transport, cation transmembrane transport, inorganic ion transmembrane transport, ion transport
4	GO:0008104	protein localization	36	16.99	GO:0033036	macromolecule localization
10	GO:0018108	peptidyl-tyrosine phosphorylation	17	17	GO:0018212, GO:0006468	peptidyl-tyrosine modification, protein phosphorylation
5	GO:0045184	establishment of protein localization	36	16.99	GO:0051234, GO:0008104	establishment of localization, protein localization
4	GO:1901564	organonitrogen compound metabolic process	157	16.94	GO:0071704, GO:0006807	organic substance metabolic process, nitrogen compound metabolic process
4	GO:1901135	carbohydrate derivative metabolic process	147	16.49	GO:0071704	organic substance metabolic process
4	GO:0007049	cell cycle	26	16.46	GO:0044763	single-organism cellular process
7	GO:0006259	DNA metabolic process	34	16.37	GO:0044260, GO:0090304	cellular macromolecule metabolic process, nucleic acid metabolic process
7	GO:0006457	protein folding	17	16.36	GO:0044267	cellular protein metabolic process
4	GO:0007275	multicellular organismal development	17	16.05	GO:0044767, GO:0044707	single-organism developmental process, single-multicellular organism process
10	GO:0009205	purine ribonucleoside triphosphate metabolic process	88	15.82	GO:0009144, GO:0009199	purine nucleoside triphosphate metabolic process, ribonucleoside triphosphate metabolic process
10	GO:0009261	ribonucleotide catabolic process	86	15.39	GO:1901136, GO:0009259, GO:0009166	carbohydrate derivative catabolic process, ribonucleotide metabolic process, nucleotide catabolic process
10	GO:0009203	ribonucleoside triphosphate catabolic process	86	15.39	GO:0009143, GO:0009199	nucleoside triphosphate catabolic process, ribonucleoside triphosphate metabolic process
10	GO:0009146	purine nucleoside triphosphate catabolic process	86	15.39	GO:0009143, GO:0009144	nucleoside triphosphate catabolic process, purine nucleoside triphosphate metabolic process
5	GO:0019438	aromatic compound biosynthetic process	123	15.32	GO:0006725, GO:0044249	cellular aromatic compound metabolic process, cellular biosynthetic process
7	GO:0006412	translation	26	15.18	GO:0044267, GO:0010467, GO:0034645	cellular protein metabolic process, gene expression, cellular macromolecule biosynthetic process
6	GO:0045454	cell redox homeostasis	15	15	GO:0050794, GO:0019725	regulation of cellular process, cellular homeostasis
16	GO:0032320	positive regulation of Ras GTPase activity	24	14.8	GO:0032318, GO:0043547	regulation of Ras GTPase activity, positive regulation of GTPase activity
7	GO:0006886	intracellular protein transport	17	14.54	GO:0015031, GO:0034613, GO:0046907	protein transport, cellular protein localization, intracellular transport
7	GO:0043413	macromolecule glycosylation	25	14.52	GO:0043412, GO:0070085	macromolecule modification, glycosylation
7	GO:0009101	glycoprotein biosynthetic process	25	14.52	GO:1901137, GO:0034645, GO:0009100	carbohydrate derivative biosynthetic process, cellular macromolecule biosynthetic process, glycoprotein metabolic process
9	GO:0009166	nucleotide catabolic process	90	14.49	GO:1901292, GO:0009117	nucleoside phosphate catabolic process, nucleotide metabolic process
8	GO:0030001	metal ion transport	35	14.38	GO:0006812	cation transport
12	GO:0006200	ATP catabolic process	15	14.22	GO:0009169, GO:0009154, GO:0046130, GO:0046034, GO:0009207	purine ribonucleoside monophosphate catabolic process, purine ribonucleotide catabolic process, purine ribonucleoside catabolic process, ATP metabolic process, purine ribonucleoside triphosphate catabolic process
13	GO:0033124	regulation of GTP catabolic process	51	14.21	GO:0033121, GO:0006184, GO:0009118	regulation of purine nucleotide catabolic process, GTP catabolic process, regulation of nucleoside metabolic process
4	GO:0044712	single-organism catabolic process	124	13.69	GO:0044710, GO:0009056	single-organism metabolic process, catabolic process
5	GO:0046907	intracellular transport	31	13.61	GO:0051649, GO:0006810	establishment of localization in cell, transport
6	GO:0070085	glycosylation	27	13.51	GO:0044723	single-organism carbohydrate metabolic process
4	GO:0006996	organelle organization	52	13.46	GO:0016043, GO:0009987	cellular component organization, cellular process
5	GO:0080090	regulation of primary metabolic process	160	13.47	GO:0019222, GO:0044238	regulation of metabolic process, primary metabolic process
8	GO:0009117	nucleotide metabolic process	122	13.4	GO:0006753	nucleoside phosphate metabolic process
6	GO:0043085	positive regulation of catalytic activity	53	13.32	GO:0050790, GO:0044093	regulation of catalytic activity, positive regulation of molecular function
9	GO:0032446	protein modification by small protein conjugation	22	13.2	GO:0070647	protein modification by small protein conjugation or removal
17	GO:0032321	positive regulation of Rho GTPase activity	13	13	GO:0032320, GO:0032319	positive regulation of Ras GTPase activity, regulation of Rho GTPase activity
8	GO:0051056	regulation of small GTPase mediated signal transduction	41	12.93	GO:1902531, GO:0007264	regulation of intracellular signal transduction, small GTPase mediated signal transduction
9	GO:0006163	purine nucleotide metabolic process	98	12.82	GO:0009117, GO:0072521	nucleotide metabolic process, purine-containing compound metabolic process
4	GO:1901575	organic substance catabolic process	141	12.8	GO:0071704, GO:0009056	organic substance metabolic process, catabolic process
4	GO:0051301	cell division	17	12.7	GO:0044763	single-organism cellular process
5	GO:1901137	carbohydrate derivative biosynthetic process	45	12.65	GO:1901135, GO:1901576	carbohydrate derivative metabolic process, organic substance biosynthetic process
15	GO:0032318	regulation of Ras GTPase activity	30	12.48	GO:0043087, GO:0046578	regulation of GTPase activity, regulation of Ras protein signal transduction
9	GO:0046128	purine ribonucleoside metabolic process	90	12.29	GO:0042278, GO:0009119	purine nucleoside metabolic process, ribonucleoside metabolic process
3	GO:0065009	regulation of molecular function	81	12.2	GO:0065007	biological regulation
9	GO:0009259	ribonucleotide metabolic process	101	12.17	GO:0019693, GO:0009117	ribose phosphate metabolic process, nucleotide metabolic process
7	GO:0006898	receptor-mediated endocytosis	12	12	GO:0006897	endocytosis
8	GO:0006413	translational initiation	12	12	GO:0006412, GO:0044237	translation, cellular metabolic process
5	GO:1902589	single-organism organelle organization	34	11.97	GO:0006996, GO:0044763	organelle organization, single-organism cellular process
4	GO:0044281	small molecule metabolic process	183	11.89	GO:0044710	single-organism metabolic process
5	GO:0051171	regulation of nitrogen compound metabolic process	140	11.89	GO:0019222, GO:0006807	regulation of metabolic process, nitrogen compound metabolic process
3	GO:0033036	macromolecule localization	43	11.88	GO:0051179	localization
3	GO:0044767	single-organism developmental process	23	11.83	GO:0044699, GO:0032502	single-organism process, developmental process
7	GO:0019752	carboxylic acid metabolic process	45	11.76	GO:0043436	oxoacid metabolic process
9	GO:0042454	ribonucleoside catabolic process	87	11.5	GO:0009164, GO:0009119	nucleoside catabolic process, ribonucleoside metabolic process
5	GO:0019637	organophosphate metabolic process	149	11.43	GO:0071704, GO:0006793	organic substance metabolic process, phosphorus metabolic process
3	GO:0009056	catabolic process	146	11.4	GO:0008152	metabolic process
5	GO:0007010	cytoskeleton organization	29	11.38	GO:0006996	organelle organization
10	GO:0006511	ubiquitin-dependent protein catabolic process	12	11.36	GO:0019941	modification-dependent protein catabolic process
3	GO:0016043	cellular component organization	68	11.36	GO:0071840	cellular component organization or biogenesis
9	GO:0006152	purine nucleoside catabolic process	86	11.28	GO:0042278, GO:0009164, GO:0072523	purine nucleoside metabolic process, nucleoside catabolic process, purine-containing compound catabolic process
5	GO:1901136	carbohydrate derivative catabolic process	91	11.23	GO:1901135, GO:1901575	carbohydrate derivative metabolic process, organic substance catabolic process
6	GO:0006897	endocytosis	18	11.13	GO:0016192	vesicle-mediated transport
6	GO:0030036	actin cytoskeleton organization	21	10.69	GO:0030029, GO:1902589, GO:0007010	actin filament-based process, single-organism organelle organization, cytoskeleton organization
10	GO:1901068	guanosine-containing compound metabolic process	72	10.63	GO:0046128	purine ribonucleoside metabolic process
8	GO:0098660	inorganic ion transmembrane transport	27	10.57	GO:0055085, GO:0034220, GO:0006811	transmembrane transport, ion transmembrane transport, ion transport
6	GO:0072523	purine-containing compound catabolic process	86	10.49	GO:0019439, GO:0046700, GO:1901361, GO:0044270, GO:1901565, GO:0072521	aromatic compound catabolic process, heterocycle catabolic process, organic cyclic compound catabolic process, cellular nitrogen compound catabolic process, organonitrogen compound catabolic process, purine-containing compound metabolic process
8	GO:0006396	RNA processing	23	10.42	GO:0010467, GO:0016070	gene expression, RNA metabolic process
9	GO:0018212	peptidyl-tyrosine modification	17	10.2	GO:0018193	peptidyl-amino acid modification
8	GO:0098655	cation transmembrane transport	26	10.21	GO:0034220, GO:0006812	ion transmembrane transport, cation transport
4	GO:0051649	establishment of localization in cell	37	10.14	GO:0051641, GO:0051234	cellular localization, establishment of localization
5	GO:0019725	cellular homeostasis	18	10.12	GO:0044763, GO:0042592	single-organism cellular process, homeostatic process
9	GO:0006397	mRNA processing	13	10.06	GO:0006396, GO:0016071	RNA processing, mRNA metabolic process
10	GO:0010951	negative regulation of endopeptidase activity	10	10	GO:0052548, GO:0010466	regulation of endopeptidase activity, negative regulation of peptidase activity
17	GO:0032851	positive regulation of Rab GTPase activity	10	10	GO:0032320, GO:0032313	positive regulation of Ras GTPase activity, regulation of Rab GTPase activity
9	GO:0046578	regulation of Ras protein signal transduction	34	9.89	GO:0051056, GO:0007265	regulation of small GTPase mediated signal transduction, Ras protein signal transduction
3	GO:0044707	single-multicellular organism process	18	9.84	GO:0032501, GO:0044699	multicellular organismal process, single-organism process
5	GO:0071822	protein complex subunit organization	32	9.85	GO:0043933	macromolecular complex subunit organization
8	GO:0006281	DNA repair	13	9.72	GO:0006259, GO:0044710, GO:0044763, GO:0006974	DNA metabolic process, single-organism metabolic process, single-organism cellular process, cellular response to DNA damage stimulus
9	GO:0009199	ribonucleoside triphosphate metabolic process	89	9.62	GO:0009141	nucleoside triphosphate metabolic process
6	GO:0006915	apoptotic process	14	9.53	GO:0012501	programmed cell death
9	GO:0009144	purine nucleoside triphosphate metabolic process	88	9.49	GO:0009141	nucleoside triphosphate metabolic process
8	GO:0018193	peptidyl-amino acid modification	27	9.26	GO:0006464	cellular protein modification process
11	GO:0046034	ATP metabolic process	17	9.25	GO:0046128, GO:0009150, GO:0009205, GO:0009167	purine ribonucleoside metabolic process, purine ribonucleotide metabolic process, purine ribonucleoside triphosphate metabolic process, purine ribonucleoside monophosphate metabolic process
9	GO:0009143	nucleoside triphosphate catabolic process	86	9.23	GO:1901292, GO:0009141	nucleoside phosphate catabolic process, nucleoside triphosphate metabolic process
8	GO:1901292	nucleoside phosphate catabolic process	91	9.06	GO:0044712, GO:0034655, GO:0006753, GO:0046434	single-organism catabolic process, nucleobase-containing compound catabolic process, nucleoside phosphate metabolic process, organophosphate catabolic process
4	GO:0006979	response to oxidative stress	9	9	GO:0006950	response to stress
10	GO:0006096	glycolytic process	9	9	GO:0044763, GO:0006091, GO:0044724, GO:0006090	single-organism cellular process, generation of precursor metabolites and energy, single-organism carbohydrate catabolic process, pyruvate metabolic process
11	GO:0070588	calcium ion transmembrane transport	9	9	GO:0098662, GO:0034220, GO:0006816	inorganic cation transmembrane transport, ion transmembrane transport, calcium ion transport
9	GO:0010466	negative regulation of peptidase activity	13	9	GO:0051346, GO:0052547	negative regulation of hydrolase activity, regulation of peptidase activity
4	GO:0044248	cellular catabolic process	119	8.93	GO:0044237, GO:0009056	cellular metabolic process, catabolic process
6	GO:0006461	protein complex assembly	26	8.81	GO:0070271, GO:0065003, GO:0071822	protein complex biogenesis, macromolecular complex assembly, protein complex subunit organization
11	GO:0033121	regulation of purine nucleotide catabolic process	52	8.74	GO:1900542, GO:0006195, GO:0030811	regulation of purine nucleotide metabolic process, purine nucleotide catabolic process, regulation of nucleotide catabolic process
8	GO:0009118	regulation of nucleoside metabolic process	52	8.74	GO:0009116, GO:0019219	nucleoside metabolic process, regulation of nucleobase-containing compound metabolic process
6	GO:0009100	glycoprotein metabolic process	25	8.71	GO:1901135, GO:0019538, GO:0044260	carbohydrate derivative metabolic process, protein metabolic process, cellular macromolecule metabolic process
5	GO:0034613	cellular protein localization	17	8.72	GO:0008104, GO:0070727	protein localization, cellular macromolecule localization
4	GO:0044711	single-organism biosynthetic process	55	8.63	GO:0009058, GO:0044710	biosynthetic process, single-organism metabolic process
7	GO:0006753	nucleoside phosphate metabolic process	124	8.54	GO:0006796, GO:0055086, GO:0019637	phosphate-containing compound metabolic process, nucleobase-containing small molecule metabolic process, organophosphate metabolic process
11	GO:0009169	purine ribonucleoside monophosphate catabolic process	15	8.53	GO:0009158, GO:0009167, GO:0009128	ribonucleoside monophosphate catabolic process, purine ribonucleoside monophosphate metabolic process, purine nucleoside monophosphate catabolic process
8	GO:0015672	monovalent inorganic cation transport	19	8.5	GO:0006812	cation transport
6	GO:0046434	organophosphate catabolic process	96	8.43	GO:1901575, GO:0019637	organic substance catabolic process, organophosphate metabolic process
7	GO:0042981	regulation of apoptotic process	10	8.42	GO:0043067, GO:0006915	regulation of programmed cell death, apoptotic process
4	GO:0044093	positive regulation of molecular function	54	8.35	GO:0065009	regulation of molecular function
10	GO:0006366	transcription from RNA polymerase II promoter	13	8.36	GO:0006351	transcription, DNA-templated
6	GO:0009966	regulation of signal transduction	50	8.15	GO:0048583, GO:0010646, GO:0023051, GO:0007165	regulation of response to stimulus, regulation of cell communication, regulation of signaling, signal transduction
8	GO:0009119	ribonucleoside metabolic process	94	8.11	GO:0009116	nucleoside metabolic process
6	GO:0006836	neurotransmitter transport	8	8	GO:0044765	single-organism transport
11	GO:0071805	potassium ion transmembrane transport	8	8	GO:0071804, GO:0098662, GO:0034220	cellular potassium ion transport, inorganic cation transmembrane transport, ion transmembrane transport
4	GO:0006091	generation of precursor metabolites and energy	19	7.97	GO:0044237	cellular metabolic process
7	GO:0009116	nucleoside metabolic process	97	7.97	GO:1901135, GO:1901564, GO:0055086, GO:1901657	carbohydrate derivative metabolic process, organonitrogen compound metabolic process, nucleobase-containing small molecule metabolic process, glycosyl compound metabolic process
8	GO:0070647	protein modification by small protein conjugation or removal	22	7.92	GO:0006464	cellular protein modification process
5	GO:1901565	organonitrogen compound catabolic process	94	7.83	GO:1901564, GO:1901575	organonitrogen compound metabolic process, organic substance catabolic process
16	GO:0032319	regulation of Rho GTPase activity	13	7.8	GO:0032318, GO:0035023	regulation of Ras GTPase activity, regulation of Rho protein signal transduction
7	GO:1902531	regulation of intracellular signal transduction	41	7.76	GO:0035556, GO:0009966	intracellular signal transduction, regulation of signal transduction
5	GO:0072521	purine-containing compound metabolic process	98	7.69	GO:0034641, GO:1901564, GO:0046483, GO:0006725, GO:1901360	cellular nitrogen compound metabolic process, organonitrogen compound metabolic process, heterocycle metabolic process, cellular aromatic compound metabolic process, organic cyclic compound metabolic process
10	GO:0032012	regulation of ARF protein signal transduction	10	7.6	GO:0032011, GO:0046578	ARF protein signal transduction, regulation of Ras protein signal transduction
7	GO:0007015	actin filament organization	14	7.48	GO:0030036, GO:0071822	actin cytoskeleton organization, protein complex subunit organization
6	GO:0044724	single-organism carbohydrate catabolic process	18	7.46	GO:0044723, GO:0044712, GO:0016052	single-organism carbohydrate metabolic process, single-organism catabolic process, carbohydrate catabolic process
5	GO:0008610	lipid biosynthetic process	18	7.39	GO:0044711, GO:1901576, GO:0006629	single-organism biosynthetic process, organic substance biosynthetic process, lipid metabolic process
8	GO:0042278	purine nucleoside metabolic process	90	7.37	GO:0009116, GO:0072521	nucleoside metabolic process, purine-containing compound metabolic process
2	GO:0071840	cellular component organization or biogenesis	69	7.35	GO:0008150	biological_process
6	GO:0055086	nucleobase-containing small molecule metabolic process	126	7.35	GO:0044763, GO:0044281, GO:0006139	single-organism cellular process, small molecule metabolic process, nucleobase-containing compound metabolic process
6	GO:0019693	ribose phosphate metabolic process	101	7.3	GO:1901135, GO:0006796, GO:0019637	carbohydrate derivative metabolic process, phosphate-containing compound metabolic process, organophosphate metabolic process
5	GO:1901361	organic cyclic compound catabolic process	96	7.24	GO:1901575, GO:1901360	organic substance catabolic process, organic cyclic compound metabolic process
5	GO:0019439	aromatic compound catabolic process	96	7.24	GO:0044248, GO:0006725	cellular catabolic process, cellular aromatic compound metabolic process
5	GO:0044270	cellular nitrogen compound catabolic process	96	7.24	GO:0034641, GO:0044248	cellular nitrogen compound metabolic process, cellular catabolic process
5	GO:0046700	heterocycle catabolic process	96	7.24	GO:0044248, GO:0046483	cellular catabolic process, heterocycle metabolic process
6	GO:0043436	oxoacid metabolic process	45	7.06	GO:0006082	organic acid metabolic process
12	GO:0006182	cGMP biosynthetic process	7	7	GO:0052652, GO:0009152, GO:0046068	cyclic purine nucleotide metabolic process, purine ribonucleotide biosynthetic process, cGMP metabolic process
10	GO:0000413	protein peptidyl-prolyl isomerization	7	7	GO:0018208	peptidyl-proline modification
11	GO:0006334	nucleosome assembly	7	7	GO:0034728, GO:0031497, GO:0006461, GO:0065004	nucleosome organization, chromatin assembly, protein complex assembly, protein-DNA complex assembly
7	GO:0036065	fucosylation	7	7	GO:0070085	glycosylation
7	GO:0090305	nucleic acid phosphodiester bond hydrolysis	8	6.96	GO:0090304	nucleic acid metabolic process
8	GO:0006414	translational elongation	8	6.96	GO:0006412, GO:0034645	translation, cellular macromolecule biosynthetic process
2	GO:0032502	developmental process	23	6.96	GO:0008150	biological_process
8	GO:0009164	nucleoside catabolic process	87	6.9	GO:1901136, GO:0009116, GO:1901658, GO:0034655, GO:1901565	carbohydrate derivative catabolic process, nucleoside metabolic process, glycosyl compound catabolic process, nucleobase-containing compound catabolic process, organonitrogen compound catabolic process
4	GO:0043933	macromolecular complex subunit organization	38	6.9	GO:0016043	cellular component organization
7	GO:0019318	hexose metabolic process	18	6.83	GO:0005996	monosaccharide metabolic process
9	GO:0019941	modification-dependent protein catabolic process	12	6.82	GO:0043632, GO:0051603	modification-dependent macromolecule catabolic process, proteolysis involved in cellular protein catabolic process
3	GO:0051641	cellular localization	37	6.75	GO:0051179	localization
10	GO:0009167	purine ribonucleoside monophosphate metabolic process	20	6.73	GO:0009161, GO:0009126	ribonucleoside monophosphate metabolic process, purine nucleoside monophosphate metabolic process
6	GO:0034655	nucleobase-containing compound catabolic process	94	6.71	GO:0019439, GO:0046700, GO:1901361, GO:0044270, GO:0006139	aromatic compound catabolic process, heterocycle catabolic process, organic cyclic compound catabolic process, cellular nitrogen compound catabolic process, nucleobase-containing compound metabolic process
5	GO:0006974	cellular response to DNA damage stimulus	14	6.69	GO:0033554	cellular response to stress
8	GO:0051260	protein homooligomerization	7	6.6	GO:0051259	protein oligomerization
13	GO:0006098	pentose-phosphate shunt	7	6.6	GO:0006007, GO:0006740	glucose catabolic process, NADPH regeneration
8	GO:0006520	cellular amino acid metabolic process	25	6.57	GO:1901564, GO:0019752, GO:0044238	organonitrogen compound metabolic process, carboxylic acid metabolic process, primary metabolic process
4	GO:0030029	actin filament-based process	21	6.41	GO:0044763	single-organism cellular process
8	GO:0006006	glucose metabolic process	13	6.38	GO:0019318	hexose metabolic process
11	GO:0006357	regulation of transcription from RNA polymerase II promoter	7	6.36	GO:0006366, GO:0006355	transcription from RNA polymerase II promoter, regulation of transcription, DNA-templated
4	GO:0042592	homeostatic process	21	6.31	GO:0065008	regulation of biological quality
5	GO:0044255	cellular lipid metabolic process	24	6.2	GO:0006629, GO:0044237, GO:0044763	lipid metabolic process, cellular metabolic process, single-organism cellular process
7	GO:0016055	Wnt signaling pathway	7	6.2	GO:0007166	cell surface receptor signaling pathway
8	GO:0009141	nucleoside triphosphate metabolic process	91	6.2	GO:0006753	nucleoside phosphate metabolic process
4	GO:0022607	cellular component assembly	32	6.17	GO:0044085, GO:0016043	cellular component biogenesis, cellular component organization
9	GO:0052548	regulation of endopeptidase activity	11	6.13	GO:0052547	regulation of peptidase activity
5	GO:1901566	organonitrogen compound biosynthetic process	32	6.11	GO:1901576, GO:1901564	organic substance biosynthetic process, organonitrogen compound metabolic process
11	GO:0009152	purine ribonucleotide biosynthetic process	11	6.12	GO:0009260, GO:0009150, GO:0006164	ribonucleotide biosynthetic process, purine ribonucleotide metabolic process, purine nucleotide biosynthetic process
3	GO:0032259	methylation	7	6.13	GO:0008152	metabolic process
8	GO:0016071	mRNA metabolic process	13	6.03	GO:0016070	RNA metabolic process
5	GO:0007018	microtubule-based movement	8	6.02	GO:0006928, GO:0007017	cellular component movement, microtubule-based process
10	GO:0038032	termination of G-protein coupled receptor signaling pathway	6	6	GO:0045744, GO:0023021	negative regulation of G-protein coupled receptor protein signaling pathway, termination of signal transduction
10	GO:0006352	DNA-templated transcription, initiation	8	6	GO:0006351, GO:0032774	transcription, DNA-templated, RNA biosynthetic process
16	GO:0032312	regulation of ARF GTPase activity	6	6	GO:0032012, GO:0032318	regulation of ARF protein signal transduction, regulation of Ras GTPase activity
9	GO:0006814	sodium ion transport	8	6	GO:0030001, GO:0015672	metal ion transport, monovalent inorganic cation transport
16	GO:0032313	regulation of Rab GTPase activity	10	6	GO:0032318, GO:0032483	regulation of Ras GTPase activity, regulation of Rab protein signal transduction
8	GO:0007265	Ras protein signal transduction	34	5.93	GO:0007264	small GTPase mediated signal transduction
2	GO:0032501	multicellular organismal process	18	5.91	GO:0008150	biological_process
4	GO:0023051	regulation of signaling	51	5.89	GO:0044700, GO:0050789	single organism signaling, regulation of biological process
6	GO:0090407	organophosphate biosynthetic process	34	5.8	GO:1901576, GO:0019637	organic substance biosynthetic process, organophosphate metabolic process
4	GO:0007017	microtubule-based process	13	5.81	GO:0044763	single-organism cellular process
5	GO:0012501	programmed cell death	14	5.72	GO:0008219	cell death
9	GO:0009165	nucleotide biosynthetic process	21	5.71	GO:1901293, GO:0009117	nucleoside phosphate biosynthetic process, nucleotide metabolic process
6	GO:1902582	single-organism intracellular transport	16	5.63	GO:0044765, GO:0046907	single-organism transport, intracellular transport
5	GO:0065003	macromolecular complex assembly	27	5.58	GO:0022607, GO:0043933	cellular component assembly, macromolecular complex subunit organization
7	GO:0006820	anion transport	12	5.57	GO:0006811	ion transport
8	GO:0052547	regulation of peptidase activity	14	5.48	GO:0030162, GO:0051336	regulation of proteolysis, regulation of hydrolase activity
4	GO:0033554	cellular response to stress	17	5.44	GO:0006950, GO:0051716	response to stress, cellular response to stimulus
3	GO:0065008	regulation of biological quality	33	5.44	GO:0065007	biological regulation
7	GO:0051346	negative regulation of hydrolase activity	13	5.4	GO:0043086, GO:0051336	negative regulation of catalytic activity, regulation of hydrolase activity
9	GO:0006090	pyruvate metabolic process	9	5.4	GO:0032787	monocarboxylic acid metabolic process
8	GO:0032787	monocarboxylic acid metabolic process	15	5.41	GO:0019752	carboxylic acid metabolic process
10	GO:0006816	calcium ion transport	9	5.4	GO:0070838	divalent metal ion transport
8	GO:0006260	DNA replication	8	5.38	GO:0006259, GO:0034645	DNA metabolic process, cellular macromolecule biosynthetic process
4	GO:0070271	protein complex biogenesis	26	5.29	GO:0044085	cellular component biogenesis
10	GO:0030811	regulation of nucleotide catabolic process	52	5.25	GO:0009166, GO:0031329, GO:0006140	nucleotide catabolic process, regulation of cellular catabolic process, regulation of nucleotide metabolic process
10	GO:0030833	regulation of actin filament polymerization	8	5.25	GO:0008064, GO:0032271, GO:0030041	regulation of actin polymerization or depolymerization, regulation of protein polymerization, actin filament polymerization
10	GO:1900542	regulation of purine nucleotide metabolic process	52	5.25	GO:0006140, GO:0006163	regulation of nucleotide metabolic process, purine nucleotide metabolic process
4	GO:0070727	cellular macromolecule localization	17	5.23	GO:0033036, GO:0051641	macromolecule localization, cellular localization
8	GO:0051603	proteolysis involved in cellular protein catabolic process	13	5.18	GO:0006508, GO:0044257	proteolysis, cellular protein catabolic process
10	GO:0009158	ribonucleoside monophosphate catabolic process	15	5.12	GO:0009125, GO:0009161	nucleoside monophosphate catabolic process, ribonucleoside monophosphate metabolic process
10	GO:0009128	purine nucleoside monophosphate catabolic process	15	5.12	GO:0009125, GO:0009126	nucleoside monophosphate catabolic process, purine nucleoside monophosphate metabolic process
4	GO:0048583	regulation of response to stimulus	51	5.11	GO:0050896, GO:0050789	response to stimulus, regulation of biological process
6	GO:0043067	regulation of programmed cell death	10	5.05	GO:0010941, GO:0012501	regulation of cell death, programmed cell death
6	GO:0006644	phospholipid metabolic process	16	5.01	GO:0006796, GO:0044255, GO:0019637	phosphate-containing compound metabolic process, cellular lipid metabolic process, organophosphate metabolic process
8	GO:0043401	steroid hormone mediated signaling pathway	5	5	GO:0071383, GO:0009755	cellular response to steroid hormone stimulus, hormone-mediated signaling pathway
9	GO:0006094	gluconeogenesis	5	5	GO:0019319, GO:0006006	hexose biosynthetic process, glucose metabolic process
8	GO:0034765	regulation of ion transmembrane transport	5	5	GO:0043269, GO:0034762, GO:0034220	regulation of ion transport, regulation of transmembrane transport, ion transmembrane transport
6	GO:0007156	homophilic cell adhesion via plasma membrane adhesion molecules	5	5	GO:0098742	cell-cell adhesion via plasma-membrane adhesion molecules
10	GO:0035725	sodium ion transmembrane transport	5	5	GO:0098662, GO:0034220, GO:0006814	inorganic cation transmembrane transport, ion transmembrane transport, sodium ion transport
8	GO:0007218	neuropeptide signaling pathway	5	5	GO:0007186	G-protein coupled receptor signaling pathway
5	GO:0010646	regulation of cell communication	50	4.89	GO:0050794, GO:0007154	regulation of cellular process, cell communication
5	GO:0016042	lipid catabolic process	7	4.85	GO:0006629, GO:0044712, GO:1901575	lipid metabolic process, single-organism catabolic process, organic substance catabolic process
10	GO:0071804	cellular potassium ion transport	8	4.8	GO:0006813, GO:0044763	potassium ion transport, single-organism cellular process
8	GO:0006887	exocytosis	6	4.8	GO:0016192, GO:0032940	vesicle-mediated transport, secretion by cell
5	GO:1901657	glycosyl compound metabolic process	97	4.78	GO:1901135, GO:0071704, GO:0044710	carbohydrate derivative metabolic process, organic substance metabolic process, single-organism metabolic process
3	GO:0044085	cellular component biogenesis	33	4.77	GO:0071840	cellular component organization or biogenesis
8	GO:0006891	intra-Golgi vesicle-mediated transport	6	4.72	GO:0048193	Golgi vesicle transport
10	GO:0035023	regulation of Rho protein signal transduction	13	4.68	GO:0007266, GO:0046578	Rho protein signal transduction, regulation of Ras protein signal transduction
10	GO:0009260	ribonucleotide biosynthetic process	14	4.68	GO:0046390, GO:0009259, GO:0009165	ribose phosphate biosynthetic process, ribonucleotide metabolic process, nucleotide biosynthetic process
6	GO:0006869	lipid transport	7	4.68	GO:0044765, GO:0010876, GO:0071702	single-organism transport, lipid localization, organic substance transport
6	GO:0034622	cellular macromolecular complex assembly	19	4.65	GO:0065003	macromolecular complex assembly
7	GO:0048193	Golgi vesicle transport	9	4.63	GO:1902582, GO:0016192	single-organism intracellular transport, vesicle-mediated transport
12	GO:0000398	mRNA splicing, via spliceosome	5	4.56	GO:0000377, GO:0006397	RNA splicing, via transesterification reactions with bulged adenosine as nucleophile, mRNA processing
9	GO:0032011	ARF protein signal transduction	10	4.56	GO:0007265	Ras protein signal transduction
9	GO:0009161	ribonucleoside monophosphate metabolic process	23	4.51	GO:0009123	nucleoside monophosphate metabolic process
10	GO:1902600	hydrogen ion transmembrane transport	5	4.36	GO:0015992, GO:0098662, GO:0034220	proton transport, inorganic cation transmembrane transport, ion transmembrane transport
7	GO:0008654	phospholipid biosynthetic process	10	4.31	GO:0008610, GO:0090407, GO:0006644, GO:0044249	lipid biosynthetic process, organophosphate biosynthetic process, phospholipid metabolic process, cellular biosynthetic process
6	GO:0043086	negative regulation of catalytic activity	14	4.24	GO:0050790, GO:0044092	regulation of catalytic activity, negative regulation of molecular function
5	GO:0006082	organic acid metabolic process	45	4.23	GO:0071704, GO:0044237, GO:0044763, GO:0044281	organic substance metabolic process, cellular metabolic process, single-organism cellular process, small molecule metabolic process
5	GO:0051276	chromosome organization	16	4.24	GO:0006996	organelle organization
10	GO:0031497	chromatin assembly	7	4.2	GO:0022607, GO:0065003, GO:0006333, GO:0006323	cellular component assembly, macromolecular complex assembly, chromatin assembly or disassembly, DNA packaging
9	GO:0018208	peptidyl-proline modification	7	4.2	GO:0018193	peptidyl-amino acid modification
7	GO:0034728	nucleosome organization	7	4.2	GO:0071824, GO:0071822, GO:0006325	protein-DNA complex subunit organization, protein complex subunit organization, chromatin organization
11	GO:0052652	cyclic purine nucleotide metabolic process	7	4.2	GO:0009190, GO:0006164	cyclic nucleotide biosynthetic process, purine nucleotide biosynthetic process
11	GO:0046068	cGMP metabolic process	7	4.2	GO:0009187, GO:0009150	cyclic nucleotide metabolic process, purine ribonucleotide metabolic process
7	GO:0043269	regulation of ion transport	7	4.2	GO:0006811, GO:0051049	ion transport, regulation of transport
7	GO:0065004	protein-DNA complex assembly	7	4.2	GO:0071824, GO:0034622	protein-DNA complex subunit organization, cellular macromolecular complex assembly
5	GO:0016052	carbohydrate catabolic process	18	4.19	GO:0005975, GO:1901575	carbohydrate metabolic process, organic substance catabolic process
6	GO:1901658	glycosyl compound catabolic process	87	4.14	GO:0044712, GO:1901136, GO:1901575, GO:1901657	single-organism catabolic process, carbohydrate derivative catabolic process, organic substance catabolic process, glycosyl compound metabolic process
3	GO:0009607	response to biotic stimulus	5	4.13	GO:0050896	response to stimulus
6	GO:0005996	monosaccharide metabolic process	18	4.1	GO:0044723	single-organism carbohydrate metabolic process
5	GO:0000278	mitotic cell cycle	8	4.1	GO:0007049	cell cycle
7	GO:0043632	modification-dependent macromolecule catabolic process	12	4.09	GO:0044265	cellular macromolecule catabolic process
8	GO:0046488	phosphatidylinositol metabolic process	8	4.06	GO:0006650	glycerophospholipid metabolic process
9	GO:0009126	purine nucleoside monophosphate metabolic process	20	4.04	GO:0009123	nucleoside monophosphate metabolic process
6	GO:0044265	cellular macromolecule catabolic process	15	4.01	GO:0044248, GO:0009057, GO:0044260	cellular catabolic process, macromolecule catabolic process, cellular macromolecule metabolic process
7	GO:0030091	protein repair	4	4	GO:0044267	cellular protein metabolic process
10	GO:0006633	fatty acid biosynthetic process	4	4	GO:0008610, GO:0072330, GO:0006631	lipid biosynthetic process, monocarboxylic acid biosynthetic process, fatty acid metabolic process
5	GO:0007160	cell-matrix adhesion	4	4	GO:0031589	cell-substrate adhesion
11	GO:0006367	transcription initiation from RNA polymerase II promoter	4	4	GO:0006352, GO:0006366	DNA-templated transcription, initiation, transcription from RNA polymerase II promoter
7	GO:0015671	oxygen transport	4	4	GO:0015669	gas transport
9	GO:0006261	DNA-dependent DNA replication	5	3.96	GO:0006260	DNA replication
7	GO:0051259	protein oligomerization	7	3.96	GO:0006461	protein complex assembly
9	GO:0006007	glucose catabolic process	7	3.96	GO:0006006, GO:0019320	glucose metabolic process, hexose catabolic process
12	GO:0006740	NADPH regeneration	7	3.96	GO:0006739, GO:0055114	NADP metabolic process, oxidation-reduction process
9	GO:0006813	potassium ion transport	9	3.88	GO:0030001, GO:0015672	metal ion transport, monovalent inorganic cation transport
9	GO:0070838	divalent metal ion transport	10	3.84	GO:0072511, GO:0030001	divalent inorganic cation transport, metal ion transport
5	GO:0006066	alcohol metabolic process	8	3.82	GO:1901615, GO:0044281	organic hydroxy compound metabolic process, small molecule metabolic process
8	GO:0005977	glycogen metabolic process	5	3.8	GO:0006073, GO:0006112, GO:0044723	cellular glucan metabolic process, energy reserve metabolic process, single-organism carbohydrate metabolic process
7	GO:0006650	glycerophospholipid metabolic process	11	3.75	GO:0006644, GO:0046486	phospholipid metabolic process, glycerolipid metabolic process
6	GO:0031329	regulation of cellular catabolic process	53	3.75	GO:0009894, GO:0044248, GO:0031323	regulation of catabolic process, cellular catabolic process, regulation of cellular metabolic process
8	GO:1901293	nucleoside phosphate biosynthetic process	22	3.73	GO:0044711, GO:0090407, GO:0006753, GO:0034654	single-organism biosynthetic process, organophosphate biosynthetic process, nucleoside phosphate metabolic process, nucleobase-containing compound biosynthetic process
9	GO:1901605	alpha-amino acid metabolic process	15	3.69	GO:0006520	cellular amino acid metabolic process
9	GO:0009125	nucleoside monophosphate catabolic process	16	3.67	GO:1901292, GO:0009123	nucleoside phosphate catabolic process, nucleoside monophosphate metabolic process
6	GO:0006325	chromatin organization	12	3.67	GO:0051276, GO:0043933, GO:0016043	chromosome organization, macromolecular complex subunit organization, cellular component organization
10	GO:0006164	purine nucleotide biosynthetic process	11	3.67	GO:0072522, GO:0006163, GO:0009165	purine-containing compound biosynthetic process, purine nucleotide metabolic process, nucleotide biosynthetic process
9	GO:0030041	actin filament polymerization	8	3.65	GO:0008154, GO:0051258	actin polymerization or depolymerization, protein polymerization
10	GO:0006506	GPI anchor biosynthetic process	4	3.6	GO:0006497, GO:0006505, GO:0006661, GO:0009247	protein lipidation, GPI anchor metabolic process, phosphatidylinositol biosynthetic process, glycolipid biosynthetic process
9	GO:0045744	negative regulation of G-protein coupled receptor protein signaling pathway	6	3.6	GO:0007186, GO:0008277, GO:0009968	G-protein coupled receptor signaling pathway, regulation of G-protein coupled receptor protein signaling pathway, negative regulation of signal transduction
4	GO:0006928	cellular component movement	8	3.61	GO:0044763	single-organism cellular process
10	GO:0032483	regulation of Rab protein signal transduction	10	3.6	GO:0032482, GO:0046578	Rab protein signal transduction, regulation of Ras protein signal transduction
8	GO:0023021	termination of signal transduction	6	3.6	GO:0009968	negative regulation of signal transduction
5	GO:0009057	macromolecule catabolic process	19	3.56	GO:0043170, GO:1901575	macromolecule metabolic process, organic substance catabolic process
10	GO:0009190	cyclic nucleotide biosynthetic process	8	3.52	GO:0009187, GO:0009165	cyclic nucleotide metabolic process, nucleotide biosynthetic process
5	GO:0044262	cellular carbohydrate metabolic process	10	3.51	GO:0044237, GO:0005975	cellular metabolic process, carbohydrate metabolic process
7	GO:0006333	chromatin assembly or disassembly	8	3.52	GO:0006325	chromatin organization
4	GO:0008219	cell death	14	3.43	GO:0016265, GO:0044763	death, single-organism cellular process
5	GO:0051726	regulation of cell cycle	8	3.41	GO:0050794, GO:0007049	regulation of cellular process, cell cycle
8	GO:0010970	microtubule-based transport	4	3.36	GO:0007018, GO:0030705	microtubule-based movement, cytoskeleton-dependent intracellular transport
6	GO:0016482	cytoplasmic transport	6	3.36	GO:0046907	intracellular transport
5	GO:0006914	autophagy	5	3.32	GO:0044248	cellular catabolic process
7	GO:0030162	regulation of proteolysis	14	3.29	GO:0051246, GO:0006508	regulation of protein metabolic process, proteolysis
5	GO:0022402	cell cycle process	8	3.3	GO:0007049, GO:0044763	cell cycle, single-organism cellular process
6	GO:0000226	microtubule cytoskeleton organization	5	3.28	GO:0007017, GO:1902589, GO:0007010	microtubule-based process, single-organism organelle organization, cytoskeleton organization
10	GO:0046496	nicotinamide nucleotide metabolic process	11	3.24	GO:0019362	pyridine nucleotide metabolic process
10	GO:0006825	copper ion transport	4	3.2	GO:0000041	transition metal ion transport
10	GO:0043631	RNA polyadenylation	4	3.2	GO:0031123	RNA 3'-end processing
8	GO:0008277	regulation of G-protein coupled receptor protein signaling pathway	7	3.16	GO:0007186, GO:0009966	G-protein coupled receptor signaling pathway, regulation of signal transduction
9	GO:0032271	regulation of protein polymerization	8	3.15	GO:0051258, GO:0043254	protein polymerization, regulation of protein complex assembly
9	GO:0006140	regulation of nucleotide metabolic process	52	3.15	GO:0019219, GO:0009117, GO:0019220	regulation of nucleobase-containing compound metabolic process, nucleotide metabolic process, regulation of phosphate metabolic process
9	GO:0008064	regulation of actin polymerization or depolymerization	8	3.15	GO:0030832, GO:0008154	regulation of actin filament length, actin polymerization or depolymerization
5	GO:0048523	negative regulation of cellular process	16	3.12	GO:0050794, GO:0048519, GO:0009987	regulation of cellular process, negative regulation of biological process, cellular process
7	GO:0044257	cellular protein catabolic process	13	3.11	GO:0044267, GO:0044265, GO:0030163	cellular protein metabolic process, cellular macromolecule catabolic process, protein catabolic process
2	GO:0040007	growth	5	3.08	GO:0008150	biological_process
10	GO:0045859	regulation of protein kinase activity	5	3.08	GO:0001932, GO:0043549	regulation of protein phosphorylation, regulation of kinase activity
7	GO:0007067	mitotic nuclear division	5	3.06	GO:1902589, GO:0022402, GO:1903047, GO:0000278, GO:0000280	single-organism organelle organization, cell cycle process, mitotic cell cycle process, mitotic cell cycle, nuclear division
8	GO:0009123	nucleoside monophosphate metabolic process	24	3.07	GO:0006753	nucleoside phosphate metabolic process
5	GO:0010941	regulation of cell death	10	3.03	GO:0008219, GO:0050794	cell death, regulation of cellular process
8	GO:0006888	ER to Golgi vesicle-mediated transport	3	3	GO:0016482, GO:0048193	cytoplasmic transport, Golgi vesicle transport
9	GO:0006885	regulation of pH	3	3	GO:0055067	monovalent inorganic cation homeostasis
8	GO:0007169	transmembrane receptor protein tyrosine kinase signaling pathway	3	3	GO:0007167	enzyme linked receptor protein signaling pathway
8	GO:0018149	peptide cross-linking	3	3	GO:0006464	cellular protein modification process
7	GO:0034762	regulation of transmembrane transport	5	3	GO:0051049, GO:0050794, GO:0055085	regulation of transport, regulation of cellular process, transmembrane transport
7	GO:0009755	hormone-mediated signaling pathway	5	3	GO:0032870, GO:0007165	cellular response to hormone stimulus, signal transduction
11	GO:0006418	tRNA aminoacylation for protein translation	5	3	GO:0006412, GO:0043039	translation, tRNA aminoacylation
13	GO:0034314	Arp2/3 complex-mediated actin nucleation	3	3	GO:0045010	actin nucleation
12	GO:0000079	regulation of cyclin-dependent protein serine/threonine kinase activity	3	3	GO:0051726, GO:0071900	regulation of cell cycle, regulation of protein serine/threonine kinase activity
7	GO:0008299	isoprenoid biosynthetic process	3	3	GO:0008610, GO:0006720, GO:0044249	lipid biosynthetic process, isoprenoid metabolic process, cellular biosynthetic process
6	GO:0042246	tissue regeneration	3	3	GO:0031099, GO:0048589, GO:0009888, GO:0042060	regeneration, developmental growth, tissue development, wound healing
8	GO:0006099	tricarboxylic acid cycle	3	3	GO:0009060, GO:0044238	aerobic respiration, primary metabolic process
10	GO:0045332	phospholipid translocation	3	3	GO:0015914, GO:0034204	phospholipid transport, lipid translocation
5	GO:0098742	cell-cell adhesion via plasma-membrane adhesion molecules	5	3	GO:0098609	cell-cell adhesion
9	GO:0046854	phosphatidylinositol phosphorylation	3	3	GO:0046488, GO:0046834	phosphatidylinositol metabolic process, lipid phosphorylation
5	GO:0006730	one-carbon metabolic process	3	3	GO:0044237, GO:0044763, GO:0044281	cellular metabolic process, single-organism cellular process, small molecule metabolic process
8	GO:0019319	hexose biosynthetic process	5	3	GO:0046364, GO:0019318	monosaccharide biosynthetic process, hexose metabolic process
7	GO:0046835	carbohydrate phosphorylation	3	3	GO:0016310, GO:0044262	phosphorylation, cellular carbohydrate metabolic process
7	GO:0071383	cellular response to steroid hormone stimulus	5	3	GO:0071396, GO:0048545, GO:0032870, GO:0071407	cellular response to lipid, response to steroid hormone, cellular response to hormone stimulus, cellular response to organic cyclic compound
4	GO:0048519	negative regulation of biological process	18	2.99	GO:0008150, GO:0050789	biological_process, regulation of biological process
11	GO:0006739	NADP metabolic process	8	2.98	GO:0046496	nicotinamide nucleotide metabolic process
9	GO:0008380	RNA splicing	7	2.98	GO:0006396	RNA processing
8	GO:0046394	carboxylic acid biosynthetic process	14	2.87	GO:0019752, GO:0016053	carboxylic acid metabolic process, organic acid biosynthetic process
5	GO:0051049	regulation of transport	8	2.88	GO:0006810, GO:0032879	transport, regulation of localization
7	GO:0032940	secretion by cell	6	2.88	GO:0046903, GO:0044763, GO:0051649	secretion, single-organism cellular process, establishment of localization in cell
8	GO:0046474	glycerophospholipid biosynthetic process	7	2.86	GO:0006650, GO:0045017, GO:0008654	glycerophospholipid metabolic process, glycerolipid biosynthetic process, phospholipid biosynthetic process
8	GO:0071103	DNA conformation change	10	2.83	GO:0006259	DNA metabolic process
4	GO:0010876	lipid localization	7	2.81	GO:0033036	macromolecule localization
7	GO:0046390	ribose phosphate biosynthetic process	14	2.81	GO:0019693, GO:0090407, GO:1901137	ribose phosphate metabolic process, organophosphate biosynthetic process, carbohydrate derivative biosynthetic process
9	GO:0007266	Rho protein signal transduction	13	2.81	GO:0007265	Ras protein signal transduction
8	GO:0008154	actin polymerization or depolymerization	9	2.79	GO:0007015	actin filament organization
9	GO:0006661	phosphatidylinositol biosynthetic process	5	2.76	GO:0046488, GO:0046474	phosphatidylinositol metabolic process, glycerophospholipid biosynthetic process
11	GO:0000377	RNA splicing, via transesterification reactions with bulged adenosine as nucleophile	5	2.74	GO:0000375	RNA splicing, via transesterification reactions
6	GO:0009108	coenzyme biosynthetic process	7	2.74	GO:0006732, GO:0051188	coenzyme metabolic process, cofactor biosynthetic process
10	GO:0009069	serine family amino acid metabolic process	7	2.74	GO:1901605	alpha-amino acid metabolic process
7	GO:0043623	cellular protein complex assembly	11	2.73	GO:0006461, GO:0034622	protein complex assembly, cellular macromolecular complex assembly
8	GO:0006310	DNA recombination	4	2.72	GO:0006259	DNA metabolic process
6	GO:0051246	regulation of protein metabolic process	21	2.63	GO:0080090, GO:0019538, GO:0060255	regulation of primary metabolic process, protein metabolic process, regulation of macromolecule metabolic process
9	GO:0006631	fatty acid metabolic process	5	2.62	GO:0044255, GO:0032787	cellular lipid metabolic process, monocarboxylic acid metabolic process
9	GO:0015992	proton transport	5	2.62	GO:0015672, GO:0006818	monovalent inorganic cation transport, hydrogen transport
9	GO:0006821	chloride transport	3	2.6	GO:0015698	inorganic anion transport
8	GO:0006605	protein targeting	4	2.56	GO:0006886, GO:1902582	intracellular protein transport, single-organism intracellular transport
4	GO:0044092	negative regulation of molecular function	14	2.54	GO:0065009	regulation of molecular function
8	GO:0051258	protein polymerization	9	2.55	GO:0043623	cellular protein complex assembly
7	GO:0019220	regulation of phosphate metabolic process	57	2.55	GO:0006796, GO:0051174	phosphate-containing compound metabolic process, regulation of phosphorus metabolic process
5	GO:0071824	protein-DNA complex subunit organization	7	2.52	GO:0043933	macromolecular complex subunit organization
9	GO:0034470	ncRNA processing	5	2.53	GO:0034660, GO:0006396	ncRNA metabolic process, RNA processing
9	GO:0006323	DNA packaging	7	2.52	GO:0071103, GO:0016043	DNA conformation change, cellular component organization
9	GO:0006399	tRNA metabolic process	7	2.41	GO:0034660	ncRNA metabolic process
11	GO:0019674	NAD metabolic process	4	2.42	GO:0046496	nicotinamide nucleotide metabolic process
7	GO:0016485	protein processing	4	2.42	GO:0051604	protein maturation
4	GO:0031589	cell-substrate adhesion	4	2.4	GO:0007155	cell adhesion
9	GO:0072330	monocarboxylic acid biosynthetic process	4	2.4	GO:0046394, GO:0032787	carboxylic acid biosynthetic process, monocarboxylic acid metabolic process
6	GO:0015669	gas transport	4	2.4	GO:0044765	single-organism transport
8	GO:0019320	hexose catabolic process	7	2.38	GO:0019318, GO:0046365	hexose metabolic process, monosaccharide catabolic process
12	GO:0009435	NAD biosynthetic process	3	2.36	GO:0019359, GO:0019674	nicotinamide nucleotide biosynthetic process, NAD metabolic process
5	GO:0009308	amine metabolic process	6	2.33	GO:1901564	organonitrogen compound metabolic process
11	GO:0009168	purine ribonucleoside monophosphate biosynthetic process	4	2.32	GO:0009127, GO:0009156, GO:0009167	purine nucleoside monophosphate biosynthetic process, ribonucleoside monophosphate biosynthetic process, purine ribonucleoside monophosphate metabolic process
8	GO:0072511	divalent inorganic cation transport	10	2.3	GO:0006812	cation transport
4	GO:1901615	organic hydroxy compound metabolic process	8	2.29	GO:0071704	organic substance metabolic process
7	GO:0006073	cellular glucan metabolic process	5	2.28	GO:0044042, GO:0044264	glucan metabolic process, cellular polysaccharide metabolic process
6	GO:0006112	energy reserve metabolic process	5	2.28	GO:0015980	energy derivation by oxidation of organic compounds
6	GO:0046486	glycerolipid metabolic process	11	2.25	GO:0044255	cellular lipid metabolic process
5	GO:0009894	regulation of catabolic process	53	2.25	GO:0019222, GO:0009056	regulation of metabolic process, catabolic process
5	GO:0015980	energy derivation by oxidation of organic compounds	9	2.23	GO:0055114, GO:0044763, GO:0006091	oxidation-reduction process, single-organism cellular process, generation of precursor metabolites and energy
7	GO:0006909	phagocytosis	3	2.22	GO:0044765, GO:0006897	single-organism transport, endocytosis
10	GO:0008033	tRNA processing	3	2.22	GO:0034470, GO:0006399	ncRNA processing, tRNA metabolic process
6	GO:0072522	purine-containing compound biosynthetic process	11	2.2	GO:1901566, GO:0019438, GO:0044271, GO:0018130, GO:0072521, GO:1901362	organonitrogen compound biosynthetic process, aromatic compound biosynthetic process, cellular nitrogen compound biosynthetic process, heterocycle biosynthetic process, purine-containing compound metabolic process, organic cyclic compound biosynthetic process
7	GO:0006072	glycerol-3-phosphate metabolic process	3	2.2	GO:0052646	alditol phosphate metabolic process
7	GO:0006030	chitin metabolic process	3	2.2	GO:0006022, GO:1901071	aminoglycan metabolic process, glucosamine-containing compound metabolic process
12	GO:0006222	UMP biosynthetic process	3	2.2	GO:0009220, GO:0046049, GO:0046132, GO:0009174	pyrimidine ribonucleotide biosynthetic process, UMP metabolic process, pyrimidine ribonucleoside biosynthetic process, pyrimidine ribonucleoside monophosphate biosynthetic process
10	GO:0009156	ribonucleoside monophosphate biosynthetic process	7	2.18	GO:0009124, GO:0009161	nucleoside monophosphate biosynthetic process, ribonucleoside monophosphate metabolic process
8	GO:0009247	glycolipid biosynthetic process	4	2.16	GO:0046467, GO:0006664, GO:1901137	membrane lipid biosynthetic process, glycolipid metabolic process, carbohydrate derivative biosynthetic process
9	GO:0019362	pyridine nucleotide metabolic process	11	2.16	GO:0072524, GO:0009117, GO:0006733	pyridine-containing compound metabolic process, nucleotide metabolic process, oxidoreduction coenzyme metabolic process
9	GO:0032482	Rab protein signal transduction	10	2.16	GO:0007265	Ras protein signal transduction
4	GO:1902580	single-organism cellular localization	4	2.16	GO:1902578, GO:0051641	single-organism localization, cellular localization
7	GO:0009968	negative regulation of signal transduction	6	2.16	GO:0048585, GO:0023057, GO:0007165, GO:0009966, GO:0010648	negative regulation of response to stimulus, negative regulation of signaling, signal transduction, regulation of signal transduction, negative regulation of cell communication
8	GO:0034660	ncRNA metabolic process	9	2.17	GO:0016070	RNA metabolic process
8	GO:0015698	inorganic anion transport	4	2.16	GO:0006820	anion transport
8	GO:0006497	protein lipidation	4	2.16	GO:0042158, GO:0006464	lipoprotein biosynthetic process, cellular protein modification process
9	GO:0006505	GPI anchor metabolic process	4	2.16	GO:0006664, GO:0046488	glycolipid metabolic process, phosphatidylinositol metabolic process
9	GO:0009187	cyclic nucleotide metabolic process	8	2.11	GO:0009117	nucleotide metabolic process
3	GO:0016265	death	14	2.06	GO:0044699	single-organism process
10	GO:1901606	alpha-amino acid catabolic process	5	2.04	GO:1901605, GO:0009063	alpha-amino acid metabolic process, cellular amino acid catabolic process
7	GO:0030705	cytoskeleton-dependent intracellular transport	4	2.02	GO:1902582	single-organism intracellular transport
11	GO:0019359	nicotinamide nucleotide biosynthetic process	4	2.02	GO:0046496, GO:0019363	nicotinamide nucleotide metabolic process, pyridine nucleotide biosynthetic process
10	GO:1901607	alpha-amino acid biosynthetic process	7	2.02	GO:0008652, GO:1901605	cellular amino acid biosynthetic process, alpha-amino acid metabolic process
9	GO:0006904	vesicle docking involved in exocytosis	2	2	GO:0048278, GO:0006887	vesicle docking, exocytosis
8	GO:0048015	phosphatidylinositol-mediated signaling	2	2	GO:0048017	inositol lipid-mediated signaling
12	GO:0046439	L-cysteine metabolic process	2	2	GO:0006534	cysteine metabolic process
11	GO:0006378	mRNA polyadenylation	2	2	GO:0031124, GO:0043631	mRNA 3'-end processing, RNA polyadenylation
10	GO:0000042	protein targeting to Golgi	2	2	GO:1902580, GO:0006605, GO:0000301, GO:0034067, GO:0016482, GO:0072600	single-organism cellular localization, protein targeting, retrograde transport, vesicle recycling within Golgi, protein localization to Golgi apparatus, cytoplasmic transport, establishment of protein localization to Golgi
8	GO:0006308	DNA catabolic process	2	2	GO:0006259, GO:0034655, GO:0044265	DNA metabolic process, nucleobase-containing compound catabolic process, cellular macromolecule catabolic process
8	GO:0046168	glycerol-3-phosphate catabolic process	2	2	GO:1901136, GO:0006072, GO:0046434	carbohydrate derivative catabolic process, glycerol-3-phosphate metabolic process, organophosphate catabolic process
8	GO:0060070	canonical Wnt signaling pathway	2	2	GO:0016055	Wnt signaling pathway
10	GO:0032508	DNA duplex unwinding	2	2	GO:0032392	DNA geometric change
11	GO:0035434	copper ion transmembrane transport	2	2	GO:0098662, GO:0034220, GO:0006825	inorganic cation transmembrane transport, ion transmembrane transport, copper ion transport
7	GO:0009395	phospholipid catabolic process	2	2	GO:0006644, GO:0046434, GO:0044242	phospholipid metabolic process, organophosphate catabolic process, cellular lipid catabolic process
7	GO:0031532	actin cytoskeleton reorganization	2	2	GO:0030036	actin cytoskeleton organization
10	GO:0006777	Mo-molybdopterin cofactor biosynthetic process	2	2	GO:0009108, GO:0019720, GO:0032324, GO:0019538	coenzyme biosynthetic process, Mo-molybdopterin cofactor metabolic process, molybdopterin cofactor biosynthetic process, protein metabolic process
6	GO:0006662	glycerol ether metabolic process	2	2	GO:0018904	ether metabolic process
8	GO:0006032	chitin catabolic process	2	2	GO:0006030, GO:0006026, GO:1901072	chitin metabolic process, aminoglycan catabolic process, glucosamine-containing compound catabolic process
12	GO:0016573	histone acetylation	2	2	GO:0018393, GO:0016570	internal peptidyl-lysine acetylation, histone modification
8	GO:0006013	mannose metabolic process	2	2	GO:0019318	hexose metabolic process
9	GO:0006108	malate metabolic process	2	2	GO:0043648	dicarboxylic acid metabolic process
8	GO:0006004	fucose metabolic process	2	2	GO:0019318	hexose metabolic process
11	GO:0045893	positive regulation of transcription, DNA-templated	2	2	GO:0031328, GO:0051254, GO:0010628, GO:0006355, GO:1902680, GO:0010557, GO:0006351	positive regulation of cellular biosynthetic process, positive regulation of RNA metabolic process, positive regulation of gene expression, regulation of transcription, DNA-templated, positive regulation of RNA biosynthetic process, positive regulation of macromolecule biosynthetic process, transcription, DNA-templated
12	GO:0046080	dUTP metabolic process	2	2	GO:0009211, GO:0009219	pyrimidine deoxyribonucleoside triphosphate metabolic process, pyrimidine deoxyribonucleotide metabolic process
8	GO:0018342	protein prenylation	2	2	GO:0097354, GO:0006464	prenylation, cellular protein modification process
6	GO:0000902	cell morphogenesis	2	2	GO:0032989	cellular component morphogenesis
9	GO:0007188	adenylate cyclase-modulating G-protein coupled receptor signaling pathway	2	2	GO:0007187	G-protein coupled receptor signaling pathway, coupled to cyclic nucleotide second messenger
9	GO:0005980	glycogen catabolic process	2	2	GO:0009251, GO:0044247, GO:0005977, GO:0044724	glucan catabolic process, cellular polysaccharide catabolic process, glycogen metabolic process, single-organism carbohydrate catabolic process
8	GO:0007205	protein kinase C-activating G-protein coupled receptor signaling pathway	2	2	GO:0007186	G-protein coupled receptor signaling pathway
5	GO:0051188	cofactor biosynthetic process	8	2.01	GO:0051186, GO:0044249	cofactor metabolic process, cellular biosynthetic process
10	GO:0006207	'de novo' pyrimidine nucleobase biosynthetic process	2	2	GO:0019856	pyrimidine nucleobase biosynthetic process
12	GO:0006546	glycine catabolic process	2	2	GO:0006544, GO:0009071	glycine metabolic process, serine family amino acid catabolic process
9	GO:0006298	mismatch repair	2	2	GO:0006281	DNA repair
8	GO:0006465	signal peptide processing	2	2	GO:0016485, GO:0044267, GO:0006518	protein processing, cellular protein metabolic process, peptide metabolic process
10	GO:0000724	double-strand break repair via homologous recombination	2	2	GO:0006302, GO:0000725	double-strand break repair, recombinational repair
8	GO:0035235	ionotropic glutamate receptor signaling pathway	2	2	GO:0007215	glutamate receptor signaling pathway
8	GO:0031110	regulation of microtubule polymerization or depolymerization	2	2	GO:0070507, GO:0031109	regulation of microtubule cytoskeleton organization, microtubule polymerization or depolymerization
9	GO:0001522	pseudouridine synthesis	2	2	GO:0009451	RNA modification
8	GO:0044070	regulation of anion transport	2	2	GO:0043269, GO:0006820	regulation of ion transport, anion transport
8	GO:0048016	inositol phosphate-mediated signaling	2	2	GO:0019932	second-messenger-mediated signaling
8	GO:0000165	MAPK cascade	2	2	GO:0023014, GO:0035556	signal transduction by phosphorylation, intracellular signal transduction
6	GO:0051493	regulation of cytoskeleton organization	10	1.99	GO:0033043, GO:0007010	regulation of organelle organization, cytoskeleton organization
6	GO:1901071	glucosamine-containing compound metabolic process	4	1.92	GO:0006040	amino sugar metabolic process
11	GO:0006534	cysteine metabolic process	3	1.92	GO:0009069, GO:0000096	serine family amino acid metabolic process, sulfur amino acid metabolic process
9	GO:0000041	transition metal ion transport	4	1.92	GO:0030001	metal ion transport
11	GO:0009070	serine family amino acid biosynthetic process	3	1.92	GO:0009069, GO:1901607	serine family amino acid metabolic process, alpha-amino acid biosynthetic process
9	GO:0031123	RNA 3'-end processing	4	1.92	GO:0006396	RNA processing
7	GO:0043254	regulation of protein complex assembly	8	1.89	GO:0051128, GO:0006461, GO:0044087	regulation of cellular component organization, protein complex assembly, regulation of cellular component biogenesis
8	GO:0030832	regulation of actin filament length	8	1.89	GO:0032535, GO:0032956	regulation of cellular component size, regulation of actin cytoskeleton organization
6	GO:0046903	secretion	6	1.87	GO:0044765	single-organism transport
6	GO:0030163	protein catabolic process	13	1.86	GO:0009057, GO:0019538	macromolecule catabolic process, protein metabolic process
5	GO:0006732	coenzyme metabolic process	14	1.86	GO:0051186	cofactor metabolic process
6	GO:1903047	mitotic cell cycle process	5	1.84	GO:0022402, GO:0000278	cell cycle process, mitotic cell cycle
9	GO:0001932	regulation of protein phosphorylation	5	1.85	GO:0031399, GO:0006468, GO:0042325	regulation of protein modification process, protein phosphorylation, regulation of phosphorylation
5	GO:0048522	positive regulation of cellular process	8	1.84	GO:0050794, GO:0009987, GO:0048518	regulation of cellular process, cellular process, positive regulation of biological process
9	GO:0043549	regulation of kinase activity	5	1.85	GO:0051338, GO:0042325	regulation of transferase activity, regulation of phosphorylation
6	GO:0000280	nuclear division	5	1.84	GO:0051301, GO:0048285	cell division, organelle fission
8	GO:0055067	monovalent inorganic cation homeostasis	3	1.8	GO:0055080	cation homeostasis
7	GO:0007167	enzyme linked receptor protein signaling pathway	3	1.8	GO:0007166	cell surface receptor signaling pathway
4	GO:0031099	regeneration	3	1.8	GO:0044767, GO:0048856	single-organism developmental process, anatomical structure development
6	GO:0032870	cellular response to hormone stimulus	5	1.8	GO:0071310, GO:0009725, GO:0071495	cellular response to organic substance, response to hormone, cellular response to endogenous stimulus
6	GO:0048545	response to steroid hormone	5	1.8	GO:0033993, GO:0014070, GO:0009725	response to lipid, response to organic cyclic compound, response to hormone
7	GO:0009060	aerobic respiration	3	1.8	GO:0045333	cellular respiration
10	GO:0043039	tRNA aminoacylation	5	1.8	GO:0006399, GO:0043038	tRNA metabolic process, amino acid activation
7	GO:0019932	second-messenger-mediated signaling	3	1.8	GO:0035556	intracellular signal transduction
7	GO:0046834	lipid phosphorylation	3	1.8	GO:0030258, GO:0016310	lipid modification, phosphorylation
9	GO:0015914	phospholipid transport	3	1.8	GO:0015711, GO:0015748, GO:0006869	organic anion transport, organophosphate ester transport, lipid transport
7	GO:0046364	monosaccharide biosynthetic process	5	1.8	GO:0016051, GO:0005996	carbohydrate biosynthetic process, monosaccharide metabolic process
6	GO:0071396	cellular response to lipid	5	1.8	GO:0071310, GO:0033993	cellular response to organic substance, response to lipid
11	GO:0006544	glycine metabolic process	3	1.8	GO:0009069	serine family amino acid metabolic process
6	GO:0071407	cellular response to organic cyclic compound	5	1.8	GO:0071310, GO:0014070	cellular response to organic substance, response to organic cyclic compound
5	GO:0042060	wound healing	3	1.8	GO:0009611	response to wounding
9	GO:0042455	ribonucleoside biosynthetic process	6	1.8	GO:0009163, GO:0009119	nucleoside biosynthetic process, ribonucleoside metabolic process
7	GO:0034204	lipid translocation	3	1.8	GO:0097035, GO:0006869	regulation of membrane lipid distribution, lipid transport
4	GO:0048589	developmental growth	3	1.8	GO:0044767, GO:0040007	single-organism developmental process, growth
4	GO:0009888	tissue development	3	1.8	GO:0048856	anatomical structure development
11	GO:0071900	regulation of protein serine/threonine kinase activity	3	1.8	GO:0045859	regulation of protein kinase activity
4	GO:0098609	cell-cell adhesion	5	1.8	GO:0007155	cell adhesion
12	GO:0045010	actin nucleation	3	1.8	GO:0007015, GO:0030838	actin filament organization, positive regulation of actin filament polymerization
6	GO:0006720	isoprenoid metabolic process	3	1.8	GO:0044255	cellular lipid metabolic process
8	GO:0015711	organic anion transport	6	1.79	GO:0006820, GO:0071702	anion transport, organic substance transport
9	GO:0008652	cellular amino acid biosynthetic process	9	1.79	GO:1901566, GO:0046394, GO:0006520	organonitrogen compound biosynthetic process, carboxylic acid biosynthetic process, cellular amino acid metabolic process
5	GO:0072527	pyrimidine-containing compound metabolic process	7	1.77	GO:0034641, GO:1901564, GO:0046483, GO:1901360	cellular nitrogen compound metabolic process, organonitrogen compound metabolic process, heterocycle metabolic process, organic cyclic compound metabolic process
4	GO:0032879	regulation of localization	8	1.73	GO:0050789, GO:0051179	regulation of biological process, localization
6	GO:0016053	organic acid biosynthetic process	14	1.72	GO:0044283, GO:1901576, GO:0006082, GO:0044249	small molecule biosynthetic process, organic substance biosynthetic process, organic acid metabolic process, cellular biosynthetic process
7	GO:0045017	glycerolipid biosynthetic process	7	1.71	GO:0008610, GO:0046486, GO:0044249	lipid biosynthetic process, glycerolipid metabolic process, cellular biosynthetic process
11	GO:0009220	pyrimidine ribonucleotide biosynthetic process	3	1.68	GO:0009260, GO:0006221, GO:0009218	ribonucleotide biosynthetic process, pyrimidine nucleotide biosynthetic process, pyrimidine ribonucleotide metabolic process
10	GO:0046132	pyrimidine ribonucleoside biosynthetic process	3	1.68	GO:0046131, GO:0042455, GO:0046134	pyrimidine ribonucleoside metabolic process, ribonucleoside biosynthetic process, pyrimidine nucleoside biosynthetic process
6	GO:0052646	alditol phosphate metabolic process	4	1.68	GO:1901135, GO:0006796, GO:0019637	carbohydrate derivative metabolic process, phosphate-containing compound metabolic process, organophosphate metabolic process
5	GO:0072524	pyridine-containing compound metabolic process	11	1.65	GO:0034641, GO:1901564, GO:0046483, GO:1901360	cellular nitrogen compound metabolic process, organonitrogen compound metabolic process, heterocycle metabolic process, organic cyclic compound metabolic process
6	GO:0044264	cellular polysaccharide metabolic process	5	1.66	GO:0005976, GO:0044262, GO:0044260	polysaccharide metabolic process, cellular carbohydrate metabolic process, cellular macromolecule metabolic process
6	GO:0044042	glucan metabolic process	5	1.66	GO:0005976	polysaccharide metabolic process
10	GO:0000375	RNA splicing, via transesterification reactions	5	1.64	GO:0008380	RNA splicing
3	GO:0048856	anatomical structure development	6	1.64	GO:0032502	developmental process
7	GO:0007050	cell cycle arrest	2	1.6	GO:0022402, GO:0045786	cell cycle process, negative regulation of cell cycle
13	GO:0045292	mRNA cis splicing, via spliceosome	2	1.6	GO:0000398	mRNA splicing, via spliceosome
11	GO:0006569	tryptophan catabolic process	2	1.6	GO:0006568, GO:0046218, GO:0009074, GO:1901606	tryptophan metabolic process, indolalkylamine catabolic process, aromatic amino acid family catabolic process, alpha-amino acid catabolic process
11	GO:0045892	negative regulation of transcription, DNA-templated	2	1.6	GO:0006355, GO:0010629, GO:1902679, GO:2000113, GO:0006351	regulation of transcription, DNA-templated, negative regulation of gene expression, negative regulation of RNA biosynthetic process, negative regulation of cellular macromolecule biosynthetic process, transcription, DNA-templated
8	GO:0043648	dicarboxylic acid metabolic process	3	1.56	GO:0019752	carboxylic acid metabolic process
6	GO:0006818	hydrogen transport	5	1.57	GO:0044765	single-organism transport
6	GO:0016051	carbohydrate biosynthetic process	7	1.57	GO:0044711, GO:1901576, GO:0044723	single-organism biosynthetic process, organic substance biosynthetic process, single-organism carbohydrate metabolic process
7	GO:0031109	microtubule polymerization or depolymerization	3	1.56	GO:0000226	microtubule cytoskeleton organization
9	GO:0016570	histone modification	3	1.56	GO:0044710, GO:0016569, GO:1902589, GO:0006464	single-organism metabolic process, covalent chromatin modification, single-organism organelle organization, cellular protein modification process
10	GO:0019363	pyridine nucleotide biosynthetic process	4	1.57	GO:0009108, GO:0019362, GO:0072525, GO:0009165	coenzyme biosynthetic process, pyridine nucleotide metabolic process, pyridine-containing compound biosynthetic process, nucleotide biosynthetic process
6	GO:0072525	pyridine-containing compound biosynthetic process	4	1.54	GO:0072524, GO:1901566, GO:0044271, GO:0018130, GO:1901362	pyridine-containing compound metabolic process, organonitrogen compound biosynthetic process, cellular nitrogen compound biosynthetic process, heterocycle biosynthetic process, organic cyclic compound biosynthetic process
8	GO:2000113	negative regulation of cellular macromolecule biosynthetic process	4	1.54	GO:0031327, GO:0010558, GO:2000112, GO:0034645	negative regulation of cellular biosynthetic process, negative regulation of macromolecule biosynthetic process, regulation of cellular macromolecule biosynthetic process, cellular macromolecule biosynthetic process
6	GO:0051174	regulation of phosphorus metabolic process	57	1.53	GO:0006793, GO:0031323	phosphorus metabolic process, regulation of cellular metabolic process
6	GO:0072528	pyrimidine-containing compound biosynthetic process	3	1.5	GO:1901566, GO:0072527, GO:0044271, GO:0018130, GO:1901362	organonitrogen compound biosynthetic process, pyrimidine-containing compound metabolic process, cellular nitrogen compound biosynthetic process, heterocycle biosynthetic process, organic cyclic compound biosynthetic process
5	GO:0044283	small molecule biosynthetic process	16	1.47	GO:0044711, GO:0044281	single-organism biosynthetic process, small molecule metabolic process
6	GO:0051604	protein maturation	4	1.45	GO:0010467, GO:0019538	gene expression, protein metabolic process
6	GO:0030258	lipid modification	4	1.44	GO:0044255	cellular lipid metabolic process
6	GO:0045333	cellular respiration	4	1.44	GO:0015980	energy derivation by oxidation of organic compounds
7	GO:0055080	cation homeostasis	5	1.43	GO:0050801	ion homeostasis
8	GO:0009451	RNA modification	3	1.42	GO:0043412, GO:0016070	macromolecule modification, RNA metabolic process
7	GO:0046365	monosaccharide catabolic process	7	1.43	GO:0005996, GO:0044724	monosaccharide metabolic process, single-organism carbohydrate catabolic process
5	GO:0070925	organelle assembly	3	1.42	GO:0006996, GO:0022607	organelle organization, cellular component assembly
6	GO:0044242	cellular lipid catabolic process	3	1.42	GO:0044248, GO:0044255, GO:0016042	cellular catabolic process, cellular lipid metabolic process, lipid catabolic process
10	GO:0009127	purine nucleoside monophosphate biosynthetic process	4	1.39	GO:0009124, GO:0009126	nucleoside monophosphate biosynthetic process, purine nucleoside monophosphate metabolic process
6	GO:0006643	membrane lipid metabolic process	5	1.38	GO:0044255	cellular lipid metabolic process
6	GO:0033014	tetrapyrrole biosynthetic process	2	1.36	GO:1901566, GO:0019438, GO:0033013, GO:0044271, GO:0018130, GO:1901362	organonitrogen compound biosynthetic process, aromatic compound biosynthetic process, tetrapyrrole metabolic process, cellular nitrogen compound biosynthetic process, heterocycle biosynthetic process, organic cyclic compound biosynthetic process
13	GO:0030071	regulation of mitotic metaphase/anaphase transition	2	1.36	GO:0007091, GO:1901990, GO:1902099, GO:0007088	metaphase/anaphase transition of mitotic cell cycle, regulation of mitotic cell cycle phase transition, regulation of metaphase/anaphase transition of cell cycle, regulation of mitosis
5	GO:0006022	aminoglycan metabolic process	3	1.32	GO:1901135, GO:1901564, GO:0043170	carbohydrate derivative metabolic process, organonitrogen compound metabolic process, macromolecule metabolic process
9	GO:0006220	pyrimidine nucleotide metabolic process	5	1.32	GO:0072527, GO:0009117	pyrimidine-containing compound metabolic process, nucleotide metabolic process
4	GO:0048869	cellular developmental process	3	1.32	GO:0044767, GO:0044763	single-organism developmental process, single-organism cellular process
11	GO:0009174	pyrimidine ribonucleoside monophosphate biosynthetic process	3	1.32	GO:0009173, GO:0009130, GO:0009156	pyrimidine ribonucleoside monophosphate metabolic process, pyrimidine nucleoside monophosphate biosynthetic process, ribonucleoside monophosphate biosynthetic process
10	GO:1902679	negative regulation of RNA biosynthetic process	3	1.32	GO:0031327, GO:0010558, GO:0051253, GO:0032774, GO:2001141	negative regulation of cellular biosynthetic process, negative regulation of macromolecule biosynthetic process, negative regulation of RNA metabolic process, RNA biosynthetic process, regulation of RNA biosynthetic process
11	GO:0046049	UMP metabolic process	3	1.32	GO:0009173, GO:0046131, GO:0009218	pyrimidine ribonucleoside monophosphate metabolic process, pyrimidine ribonucleoside metabolic process, pyrimidine ribonucleotide metabolic process
10	GO:0046129	purine ribonucleoside biosynthetic process	3	1.32	GO:0046128, GO:0042455, GO:0042451	purine ribonucleoside metabolic process, ribonucleoside biosynthetic process, purine nucleoside biosynthetic process
4	GO:0051186	cofactor metabolic process	15	1.33	GO:0044237	cellular metabolic process
9	GO:0009124	nucleoside monophosphate biosynthetic process	7	1.31	GO:1901293, GO:0009123	nucleoside phosphate biosynthetic process, nucleoside monophosphate metabolic process
7	GO:0006664	glycolipid metabolic process	4	1.3	GO:1901135, GO:0006643	carbohydrate derivative metabolic process, membrane lipid metabolic process
9	GO:0046134	pyrimidine nucleoside biosynthetic process	3	1.3	GO:0006213, GO:0009163, GO:0072528	pyrimidine nucleoside metabolic process, nucleoside biosynthetic process, pyrimidine-containing compound biosynthetic process
6	GO:0010648	negative regulation of cell communication	6	1.3	GO:0007154, GO:0010646, GO:0048523	cell communication, regulation of cell communication, negative regulation of cellular process
5	GO:0023057	negative regulation of signaling	6	1.3	GO:0044700, GO:0048519, GO:0023051	single organism signaling, negative regulation of biological process, regulation of signaling
7	GO:0042158	lipoprotein biosynthetic process	4	1.3	GO:0042157, GO:0034645	lipoprotein metabolic process, cellular macromolecule biosynthetic process
7	GO:0046467	membrane lipid biosynthetic process	4	1.3	GO:0008610, GO:0006643, GO:0044249	lipid biosynthetic process, membrane lipid metabolic process, cellular biosynthetic process
6	GO:0006733	oxidoreduction coenzyme metabolic process	11	1.29	GO:0006732	coenzyme metabolic process
5	GO:0048585	negative regulation of response to stimulus	6	1.3	GO:0048583, GO:0050896, GO:0048519	regulation of response to stimulus, response to stimulus, negative regulation of biological process
7	GO:0031327	negative regulation of cellular biosynthetic process	5	1.28	GO:0044249, GO:0031326, GO:0009890, GO:0031324	cellular biosynthetic process, regulation of cellular biosynthetic process, negative regulation of biosynthetic process, negative regulation of cellular metabolic process
7	GO:0010558	negative regulation of macromolecule biosynthetic process	5	1.28	GO:0009059, GO:0009890, GO:0010605, GO:0010556	macromolecule biosynthetic process, negative regulation of biosynthetic process, negative regulation of macromolecule metabolic process, regulation of macromolecule biosynthetic process
8	GO:0009163	nucleoside biosynthetic process	6	1.25	GO:1901566, GO:0009116, GO:1901659, GO:1901137, GO:0034654	organonitrogen compound biosynthetic process, nucleoside metabolic process, glycosyl compound biosynthetic process, carbohydrate derivative biosynthetic process, nucleobase-containing compound biosynthetic process
9	GO:0046131	pyrimidine ribonucleoside metabolic process	4	1.22	GO:0006213, GO:0009119	pyrimidine nucleoside metabolic process, ribonucleoside metabolic process
9	GO:0000096	sulfur amino acid metabolic process	4	1.23	GO:0006520, GO:0006790	cellular amino acid metabolic process, sulfur compound metabolic process
5	GO:0033043	regulation of organelle organization	12	1.23	GO:0050794, GO:0051128, GO:0006996	regulation of cellular process, regulation of cellular component organization, organelle organization
9	GO:0009063	cellular amino acid catabolic process	5	1.22	GO:0006520, GO:1901565, GO:0046395	cellular amino acid metabolic process, organonitrogen compound catabolic process, carboxylic acid catabolic process
8	GO:0072600	establishment of protein localization to Golgi	2	1.2	GO:0034067, GO:0072594	protein localization to Golgi apparatus, establishment of protein localization to organelle
10	GO:0006383	transcription from RNA polymerase III promoter	2	1.2	GO:0006351	transcription, DNA-templated
9	GO:0006302	double-strand break repair	2	1.2	GO:0006281	DNA repair
9	GO:0000725	recombinational repair	2	1.2	GO:0006310, GO:0006281	DNA recombination, DNA repair
9	GO:0032392	DNA geometric change	2	1.2	GO:0071103	DNA conformation change
7	GO:0070507	regulation of microtubule cytoskeleton organization	2	1.2	GO:0032886, GO:0000226, GO:0051493	regulation of microtubule-based process, microtubule cytoskeleton organization, regulation of cytoskeleton organization
7	GO:0010628	positive regulation of gene expression	2	1.2	GO:0010467, GO:0010604, GO:0010468	gene expression, positive regulation of macromolecule metabolic process, regulation of gene expression
7	GO:0009251	glucan catabolic process	2	1.2	GO:0044042, GO:0000272	glucan metabolic process, polysaccharide catabolic process
7	GO:0031328	positive regulation of cellular biosynthetic process	2	1.2	GO:0031325, GO:0031326, GO:0009891, GO:0044249	positive regulation of cellular metabolic process, regulation of cellular biosynthetic process, positive regulation of biosynthetic process, cellular biosynthetic process
8	GO:0016236	macroautophagy	2	1.2	GO:0044712, GO:0009267, GO:0006914	single-organism catabolic process, cellular response to starvation, autophagy
11	GO:0009219	pyrimidine deoxyribonucleotide metabolic process	2	1.2	GO:0009394, GO:0006220	2'-deoxyribonucleotide metabolic process, pyrimidine nucleotide metabolic process
6	GO:0048278	vesicle docking	2	1.2	GO:0016192, GO:0022406	vesicle-mediated transport, membrane docking
5	GO:0008202	steroid metabolic process	2	1.2	GO:0006629, GO:1901360	lipid metabolic process, organic cyclic compound metabolic process
9	GO:0006448	regulation of translational elongation	2	1.2	GO:0006417, GO:0006414	regulation of translation, translational elongation
7	GO:0048017	inositol lipid-mediated signaling	2	1.2	GO:0035556	intracellular signal transduction
6	GO:0006026	aminoglycan catabolic process	2	1.2	GO:0009057, GO:1901136, GO:0006022, GO:1901565	macromolecule catabolic process, carbohydrate derivative catabolic process, aminoglycan metabolic process, organonitrogen compound catabolic process
7	GO:1901072	glucosamine-containing compound catabolic process	2	1.2	GO:0046348, GO:1901071	amino sugar catabolic process, glucosamine-containing compound metabolic process
6	GO:0006518	peptide metabolic process	2	1.2	GO:0043603, GO:1901564	cellular amide metabolic process, organonitrogen compound metabolic process
7	GO:0023014	signal transduction by phosphorylation	2	1.2	GO:0016310, GO:0044710, GO:0044763, GO:0007165	phosphorylation, single-organism metabolic process, single-organism cellular process, signal transduction
9	GO:0051254	positive regulation of RNA metabolic process	2	1.2	GO:0016070, GO:0045935, GO:0010604, GO:0051252	RNA metabolic process, positive regulation of nucleobase-containing compound metabolic process, positive regulation of macromolecule metabolic process, regulation of RNA metabolic process
9	GO:0032324	molybdopterin cofactor biosynthetic process	2	1.2	GO:1901566, GO:0090407, GO:0018130, GO:0051188, GO:0043545, GO:1901362	organonitrogen compound biosynthetic process, organophosphate biosynthetic process, heterocycle biosynthetic process, cofactor biosynthetic process, molybdopterin cofactor metabolic process, organic cyclic compound biosynthetic process
9	GO:0019720	Mo-molybdopterin cofactor metabolic process	2	1.2	GO:0043545	molybdopterin cofactor metabolic process
11	GO:0018393	internal peptidyl-lysine acetylation	2	1.2	GO:0006475, GO:0018394	internal protein amino acid acetylation, peptidyl-lysine acetylation
5	GO:0032989	cellular component morphogenesis	2	1.2	GO:0009653, GO:0048869, GO:0016043	anatomical structure morphogenesis, cellular developmental process, cellular component organization
9	GO:0000301	retrograde transport, vesicle recycling within Golgi	2	1.2	GO:0006891	intra-Golgi vesicle-mediated transport
7	GO:0007215	glutamate receptor signaling pathway	2	1.2	GO:0007166	cell surface receptor signaling pathway
5	GO:0018904	ether metabolic process	2	1.2	GO:0071704, GO:0044281	organic substance metabolic process, small molecule metabolic process
7	GO:0034067	protein localization to Golgi apparatus	2	1.2	GO:0033365	protein localization to organelle
11	GO:0009071	serine family amino acid catabolic process	2	1.2	GO:0009069, GO:1901606	serine family amino acid metabolic process, alpha-amino acid catabolic process
10	GO:1902680	positive regulation of RNA biosynthetic process	2	1.2	GO:0032774, GO:0031328, GO:0051254, GO:2001141, GO:0010557	RNA biosynthetic process, positive regulation of cellular biosynthetic process, positive regulation of RNA metabolic process, regulation of RNA biosynthetic process, positive regulation of macromolecule biosynthetic process
4	GO:0097354	prenylation	2	1.2	GO:0044237	cellular metabolic process
10	GO:0031124	mRNA 3'-end processing	2	1.2	GO:0031123, GO:0006397	RNA 3'-end processing, mRNA processing
7	GO:0044247	cellular polysaccharide catabolic process	2	1.2	GO:0000272, GO:0044275, GO:0044264	polysaccharide catabolic process, cellular carbohydrate catabolic process, cellular polysaccharide metabolic process
10	GO:0009211	pyrimidine deoxyribonucleoside triphosphate metabolic process	2	1.2	GO:0009200, GO:0009147	deoxyribonucleoside triphosphate metabolic process, pyrimidine nucleoside triphosphate metabolic process
9	GO:0019856	pyrimidine nucleobase biosynthetic process	2	1.2	GO:0006206, GO:0046112, GO:0072528	pyrimidine nucleobase metabolic process, nucleobase biosynthetic process, pyrimidine-containing compound biosynthetic process
11	GO:0006563	L-serine metabolic process	2	1.2	GO:0009069	serine family amino acid metabolic process
8	GO:0007187	G-protein coupled receptor signaling pathway, coupled to cyclic nucleotide second messenger	2	1.2	GO:0007186	G-protein coupled receptor signaling pathway
6	GO:0045786	negative regulation of cell cycle	3	1.18	GO:0007049, GO:0051726, GO:0048523	cell cycle, regulation of cell cycle, negative regulation of cellular process
10	GO:0009064	glutamine family amino acid metabolic process	3	1.18	GO:1901605	alpha-amino acid metabolic process
9	GO:0009072	aromatic amino acid family metabolic process	2	1.18	GO:0006520, GO:0006725, GO:1901360	cellular amino acid metabolic process, cellular aromatic compound metabolic process, organic cyclic compound metabolic process
9	GO:0046942	carboxylic acid transport	3	1.18	GO:0015711, GO:0015849	organic anion transport, organic acid transport
5	GO:0006040	amino sugar metabolic process	4	1.15	GO:1901135	carbohydrate derivative metabolic process
5	GO:0032535	regulation of cellular component size	8	1.13	GO:0016043, GO:0044763, GO:0090066	cellular component organization, single-organism cellular process, regulation of anatomical structure size
4	GO:0044087	regulation of cellular component biogenesis	8	1.13	GO:0050789, GO:0044085	regulation of biological process, cellular component biogenesis
7	GO:0032956	regulation of actin cytoskeleton organization	8	1.13	GO:0030036, GO:0051493, GO:0032970	actin cytoskeleton organization, regulation of cytoskeleton organization, regulation of actin filament-based process
5	GO:0044802	single-organism membrane organization	6	1.12	GO:0061024, GO:0044699	membrane organization, single-organism process
8	GO:0042325	regulation of phosphorylation	5	1.11	GO:0016310, GO:0019220	phosphorylation, regulation of phosphate metabolic process
8	GO:0031399	regulation of protein modification process	5	1.11	GO:0032268, GO:0006464	regulation of cellular protein metabolic process, cellular protein modification process
7	GO:0032268	regulation of cellular protein metabolic process	7	1.1	GO:0051246, GO:0044267, GO:0031323	regulation of protein metabolic process, cellular protein metabolic process, regulation of cellular metabolic process
4	GO:0048518	positive regulation of biological process	8	1.1	GO:0008150, GO:0050789	biological_process, regulation of biological process
6	GO:0051338	regulation of transferase activity	5	1.11	GO:0050790	regulation of catalytic activity
4	GO:0006790	sulfur compound metabolic process	5	1.1	GO:0044237	cellular metabolic process
5	GO:0048285	organelle fission	5	1.1	GO:0006996	organelle organization
5	GO:0071310	cellular response to organic substance	5	1.08	GO:0070887, GO:0010033	cellular response to chemical stimulus, response to organic substance
4	GO:0071495	cellular response to endogenous stimulus	5	1.08	GO:0009719	response to endogenous stimulus
11	GO:0030838	positive regulation of actin filament polymerization	3	1.08	GO:0051495, GO:0030041, GO:0030833, GO:0032273	positive regulation of cytoskeleton organization, actin filament polymerization, regulation of actin filament polymerization, positive regulation of protein polymerization
5	GO:0033993	response to lipid	5	1.08	GO:0010033	response to organic substance
9	GO:0043038	amino acid activation	5	1.08	GO:0006520	cellular amino acid metabolic process
4	GO:0009611	response to wounding	3	1.08	GO:0006950	response to stress
6	GO:0010604	positive regulation of macromolecule metabolic process	3	1.08	GO:0043170, GO:0009893, GO:0060255	macromolecule metabolic process, positive regulation of metabolic process, regulation of macromolecule metabolic process
6	GO:0097035	regulation of membrane lipid distribution	3	1.08	GO:0065008, GO:0044802	regulation of biological quality, single-organism membrane organization
7	GO:0045935	positive regulation of nucleobase-containing compound metabolic process	3	1.08	GO:0031325, GO:0051173, GO:0019219, GO:0006139	positive regulation of cellular metabolic process, positive regulation of nitrogen compound metabolic process, regulation of nucleobase-containing compound metabolic process, nucleobase-containing compound metabolic process
5	GO:0009725	response to hormone	5	1.08	GO:0010033, GO:0009719	response to organic substance, response to endogenous stimulus
5	GO:0014070	response to organic cyclic compound	5	1.08	GO:0010033	response to organic substance
6	GO:0019751	polyol metabolic process	3	1.08	GO:0006066	alcohol metabolic process
6	GO:0015748	organophosphate ester transport	3	1.08	GO:0044765, GO:0071702	single-organism transport, organic substance transport
6	GO:0010605	negative regulation of macromolecule metabolic process	5	1.05	GO:0009892, GO:0043170, GO:0060255	negative regulation of metabolic process, macromolecule metabolic process, regulation of macromolecule metabolic process
4	GO:0007059	chromosome segregation	3	1.04	GO:0044763	single-organism cellular process
10	GO:0006221	pyrimidine nucleotide biosynthetic process	3	1.01	GO:0009165, GO:0072528, GO:0006220	nucleotide biosynthetic process, pyrimidine-containing compound biosynthetic process, pyrimidine nucleotide metabolic process
10	GO:0009218	pyrimidine ribonucleotide metabolic process	3	1.01	GO:0009259, GO:0006220	ribonucleotide metabolic process, pyrimidine nucleotide metabolic process
5	GO:0005976	polysaccharide metabolic process	5	0.99	GO:0043170, GO:0005975	macromolecule metabolic process, carbohydrate metabolic process
10	GO:0042398	cellular modified amino acid biosynthetic process	2	0.96	GO:0006575, GO:0008652	cellular modified amino acid metabolic process, cellular amino acid biosynthetic process
9	GO:0046218	indolalkylamine catabolic process	2	0.96	GO:0042436, GO:0042402, GO:0006586	indole-containing compound catabolic process, cellular biogenic amine catabolic process, indolalkylamine metabolic process
10	GO:0006568	tryptophan metabolic process	2	0.96	GO:0009072, GO:0006586, GO:1901605	aromatic amino acid family metabolic process, indolalkylamine metabolic process, alpha-amino acid metabolic process
7	GO:0010629	negative regulation of gene expression	2	0.96	GO:0010605, GO:0010467, GO:0010468	negative regulation of macromolecule metabolic process, gene expression, regulation of gene expression
5	GO:0042537	benzene-containing compound metabolic process	2	0.96	GO:0006725, GO:1901360	cellular aromatic compound metabolic process, organic cyclic compound metabolic process
11	GO:0009084	glutamine family amino acid biosynthetic process	2	0.96	GO:1901607, GO:0009064	alpha-amino acid biosynthetic process, glutamine family amino acid metabolic process
8	GO:0042439	ethanolamine-containing compound metabolic process	2	0.96	GO:0044763, GO:0006066, GO:0006576	single-organism cellular process, alcohol metabolic process, cellular biogenic amine metabolic process
4	GO:0006952	defense response	2	0.96	GO:0006950	response to stress
2	GO:0002376	immune system process	2	0.96	GO:0008150	biological_process
8	GO:0098656	anion transmembrane transport	2	0.96	GO:0006820, GO:0034220	anion transport, ion transmembrane transport
9	GO:0006875	cellular metal ion homeostasis	2	0.96	GO:0030003, GO:0055065	cellular cation homeostasis, metal ion homeostasis
10	GO:0009074	aromatic amino acid family catabolic process	2	0.96	GO:0009072, GO:0019439, GO:1901361, GO:0009063	aromatic amino acid family metabolic process, aromatic compound catabolic process, organic cyclic compound catabolic process, cellular amino acid catabolic process
5	GO:0043603	cellular amide metabolic process	3	0.94	GO:0034641	cellular nitrogen compound metabolic process
6	GO:0031325	positive regulation of cellular metabolic process	3	0.94	GO:0044237, GO:0048522, GO:0009893, GO:0031323	cellular metabolic process, positive regulation of cellular process, positive regulation of metabolic process, regulation of cellular metabolic process
4	GO:0009653	anatomical structure morphogenesis	3	0.94	GO:0048856, GO:0032502	anatomical structure development, developmental process
9	GO:0006575	cellular modified amino acid metabolic process	3	0.94	GO:0006520	cellular amino acid metabolic process
8	GO:0016569	covalent chromatin modification	3	0.94	GO:0016568	chromatin modification
7	GO:0072594	establishment of protein localization to organelle	3	0.94	GO:0045184, GO:0033365	establishment of protein localization, protein localization to organelle
7	GO:0006576	cellular biogenic amine metabolic process	4	0.92	GO:0044106	cellular amine metabolic process
7	GO:0016568	chromatin modification	4	0.92	GO:0006325	chromatin organization
8	GO:0006213	pyrimidine nucleoside metabolic process	4	0.91	GO:0009116, GO:0072527	nucleoside metabolic process, pyrimidine-containing compound metabolic process
4	GO:0061024	membrane organization	7	0.89	GO:0016043	cellular component organization
5	GO:0043094	cellular metabolic compound salvage	3	0.86	GO:0044249	cellular biosynthetic process
8	GO:0046395	carboxylic acid catabolic process	6	0.86	GO:0019752, GO:0016054	carboxylic acid metabolic process, organic acid catabolic process
6	GO:0033365	protein localization to organelle	3	0.85	GO:0034613	cellular protein localization
6	GO:0050801	ion homeostasis	5	0.86	GO:0048878	chemical homeostasis
9	GO:0009147	pyrimidine nucleoside triphosphate metabolic process	3	0.85	GO:0009141	nucleoside triphosphate metabolic process
10	GO:0000097	sulfur amino acid biosynthetic process	2	0.85	GO:0008652, GO:0044272, GO:0000096	cellular amino acid biosynthetic process, sulfur compound biosynthetic process, sulfur amino acid metabolic process
4	GO:0022613	ribonucleoprotein complex biogenesis	2	0.85	GO:0044085	cellular component biogenesis
6	GO:0031324	negative regulation of cellular metabolic process	5	0.86	GO:0009892, GO:0044237, GO:0048523, GO:0031323	negative regulation of metabolic process, cellular metabolic process, negative regulation of cellular process, regulation of cellular metabolic process
7	GO:0034637	cellular carbohydrate biosynthetic process	2	0.82	GO:0016051, GO:0044763, GO:0044262, GO:0044249	carbohydrate biosynthetic process, single-organism cellular process, cellular carbohydrate metabolic process, cellular biosynthetic process
12	GO:1902099	regulation of metaphase/anaphase transition of cell cycle	2	0.82	GO:0044784, GO:1901987	metaphase/anaphase transition of cell cycle, regulation of cell cycle phase transition
8	GO:1901990	regulation of mitotic cell cycle phase transition	2	0.82	GO:0044772, GO:0007346, GO:1901987	mitotic cell cycle phase transition, regulation of mitotic cell cycle, regulation of cell cycle phase transition
5	GO:0033013	tetrapyrrole metabolic process	2	0.82	GO:1901564, GO:0046483, GO:0006725, GO:1901360	organonitrogen compound metabolic process, heterocycle metabolic process, cellular aromatic compound metabolic process, organic cyclic compound metabolic process
5	GO:0048284	organelle fusion	2	0.82	GO:0006996	organelle organization
12	GO:0007091	metaphase/anaphase transition of mitotic cell cycle	2	0.82	GO:0044784, GO:0007067, GO:0044772	metaphase/anaphase transition of cell cycle, mitotic nuclear division, mitotic cell cycle phase transition
10	GO:0043173	nucleotide salvage	2	0.79	GO:0043094, GO:0009165	cellular metabolic compound salvage, nucleotide biosynthetic process
9	GO:0042451	purine nucleoside biosynthetic process	3	0.79	GO:0042278, GO:0072522, GO:0009163	purine nucleoside metabolic process, purine-containing compound biosynthetic process, nucleoside biosynthetic process
10	GO:0009130	pyrimidine nucleoside monophosphate biosynthetic process	3	0.79	GO:0009124, GO:0009129	nucleoside monophosphate biosynthetic process, pyrimidine nucleoside monophosphate metabolic process
10	GO:0009173	pyrimidine ribonucleoside monophosphate metabolic process	3	0.79	GO:0009161, GO:0009129	ribonucleoside monophosphate metabolic process, pyrimidine nucleoside monophosphate metabolic process
9	GO:0051253	negative regulation of RNA metabolic process	3	0.79	GO:0045934, GO:0016070, GO:0010605, GO:0051252	negative regulation of nucleobase-containing compound metabolic process, RNA metabolic process, negative regulation of macromolecule metabolic process, regulation of RNA metabolic process
6	GO:0042157	lipoprotein metabolic process	4	0.78	GO:0019538	protein metabolic process
6	GO:0009890	negative regulation of biosynthetic process	5	0.77	GO:0009058, GO:0009892, GO:0009889	biosynthetic process, negative regulation of metabolic process, regulation of biosynthetic process
3	GO:0042221	response to chemical	6	0.75	GO:0050896	response to stimulus
6	GO:1901659	glycosyl compound biosynthetic process	6	0.75	GO:0044711, GO:1901576, GO:1901137, GO:1901657	single-organism biosynthetic process, organic substance biosynthetic process, carbohydrate derivative biosynthetic process, glycosyl compound metabolic process
4	GO:0051128	regulation of cellular component organization	12	0.74	GO:0016043, GO:0050789	cellular component organization, regulation of biological process
5	GO:0032886	regulation of microtubule-based process	2	0.72	GO:0050794, GO:0007017	regulation of cellular process, microtubule-based process
8	GO:0046112	nucleobase biosynthetic process	2	0.72	GO:1901566, GO:0044711, GO:0009112, GO:0018130, GO:1901362	organonitrogen compound biosynthetic process, single-organism biosynthetic process, nucleobase metabolic process, heterocycle biosynthetic process, organic cyclic compound biosynthetic process
4	GO:0022406	membrane docking	2	0.72	GO:0044763	single-organism cellular process
8	GO:0043545	molybdopterin cofactor metabolic process	2	0.72	GO:0006796, GO:0051189, GO:1901564, GO:0006732, GO:0046483, GO:0019637, GO:1901360	phosphate-containing compound metabolic process, prosthetic group metabolic process, organonitrogen compound metabolic process, coenzyme metabolic process, heterocycle metabolic process, organophosphate metabolic process, organic cyclic compound metabolic process
6	GO:0044275	cellular carbohydrate catabolic process	2	0.72	GO:0044262, GO:0016052	cellular carbohydrate metabolic process, carbohydrate catabolic process
10	GO:0009394	2'-deoxyribonucleotide metabolic process	2	0.72	GO:0009262, GO:0019692	deoxyribonucleotide metabolic process, deoxyribose phosphate metabolic process
9	GO:0009200	deoxyribonucleoside triphosphate metabolic process	2	0.72	GO:0009141	nucleoside triphosphate metabolic process
6	GO:0046348	amino sugar catabolic process	2	0.72	GO:1901136, GO:0006040	carbohydrate derivative catabolic process, amino sugar metabolic process
6	GO:0000272	polysaccharide catabolic process	2	0.72	GO:0009057, GO:0005976, GO:0016052	macromolecule catabolic process, polysaccharide metabolic process, carbohydrate catabolic process
6	GO:0006767	water-soluble vitamin metabolic process	2	0.72	GO:0006766	vitamin metabolic process
7	GO:0010948	negative regulation of cell cycle process	2	0.73	GO:0022402, GO:0048523, GO:0010564	cell cycle process, negative regulation of cellular process, regulation of cell cycle process
9	GO:0009225	nucleotide-sugar metabolic process	2	0.72	GO:1901135, GO:0009117	carbohydrate derivative metabolic process, nucleotide metabolic process
10	GO:0018394	peptidyl-lysine acetylation	2	0.72	GO:0018205, GO:0006473	peptidyl-lysine modification, protein acetylation
8	GO:0006206	pyrimidine nucleobase metabolic process	2	0.72	GO:0009112, GO:0072527	nucleobase metabolic process, pyrimidine-containing compound metabolic process
8	GO:0006417	regulation of translation	2	0.72	GO:0006412, GO:2000112, GO:0032268, GO:0010608	translation, regulation of cellular macromolecule biosynthetic process, regulation of cellular protein metabolic process, posttranscriptional regulation of gene expression
7	GO:0009267	cellular response to starvation	2	0.72	GO:0033554, GO:0042594, GO:0031669	cellular response to stress, response to starvation, cellular response to nutrient levels
6	GO:0009891	positive regulation of biosynthetic process	2	0.72	GO:0009893, GO:0009889, GO:0009058	positive regulation of metabolic process, regulation of biosynthetic process, biosynthetic process
10	GO:0006475	internal protein amino acid acetylation	2	0.72	GO:0006473	protein acetylation
7	GO:0010557	positive regulation of macromolecule biosynthetic process	2	0.72	GO:0009891, GO:0009059, GO:0010604, GO:0010556	positive regulation of biosynthetic process, macromolecule biosynthetic process, positive regulation of macromolecule metabolic process, regulation of macromolecule biosynthetic process
6	GO:0015849	organic acid transport	3	0.71	GO:0044765, GO:0071702	single-organism transport, organic substance transport
4	GO:0090066	regulation of anatomical structure size	8	0.68	GO:0065008	regulation of biological quality
5	GO:0032970	regulation of actin filament-based process	8	0.68	GO:0030029, GO:0050794	actin filament-based process, regulation of cellular process
3	GO:0009719	response to endogenous stimulus	5	0.65	GO:0050896	response to stimulus
4	GO:0010033	response to organic substance	5	0.65	GO:0042221	response to chemical
10	GO:0009066	aspartate family amino acid metabolic process	3	0.65	GO:1901605	alpha-amino acid metabolic process
5	GO:0009892	negative regulation of metabolic process	5	0.65	GO:0019222, GO:0008152, GO:0048519	regulation of metabolic process, metabolic process, negative regulation of biological process
4	GO:0070887	cellular response to chemical stimulus	5	0.65	GO:0042221, GO:0051716	response to chemical, cellular response to stimulus
10	GO:0032273	positive regulation of protein polymerization	3	0.65	GO:0051258, GO:0031334, GO:0032271	protein polymerization, positive regulation of protein complex assembly, regulation of protein polymerization
7	GO:0051495	positive regulation of cytoskeleton organization	3	0.65	GO:0010638, GO:0051493, GO:0007010	positive regulation of organelle organization, regulation of cytoskeleton organization, cytoskeleton organization
6	GO:0051173	positive regulation of nitrogen compound metabolic process	3	0.65	GO:0006807, GO:0009893, GO:0051171	nitrogen compound metabolic process, positive regulation of metabolic process, regulation of nitrogen compound metabolic process
5	GO:0051302	regulation of cell division	3	0.64	GO:0050794, GO:0051301	regulation of cellular process, cell division
7	GO:0045934	negative regulation of nucleobase-containing compound metabolic process	4	0.6	GO:0006139, GO:0031324, GO:0051172, GO:0019219	nucleobase-containing compound metabolic process, negative regulation of cellular metabolic process, negative regulation of nitrogen compound metabolic process, regulation of nucleobase-containing compound metabolic process
8	GO:0006586	indolalkylamine metabolic process	2	0.58	GO:0006576, GO:0042430	cellular biogenic amine metabolic process, indole-containing compound metabolic process
8	GO:0030003	cellular cation homeostasis	2	0.58	GO:0006873, GO:0055080	cellular ion homeostasis, cation homeostasis
6	GO:0042436	indole-containing compound catabolic process	2	0.58	GO:0019439, GO:0046700, GO:1901361, GO:0044270, GO:1901565, GO:0042430	aromatic compound catabolic process, heterocycle catabolic process, organic cyclic compound catabolic process, cellular nitrogen compound catabolic process, organonitrogen compound catabolic process, indole-containing compound metabolic process
8	GO:0055065	metal ion homeostasis	2	0.58	GO:0055080	cation homeostasis
8	GO:0042402	cellular biogenic amine catabolic process	2	0.58	GO:0006576, GO:0009310	cellular biogenic amine metabolic process, amine catabolic process
6	GO:0044801	single-organism membrane fusion	2	0.58	GO:0044802, GO:0061025	single-organism membrane organization, membrane fusion
6	GO:0044106	cellular amine metabolic process	4	0.55	GO:0034641, GO:0009308	cellular nitrogen compound metabolic process, amine metabolic process
5	GO:0009893	positive regulation of metabolic process	3	0.56	GO:0019222, GO:0008152, GO:0048518	regulation of metabolic process, metabolic process, positive regulation of biological process
6	GO:0016054	organic acid catabolic process	6	0.52	GO:0044282, GO:0044248, GO:0006082, GO:1901575	small molecule catabolic process, cellular catabolic process, organic acid metabolic process, organic substance catabolic process
5	GO:0044272	sulfur compound biosynthetic process	2	0.51	GO:0006790, GO:0044249	sulfur compound metabolic process, cellular biosynthetic process
5	GO:0048878	chemical homeostasis	5	0.51	GO:0042592	homeostatic process
7	GO:1901987	regulation of cell cycle phase transition	2	0.49	GO:0044770, GO:0010564	cell cycle phase transition, regulation of cell cycle process
6	GO:0010639	negative regulation of organelle organization	2	0.49	GO:0033043, GO:0048523, GO:0051129, GO:0006996	regulation of organelle organization, negative regulation of cellular process, negative regulation of cellular component organization, organelle organization
4	GO:0051239	regulation of multicellular organismal process	2	0.49	GO:0050789	regulation of biological process
11	GO:0044784	metaphase/anaphase transition of cell cycle	2	0.49	GO:0044770, GO:0010965	cell cycle phase transition, regulation of mitotic sister chromatid separation
7	GO:0044772	mitotic cell cycle phase transition	2	0.49	GO:1903047, GO:0044770, GO:0000278	mitotic cell cycle process, cell cycle phase transition, mitotic cell cycle
8	GO:0051052	regulation of DNA metabolic process	2	0.49	GO:0006259, GO:0019219, GO:0060255	DNA metabolic process, regulation of nucleobase-containing compound metabolic process, regulation of macromolecule metabolic process
11	GO:0009067	aspartate family amino acid biosynthetic process	2	0.49	GO:0009066, GO:1901607	aspartate family amino acid metabolic process, alpha-amino acid biosynthetic process
9	GO:0009129	pyrimidine nucleoside monophosphate metabolic process	3	0.48	GO:0009123	nucleoside monophosphate metabolic process
7	GO:0009112	nucleobase metabolic process	2	0.43	GO:1901564, GO:0055086	organonitrogen compound metabolic process, nucleobase-containing small molecule metabolic process
7	GO:0010608	posttranscriptional regulation of gene expression	2	0.43	GO:0010468	regulation of gene expression
9	GO:0006473	protein acetylation	2	0.43	GO:0043543	protein acylation
10	GO:0009201	ribonucleoside triphosphate biosynthetic process	2	0.43	GO:0009199, GO:0009142	ribonucleoside triphosphate metabolic process, nucleoside triphosphate biosynthetic process
5	GO:0006766	vitamin metabolic process	2	0.43	GO:0044281	small molecule metabolic process
6	GO:0010564	regulation of cell cycle process	3	0.42	GO:0022402, GO:0051726	cell cycle process, regulation of cell cycle
7	GO:0051189	prosthetic group metabolic process	2	0.43	GO:0044267, GO:0051186	cellular protein metabolic process, cofactor metabolic process
6	GO:0031669	cellular response to nutrient levels	2	0.43	GO:0031667, GO:0031668	response to nutrient levels, cellular response to extracellular stimulus
9	GO:0018205	peptidyl-lysine modification	2	0.43	GO:0018193	peptidyl-amino acid modification
6	GO:0019692	deoxyribose phosphate metabolic process	2	0.43	GO:1901135, GO:0006796, GO:0019637	carbohydrate derivative metabolic process, phosphate-containing compound metabolic process, organophosphate metabolic process
6	GO:0042594	response to starvation	2	0.43	GO:0031667, GO:0006950	response to nutrient levels, response to stress
5	GO:0016050	vesicle organization	2	0.43	GO:0006996	organelle organization
9	GO:0009262	deoxyribonucleotide metabolic process	2	0.43	GO:1901135, GO:0009117	carbohydrate derivative metabolic process, nucleotide metabolic process
6	GO:0010638	positive regulation of organelle organization	3	0.39	GO:0033043, GO:0051130, GO:0048522, GO:0006996	regulation of organelle organization, positive regulation of cellular component organization, positive regulation of cellular process, organelle organization
8	GO:0031334	positive regulation of protein complex assembly	3	0.39	GO:0051130, GO:0006461, GO:0043254	positive regulation of cellular component organization, protein complex assembly, regulation of protein complex assembly
6	GO:0051172	negative regulation of nitrogen compound metabolic process	4	0.36	GO:0009892, GO:0006807, GO:0051171	negative regulation of metabolic process, nitrogen compound metabolic process, regulation of nitrogen compound metabolic process
5	GO:0042430	indole-containing compound metabolic process	2	0.35	GO:0034641, GO:1901564, GO:0046483, GO:0006725, GO:1901360	cellular nitrogen compound metabolic process, organonitrogen compound metabolic process, heterocycle metabolic process, cellular aromatic compound metabolic process, organic cyclic compound metabolic process
6	GO:0009310	amine catabolic process	2	0.35	GO:0009308, GO:1901565	amine metabolic process, organonitrogen compound catabolic process
7	GO:0006873	cellular ion homeostasis	2	0.35	GO:0050801, GO:0055082	ion homeostasis, cellular chemical homeostasis
5	GO:0061025	membrane fusion	2	0.35	GO:0061024	membrane organization
5	GO:0044282	small molecule catabolic process	6	0.31	GO:0044712, GO:0044281	single-organism catabolic process, small molecule metabolic process
5	GO:0051129	negative regulation of cellular component organization	2	0.29	GO:0016043, GO:0051128, GO:0048519	cellular component organization, regulation of cellular component organization, negative regulation of biological process
5	GO:0051656	establishment of organelle localization	2	0.29	GO:0051640, GO:0051234	organelle localization, establishment of localization
10	GO:0010965	regulation of mitotic sister chromatid separation	2	0.29	GO:0033047, GO:0051306	regulation of mitotic sister chromatid segregation, mitotic sister chromatid separation
6	GO:0044770	cell cycle phase transition	2	0.29	GO:0022402	cell cycle process
9	GO:0009142	nucleoside triphosphate biosynthetic process	2	0.26	GO:1901293, GO:0009141	nucleoside phosphate biosynthetic process, nucleoside triphosphate metabolic process
8	GO:0043543	protein acylation	2	0.26	GO:0006464	cellular protein modification process
5	GO:0031667	response to nutrient levels	2	0.26	GO:0009991	response to extracellular stimulus
5	GO:0031668	cellular response to extracellular stimulus	2	0.26	GO:0071496, GO:0007154, GO:0051716, GO:0009991	cellular response to external stimulus, cell communication, cellular response to stimulus, response to extracellular stimulus
2	GO:0051704	multi-organism process	2	0.24	GO:0008150	biological_process
5	GO:0051130	positive regulation of cellular component organization	3	0.23	GO:0016043, GO:0051128, GO:0048518	cellular component organization, regulation of cellular component organization, positive regulation of biological process
3	GO:0009605	response to external stimulus	3	0.22	GO:0050896	response to stimulus
6	GO:0055082	cellular chemical homeostasis	2	0.21	GO:0048878, GO:0019725	chemical homeostasis, cellular homeostasis
9	GO:0033047	regulation of mitotic sister chromatid segregation	2	0.18	GO:0033045, GO:0007088, GO:0000070	regulation of sister chromatid segregation, regulation of mitosis, mitotic sister chromatid segregation
4	GO:0051640	organelle localization	2	0.18	GO:0051641	cellular localization
9	GO:0051306	mitotic sister chromatid separation	2	0.18	GO:0000070, GO:0051304, GO:1903047	mitotic sister chromatid segregation, chromosome separation, mitotic cell cycle process
4	GO:0009991	response to extracellular stimulus	2	0.16	GO:0009605	response to external stimulus
4	GO:0071496	cellular response to external stimulus	2	0.16	GO:0009605	response to external stimulus
8	GO:0007088	regulation of mitosis	2	0.11	GO:0007067, GO:0051783, GO:0010564, GO:0007346	mitotic nuclear division, regulation of nuclear division, regulation of cell cycle process, regulation of mitotic cell cycle
6	GO:0051304	chromosome separation	2	0.11	GO:0022402, GO:0007059	cell cycle process, chromosome segregation
8	GO:0000070	mitotic sister chromatid segregation	2	0.11	GO:0007067, GO:0000819, GO:1903047	mitotic nuclear division, sister chromatid segregation, mitotic cell cycle process
7	GO:0033045	regulation of sister chromatid segregation	2	0.11	GO:0051983, GO:0000819, GO:0033044, GO:0010564	regulation of chromosome segregation, sister chromatid segregation, regulation of chromosome organization, regulation of cell cycle process
5	GO:0051983	regulation of chromosome segregation	2	0.06	GO:0050794, GO:0007059	regulation of cellular process, chromosome segregation
7	GO:0051783	regulation of nuclear division	2	0.06	GO:0000280, GO:0033043, GO:0051302	nuclear division, regulation of organelle organization, regulation of cell division
6	GO:0000819	sister chromatid segregation	2	0.06	GO:0051276, GO:1902589, GO:0022402, GO:0007059	chromosome organization, single-organism organelle organization, cell cycle process, chromosome segregation
6	GO:0033044	regulation of chromosome organization	2	0.06	GO:0033043, GO:0051276	regulation of organelle organization, chromosome organization
6	GO:0007346	regulation of mitotic cell cycle	2	0.06	GO:0051726, GO:0000278	regulation of cell cycle, mitotic cell cycle
