# Supplementary material for: Transcriptomic and Quantitative Proteomic Analyses Provide Insights Into the Phagocytic Killing of Hemocytes in the Oyster Crassostrea gigas
Source: Front Immunol. 2018 Jun 11;9:1280. doi: 10.3389/fimmu.2018.01280 (PMC6005338; doi:10.3389/fimmu.2018.01280)
Supplement: Supplementary file 4 [file Table_4.XLS]

## Sheet: Increased_KEGG
Supplementary table 4. KEGG analysis of DEGs.
Pathway	Sequences in Pathway	Enzyme	Ezyme ID	Sequencs of Enzyme	Sequences	Pathway ID
alpha-Linolenic acid metabolism	5	oxidase	ec:1.3.3.6	3	CGI_10015195, CGI_10013805, CGI_10028389	map00592
alpha-Linolenic acid metabolism	5	A2	ec:3.1.1.4	2	CGI_10012012, CGI_10012016	map00592
Linoleic acid metabolism	2	A2	ec:3.1.1.4	2	CGI_10012012, CGI_10012016	map00591
Biosynthesis of unsaturated fatty acids	6	oxidase	ec:1.3.3.6	3	CGI_10015195, CGI_10013805, CGI_10028389	map01040
Biosynthesis of unsaturated fatty acids	6	9-desaturase	ec:1.14.19.1	3	CGI_10011547, CGI_10002417, CGI_10002418	map01040
Arachidonic acid metabolism	5	peroxidase	ec:1.11.1.9	3	CGI_10025106, CGI_10008378, CGI_10007024	map00590
Arachidonic acid metabolism	5	A2	ec:3.1.1.4	2	CGI_10012012, CGI_10012016	map00590
Taurine and hypotaurine metabolism	1	glutamyl transpeptidase	ec:2.3.2.2	1	CGI_10027341	map00430
Steroid degradation	1	dehydrogenase	ec:1.1.1.145	1	CGI_10016334	map00984
Drug metabolism - other enzymes	3	ali-esterase	ec:3.1.1.1	2	CGI_10022846, CGI_10022129	map00983
Drug metabolism - other enzymes	3	diphosphatase	ec:3.6.1.19	1	CGI_10021224	map00983
Drug metabolism - cytochrome P450	12	transferase	ec:2.5.1.18	5	CGI_10009709, CGI_10012825, CGI_10014211, CGI_10016962, CGI_10026265	map00982
Drug metabolism - cytochrome P450	12	monooxygenase	ec:1.14.13.8	7	CGI_10007562, CGI_10009879, CGI_10028904, CGI_10001117, CGI_10001118, CGI_10028398, CGI_10028400	map00982
Metabolism of xenobiotics by cytochrome P450	5	transferase	ec:2.5.1.18	5	CGI_10009709, CGI_10012825, CGI_10014211, CGI_10016962, CGI_10026265	map00980
Arginine and proline metabolism	6	ligase	ec:6.3.1.2	1	CGI_10015425	map00330
Arginine and proline metabolism	6	synthase	ec:2.5.1.22	1	CGI_10019141	map00330
Arginine and proline metabolism	6	dioxygenase	ec:1.14.11.2	1	CGI_10019821	map00330
Arginine and proline metabolism	6	arginine amidinase	ec:3.5.3.1	1	CGI_10017862	map00330
Arginine and proline metabolism	6	reductase	ec:1.5.1.2	1	CGI_10006240	map00330
Arginine and proline metabolism	6	racemase	ec:5.1.1.4	1	CGI_10011725	map00330
Purine metabolism	47	DNA polymerase	ec:2.7.7.7	2	CGI_10012176, CGI_10025174	map00230
Purine metabolism	47	deaminase	ec:3.5.4.4	1	CGI_10012998	map00230
Purine metabolism	47	cyclo-ligase	ec:6.3.3.1	1	CGI_10013807	map00230
Purine metabolism	47	phosphodiesterase	ec:3.1.4.17	2	CGI_10020954, CGI_10025332	map00230
Purine metabolism	47	phosphoribosyldiphosphate 5-amidotransferase	ec:2.4.2.14	1	CGI_10028435	map00230
Purine metabolism	47	formyltransferase	ec:2.1.2.2	1	CGI_10013807	map00230
Purine metabolism	47	adenylpyrophosphatase	ec:3.6.1.3	21	CGI_10004652, CGI_10024737, CGI_10026448, CGI_10004785, CGI_10028657, CGI_10028658, CGI_10005381, CGI_10003816, CGI_10010994, CGI_10016739, CGI_10004437, CGI_10010898, CGI_10008042, CGI_10014961, CGI_10009655, CGI_10020425, CGI_10017921, CGI_10024887, CGI_10003733, CGI_10014108, CGI_10020015	map00230
Purine metabolism	47	cyclase	ec:4.6.1.2	2	CGI_10003032, CGI_10004768	map00230
Purine metabolism	47	phosphorylase	ec:2.4.2.1	1	CGI_10017694	map00230
Purine metabolism	47	kinase	ec:2.7.4.6	3	CGI_10018338, CGI_10014958, CGI_10021162	map00230
Purine metabolism	47	kinase	ec:2.7.4.3	3	CGI_10009645, CGI_10028154, CGI_10010021	map00230
Purine metabolism	47	synthase	ec:6.3.2.6	1	CGI_10028436	map00230
Purine metabolism	47	ligase	ec:6.3.4.13	1	CGI_10013807	map00230
Purine metabolism	47	kinase	ec:2.7.1.20	1	CGI_10025016	map00230
Purine metabolism	47	diphosphatase	ec:3.6.1.19	1	CGI_10021224	map00230
Purine metabolism	47	phosphatase	ec:3.6.1.15	7	CGI_10019238, CGI_10017318, CGI_10022372, CGI_10005128, CGI_10023872, CGI_10017632, CGI_10005452	map00230
Aminobenzoate degradation	7	acetylphosphatase	ec:3.6.1.7	1	CGI_10028646	map00627
Aminobenzoate degradation	7	phosphatase	ec:3.1.3.2	1	CGI_10008610	map00627
Aminobenzoate degradation	7	phosphatase	ec:3.1.3.1	2	CGI_10010132, CGI_10005702	map00627
Aminobenzoate degradation	7	nitrophenyl phosphatase	ec:3.1.3.41	3	CGI_10010131, CGI_10006640, CGI_10014131	map00627
Carbon fixation pathways in prokaryotes	9	ligase	ec:6.2.1.1	1	CGI_10020479	map00720
Carbon fixation pathways in prokaryotes	9	hydratase	ec:4.2.1.2	1	CGI_10016630	map00720
Carbon fixation pathways in prokaryotes	9	ligase	ec:6.3.4.3	1	CGI_10022032	map00720
Carbon fixation pathways in prokaryotes	9	dehydrogenase (NADP+)	ec:1.5.1.5	1	CGI_10022032	map00720
Carbon fixation pathways in prokaryotes	9	dehydrogenase	ec:1.1.1.35	4	CGI_10012124, CGI_10008805, CGI_10015628, CGI_10007699	map00720
Carbon fixation pathways in prokaryotes	9	carboxylase	ec:6.4.1.2	2	CGI_10004168, CGI_10024921	map00720
Toluene degradation	4	dehydrogenase	ec:1.1.1.35	4	CGI_10012124, CGI_10008805, CGI_10015628, CGI_10007699	map00623
Biotin metabolism	1	ligase	ec:6.3.4.15	1	CGI_10017547	map00780
Pyruvate metabolism	5	acetylphosphatase	ec:3.6.1.7	1	CGI_10028646	map00620
Pyruvate metabolism	5	ligase	ec:6.2.1.1	1	CGI_10020479	map00620
Pyruvate metabolism	5	hydratase	ec:4.2.1.2	1	CGI_10016630	map00620
Pyruvate metabolism	5	carboxylase	ec:6.4.1.2	2	CGI_10004168, CGI_10024921	map00620
Oxidative phosphorylation	4	oxidase	ec:1.9.3.1	4	CGI_10021773, CGI_10015197, CGI_10003981, CGI_10019936	map00190
Pentose phosphate pathway	1	deoxyribokinase	ec:2.7.1.15	1	CGI_10003841	map00030
Methane metabolism	5	hydroxymethyltransferase	ec:2.1.2.1	1	CGI_10014474	map00680
Methane metabolism	5	ligase	ec:6.2.1.1	1	CGI_10020479	map00680
Methane metabolism	5	phosphatase	ec:3.1.3.3	1	CGI_10006178	map00680
Methane metabolism	5	kinase	ec:2.7.1.29	2	CGI_10010558, CGI_10010559	map00680
Amino sugar and nucleotide sugar metabolism	10	hexosaminidase	ec:3.2.1.52	5	CGI_10004592, CGI_10023604, CGI_10028163, CGI_10001718, CGI_10007857	map00520
Amino sugar and nucleotide sugar metabolism	10	chitodextrinase	ec:3.2.1.14	5	CGI_10026602, CGI_10026603, CGI_10026604, CGI_10026605, CGI_10022102	map00520
Nitrogen metabolism	4	ligase	ec:6.3.1.2	1	CGI_10015425	map00910
Nitrogen metabolism	4	dehydratase	ec:4.2.1.1	3	CGI_10007458, CGI_10017570, CGI_10014201	map00910
Glutathione metabolism	14	thioredoxin peroxidase	ec:1.11.1.15	2	CGI_10008877, CGI_10016221	map00480
Glutathione metabolism	14	peroxidase	ec:1.11.1.9	3	CGI_10025106, CGI_10008378, CGI_10007024	map00480
Glutathione metabolism	14	synthase	ec:2.5.1.22	1	CGI_10019141	map00480
Glutathione metabolism	14	transferase	ec:2.5.1.18	5	CGI_10009709, CGI_10012825, CGI_10014211, CGI_10016962, CGI_10026265	map00480
Glutathione metabolism	14	gamma-glutamyl-amino acid cyclotransferase	ec:2.3.2.4	2	CGI_10010487, CGI_10013621	map00480
Glutathione metabolism	14	glutamyl transpeptidase	ec:2.3.2.2	1	CGI_10027341	map00480
Aminoacyl-tRNA biosynthesis	4	ligase	ec:6.1.1.15	1	CGI_10001107	map00970
Aminoacyl-tRNA biosynthesis	4	ligase	ec:6.1.1.6	1	CGI_10009859	map00970
Aminoacyl-tRNA biosynthesis	4	ligase	ec:6.1.1.2	1	CGI_10002154	map00970
Aminoacyl-tRNA biosynthesis	4	ligase	ec:6.1.1.1	1	CGI_10019167	map00970
Tryptophan metabolism	5	equilase	ec:1.11.1.6	1	CGI_10003355	map00380
Tryptophan metabolism	5	dehydrogenase	ec:1.1.1.35	4	CGI_10012124, CGI_10008805, CGI_10015628, CGI_10007699	map00380
Geraniol degradation	4	dehydrogenase	ec:1.1.1.35	4	CGI_10012124, CGI_10008805, CGI_10015628, CGI_10007699	map00281
Valine, leucine and isoleucine degradation	4	dehydrogenase	ec:1.1.1.35	4	CGI_10012124, CGI_10008805, CGI_10015628, CGI_10007699	map00280
Primary bile acid biosynthesis	4	dehydrogenase	ec:1.1.1.35	4	CGI_10012124, CGI_10008805, CGI_10015628, CGI_10007699	map00120
Various types of N-glycan biosynthesis	5	hexosaminidase	ec:3.2.1.52	5	CGI_10004592, CGI_10023604, CGI_10028163, CGI_10001718, CGI_10007857	map00513
Mucin type O-Glycan biosynthesis	1	3-beta-galactosyltransferase	ec:2.4.1.122	1	CGI_10013272	map00512
Citrate cycle (TCA cycle)	2	(Si)-synthase	ec:2.3.3.1	1	CGI_10022396	map00020
Citrate cycle (TCA cycle)	2	hydratase	ec:4.2.1.2	1	CGI_10016630	map00020
Other glycan degradation	19	hexosaminidase	ec:3.2.1.52	5	CGI_10004592, CGI_10023604, CGI_10028163, CGI_10001718, CGI_10007857	map00511
Other glycan degradation	19	alpha-fucosidase	ec:3.2.1.51	3	CGI_10015274, CGI_10023341, CGI_10025761	map00511
Other glycan degradation	19	psychosine hydrolase	ec:3.2.1.45	3	CGI_10024790, CGI_10017457, CGI_10005972	map00511
Other glycan degradation	19	mannanase	ec:3.2.1.25	5	CGI_10024344, CGI_10024345, CGI_10025487, CGI_10025488, CGI_10025489	map00511
Other glycan degradation	19	alpha-D-mannosidase	ec:3.2.1.24	2	CGI_10006053, CGI_10024992	map00511
Other glycan degradation	19	lactase (ambiguous)	ec:3.2.1.23	1	CGI_10013358	map00511
One carbon pool by folate	4	cyclo-ligase	ec:6.3.3.2	1	CGI_10014726	map00670
One carbon pool by folate	4	formyltransferase	ec:2.1.2.2	1	CGI_10013807	map00670
One carbon pool by folate	4	hydroxymethyltransferase	ec:2.1.2.1	1	CGI_10014474	map00670
One carbon pool by folate	4	ligase	ec:6.3.4.3	1	CGI_10022032	map00670
One carbon pool by folate	4	dehydrogenase (NADP+)	ec:1.5.1.5	1	CGI_10022032	map00670
Carotenoid biosynthesis	1	de-epoxidase	ec:1.10.99.3	1	CGI_10004827	map00906
beta-Alanine metabolism	5	oxidase	ec:1.4.3.21	3	CGI_10023320, CGI_10011622, CGI_10008162	map00410
beta-Alanine metabolism	5	synthase	ec:2.5.1.22	1	CGI_10019141	map00410
beta-Alanine metabolism	5	transaminase	ec:2.6.1.19	1	CGI_10025808	map00410
Lysine degradation	8	N-methyltransferase	ec:2.1.1.43	3	CGI_10007074, CGI_10028705, CGI_10000015	map00310
Lysine degradation	8	dioxygenase	ec:1.14.11.8	1	CGI_10010086	map00310
Lysine degradation	8	dehydrogenase	ec:1.1.1.35	4	CGI_10012124, CGI_10008805, CGI_10015628, CGI_10007699	map00310
Tropane, piperidine and pyridine alkaloid biosynthesis	3	oxidase	ec:1.4.3.21	3	CGI_10023320, CGI_10011622, CGI_10008162	map00960
Porphyrin and chlorophyll metabolism	1	decarboxylase	ec:4.1.1.37	1	CGI_10021237	map00860
Glycosphingolipid biosynthesis - ganglio series	6	hexosaminidase	ec:3.2.1.52	5	CGI_10004592, CGI_10023604, CGI_10028163, CGI_10001718, CGI_10007857	map00604
Glycosphingolipid biosynthesis - ganglio series	6	lactase (ambiguous)	ec:3.2.1.23	1	CGI_10013358	map00604
Glycosphingolipid biosynthesis - globo series	6	hexosaminidase	ec:3.2.1.52	5	CGI_10004592, CGI_10023604, CGI_10028163, CGI_10001718, CGI_10007857	map00603
Glycosphingolipid biosynthesis - globo series	6	2-alpha-L-fucosyltransferase	ec:2.4.1.69	1	CGI_10006470	map00603
Cysteine and methionine metabolism	9	S-adenosylhomocysteine synthase	ec:3.3.1.1	1	CGI_10020662	map00270
Cysteine and methionine metabolism	9	phosphorylase	ec:2.4.2.28	1	CGI_10021980	map00270
Cysteine and methionine metabolism	9	synthase	ec:2.5.1.22	1	CGI_10019141	map00270
Cysteine and methionine metabolism	9	isomerase	ec:5.3.1.23	1	CGI_10021262	map00270
Cysteine and methionine metabolism	9	adenosyltransferase	ec:2.5.1.6	2	CGI_10007641, CGI_10007642	map00270
Cysteine and methionine metabolism	9	S-methyltransferase	ec:2.1.1.5	3	CGI_10014543, CGI_10024033, CGI_10017122	map00270
Glycosphingolipid biosynthesis - lacto and neolacto series	1	2-alpha-L-fucosyltransferase	ec:2.4.1.69	1	CGI_10006470	map00601
Nicotinate and nicotinamide metabolism	5	diphosphorylase (carboxylating)	ec:2.4.2.19	1	CGI_10018767	map00760
Nicotinate and nicotinamide metabolism	5	phosphorylase	ec:2.4.2.1	1	CGI_10017694	map00760
Nicotinate and nicotinamide metabolism	5	kinase	ec:2.7.1.23	2	CGI_10022625, CGI_10024887	map00760
Nicotinate and nicotinamide metabolism	5	glycohydrolase	ec:3.2.2.5	1	CGI_10009455	map00760
Sphingolipid metabolism	6	sulfotransferase	ec:2.8.2.11	2	CGI_10017542, CGI_10015992	map00600
Sphingolipid metabolism	6	psychosine hydrolase	ec:3.2.1.45	3	CGI_10024790, CGI_10017457, CGI_10005972	map00600
Sphingolipid metabolism	6	lactase (ambiguous)	ec:3.2.1.23	1	CGI_10013358	map00600
Glycolysis / Gluconeogenesis	4	ligase	ec:6.2.1.1	1	CGI_10020479	map00010
Glycolysis / Gluconeogenesis	4	1-epimerase	ec:5.1.3.3	3	CGI_10013973, CGI_10013974, CGI_10017903	map00010
Starch and sucrose metabolism	5	phosphorylase	ec:2.4.1.1	2	CGI_10027618, CGI_10021980	map00500
Starch and sucrose metabolism	5	glycogenase	ec:3.2.1.1	3	CGI_10022189, CGI_10022190, CGI_10023781	map00500
Ether lipid metabolism	3	esterase	ec:3.1.1.47	1	CGI_10010251	map00565
Ether lipid metabolism	3	A2	ec:3.1.1.4	2	CGI_10012012, CGI_10012016	map00565
Glycerophospholipid metabolism	6	dehydrogenase [NAD(P)+]	ec:1.1.1.94	1	CGI_10023335	map00564
Glycerophospholipid metabolism	6	kinase (ATP)	ec:2.7.1.107	2	CGI_10022625, CGI_10024887	map00564
Glycerophospholipid metabolism	6	decarboxylase	ec:4.1.1.65	1	CGI_10004397	map00564
Glycerophospholipid metabolism	6	A2	ec:3.1.1.4	2	CGI_10012012, CGI_10012016	map00564
Glycerophospholipid metabolism	6	dehydrogenase (NAD+)	ec:1.1.1.8	1	CGI_10023335	map00564
Glycosylphosphatidylinositol(GPI)-anchor biosynthesis	2	phospholipase D	ec:3.1.4.50	2	CGI_10021241, CGI_10021256	map00563
Inositol phosphate metabolism	2	phospholipase C	ec:3.1.4.11	1	CGI_10026114	map00562
Inositol phosphate metabolism	2	oxygenase	ec:1.13.99.1	1	CGI_10016536	map00562
Fatty acid degradation	7	oxidase	ec:1.3.3.6	3	CGI_10015195, CGI_10013805, CGI_10028389	map00071
Fatty acid degradation	7	dehydrogenase	ec:1.1.1.35	4	CGI_10012124, CGI_10008805, CGI_10015628, CGI_10007699	map00071
Glycerolipid metabolism	8	kinase (ATP)	ec:2.7.1.107	2	CGI_10022625, CGI_10024887	map00561
Glycerolipid metabolism	8	lipase	ec:3.1.1.3	4	CGI_10003345, CGI_10016271, CGI_10016455, CGI_10025204	map00561
Glycerolipid metabolism	8	kinase	ec:2.7.1.29	2	CGI_10010558, CGI_10010559	map00561
Phenylalanine, tyrosine and tryptophan biosynthesis	1	4-monooxygenase	ec:1.14.16.1	1	CGI_10016307	map00400
Cyanoamino acid metabolism	3	hydroxymethyltransferase	ec:2.1.2.1	1	CGI_10014474	map00460
Cyanoamino acid metabolism	3	asparaginase II	ec:3.5.1.1	1	CGI_10025475	map00460
Cyanoamino acid metabolism	3	glutamyl transpeptidase	ec:2.3.2.2	1	CGI_10027341	map00460
Lysine biosynthesis	1	decarboxylase	ec:4.1.1.20	1	CGI_10027875	map00300
Isoquinoline alkaloid biosynthesis	3	oxidase	ec:1.4.3.21	3	CGI_10023320, CGI_10011622, CGI_10008162	map00950
Bisphenol degradation	1	A-esterase	ec:3.1.1.2	1	CGI_10022343	map00363
Phenylalanine metabolism	8	oxidase	ec:1.4.3.21	3	CGI_10023320, CGI_10011622, CGI_10008162	map00360
Phenylalanine metabolism	8	lactoperoxidase	ec:1.11.1.7	4	CGI_10010931, CGI_10022551, CGI_10008877, CGI_10013483	map00360
Phenylalanine metabolism	8	4-monooxygenase	ec:1.14.16.1	1	CGI_10016307	map00360
Glycine, serine and threonine metabolism	12	oxidase	ec:1.4.3.21	3	CGI_10023320, CGI_10011622, CGI_10008162	map00260
Glycine, serine and threonine metabolism	12	transaminase	ec:2.6.1.51	1	CGI_10027501	map00260
Glycine, serine and threonine metabolism	12	hydroxymethyltransferase	ec:2.1.2.1	1	CGI_10014474	map00260
Glycine, serine and threonine metabolism	12	dehydrogenase	ec:1.1.99.1	3	CGI_10009338, CGI_10010580, CGI_10003318	map00260
Glycine, serine and threonine metabolism	12	transaminase	ec:2.6.1.44	1	CGI_10027501	map00260
Glycine, serine and threonine metabolism	12	phosphatase	ec:3.1.3.3	1	CGI_10006178	map00260
Glycine, serine and threonine metabolism	12	S-methyltransferase	ec:2.1.1.5	3	CGI_10014543, CGI_10024033, CGI_10017122	map00260
Phosphatidylinositol signaling system	3	phospholipase C	ec:3.1.4.11	1	CGI_10026114	map04070
Phosphatidylinositol signaling system	3	kinase (ATP)	ec:2.7.1.107	2	CGI_10022625, CGI_10024887	map04070
Steroid biosynthesis	2	Delta-isomerase	ec:5.3.3.5	2	CGI_10018251, CGI_10019051	map00100
Butanoate metabolism	6	dehydrogenase [NAD(P)+]	ec:1.2.1.16	1	CGI_10008392	map00650
Butanoate metabolism	6	transaminase	ec:2.6.1.19	1	CGI_10025808	map00650
Butanoate metabolism	6	dehydrogenase	ec:1.1.1.35	4	CGI_10012124, CGI_10008805, CGI_10015628, CGI_10007699	map00650
Fatty acid elongation	4	dehydrogenase	ec:1.1.1.35	4	CGI_10012124, CGI_10008805, CGI_10015628, CGI_10007699	map00062
Fatty acid biosynthesis	2	carboxylase	ec:6.4.1.2	2	CGI_10004168, CGI_10024921	map00061
Phenylpropanoid biosynthesis	4	lactoperoxidase	ec:1.11.1.7	4	CGI_10010931, CGI_10022551, CGI_10008877, CGI_10013483	map00940
Tyrosine metabolism	4	oxidase	ec:1.4.3.21	3	CGI_10023320, CGI_10011622, CGI_10008162	map00350
Tyrosine metabolism	4	dehydrogenase [NAD(P)+]	ec:1.2.1.16	1	CGI_10008392	map00350
Aflatoxin biosynthesis	2	carboxylase	ec:6.4.1.2	2	CGI_10004168, CGI_10024921	map00254
Tetracycline biosynthesis	2	carboxylase	ec:6.4.1.2	2	CGI_10004168, CGI_10024921	map00253
Alanine, aspartate and glutamate metabolism	6	ligase	ec:6.3.1.2	1	CGI_10015425	map00250
Alanine, aspartate and glutamate metabolism	6	dehydrogenase [NAD(P)+]	ec:1.2.1.16	1	CGI_10008392	map00250
Alanine, aspartate and glutamate metabolism	6	phosphoribosyldiphosphate 5-amidotransferase	ec:2.4.2.14	1	CGI_10028435	map00250
Alanine, aspartate and glutamate metabolism	6	transaminase	ec:2.6.1.44	1	CGI_10027501	map00250
Alanine, aspartate and glutamate metabolism	6	transaminase	ec:2.6.1.19	1	CGI_10025808	map00250
Alanine, aspartate and glutamate metabolism	6	asparaginase II	ec:3.5.1.1	1	CGI_10025475	map00250
Riboflavin metabolism	1	phosphatase	ec:3.1.3.2	1	CGI_10008610	map00740
Propanoate metabolism	4	ligase	ec:6.2.1.1	1	CGI_10020479	map00640
Propanoate metabolism	4	transaminase	ec:2.6.1.19	1	CGI_10025808	map00640
Propanoate metabolism	4	carboxylase	ec:6.4.1.2	2	CGI_10004168, CGI_10024921	map00640
Ascorbate and aldarate metabolism	1	oxygenase	ec:1.13.99.1	1	CGI_10016536	map00053
Galactose metabolism	4	1-epimerase	ec:5.1.3.3	3	CGI_10013973, CGI_10013974, CGI_10017903	map00052
Galactose metabolism	4	lactase (ambiguous)	ec:3.2.1.23	1	CGI_10013358	map00052
Fructose and mannose metabolism	1	isomerase	ec:5.3.1.5	1	CGI_10007621	map00051
Caprolactam degradation	4	dehydrogenase	ec:1.1.1.35	4	CGI_10012124, CGI_10008805, CGI_10015628, CGI_10007699	map00930
Histidine metabolism	1	hydratase	ec:4.2.1.49	1	CGI_10017691	map00340
mTOR signaling pathway	1	protein kinase	ec:2.7.11.24	1	CGI_10025818	map04150
Pyrimidine metabolism	8	DNA polymerase	ec:2.7.7.7	2	CGI_10012176, CGI_10025174	map00240
Pyrimidine metabolism	8	phosphorylase	ec:2.4.2.1	1	CGI_10017694	map00240
Pyrimidine metabolism	8	kinase	ec:2.7.4.6	3	CGI_10018338, CGI_10014958, CGI_10021162	map00240
Pyrimidine metabolism	8	diphosphatase	ec:3.6.1.23	1	CGI_10019949	map00240
Pyrimidine metabolism	8	diphosphatase	ec:3.6.1.19	1	CGI_10021224	map00240
Thiamine metabolism	7	phosphatase	ec:3.6.1.15	7	CGI_10019238, CGI_10017318, CGI_10022372, CGI_10005128, CGI_10023872, CGI_10017632, CGI_10005452	map00730
Steroid hormone biosynthesis	1	dehydrogenase	ec:1.1.1.145	1	CGI_10016334	map00140
Folate biosynthesis	3	synthase	ec:6.3.2.17	1	CGI_10003604	map00790
Folate biosynthesis	3	phosphatase	ec:3.1.3.1	2	CGI_10010132, CGI_10005702	map00790
Glyoxylate and dicarboxylate metabolism	4	ligase	ec:6.3.1.2	1	CGI_10015425	map00630
Glyoxylate and dicarboxylate metabolism	4	equilase	ec:1.11.1.6	1	CGI_10003355	map00630
Glyoxylate and dicarboxylate metabolism	4	(Si)-synthase	ec:2.3.3.1	1	CGI_10022396	map00630
Glyoxylate and dicarboxylate metabolism	4	hydroxymethyltransferase	ec:2.1.2.1	1	CGI_10014474	map00630
Glycosaminoglycan degradation	7	hexosaminidase	ec:3.2.1.52	5	CGI_10004592, CGI_10023604, CGI_10028163, CGI_10001718, CGI_10007857	map00531
Glycosaminoglycan degradation	7	chondroitinsulfatase	ec:3.1.6.14	1	CGI_10028421	map00531
Glycosaminoglycan degradation	7	lactase (ambiguous)	ec:3.2.1.23	1	CGI_10013358	map00531
Pentose and glucuronate interconversions	1	isomerase	ec:5.3.1.5	1	CGI_10007621	map00040

## Sheet: Decreased_KEGG
Pathway	Sequences in Pathway	Enzyme	Ezyme ID	Sequences of Enzyme	Sequences	Pathway ID
Arachidonic acid metabolism	1	peroxidase	ec:1.11.1.9	1	CGI_10005470	map00590
Taurine and hypotaurine metabolism	2	dioxygenase	ec:1.13.11.20	2	CGI_10008307, CGI_10022693	map00430
Sulfur metabolism	2	sulfurtransferase	ec:2.8.1.1	2	CGI_10013955, CGI_10014302	map00920
Steroid degradation	1	dehydrogenase	ec:1.1.1.145	1	CGI_10024264	map00984
Drug metabolism - other enzymes	6	deaminase	ec:3.5.4.5	1	CGI_10022147	map00983
Drug metabolism - other enzymes	6	synthase (glutamine-hydrolysing)	ec:6.3.5.2	1	CGI_10025128	map00983
Drug metabolism - other enzymes	6	phosphoribosyltransferase	ec:2.4.2.10	1	CGI_10024548	map00983
Drug metabolism - other enzymes	6	phosphorylase	ec:2.4.2.3	2	CGI_10001818, CGI_10005155	map00983
Drug metabolism - other enzymes	6	kinase	ec:2.7.1.48	1	CGI_10017738	map00983
Drug metabolism - cytochrome P450	3	transferase	ec:2.5.1.18	1	CGI_10010665	map00982
Drug metabolism - cytochrome P450	3	monooxygenase	ec:1.14.13.8	1	CGI_10027134	map00982
Drug metabolism - cytochrome P450	3	dehydrogenase	ec:1.1.1.1	1	CGI_10007647	map00982
Metabolism of xenobiotics by cytochrome P450	2	transferase	ec:2.5.1.18	1	CGI_10010665	map00980
Metabolism of xenobiotics by cytochrome P450	2	dehydrogenase	ec:1.1.1.1	1	CGI_10007647	map00980
Arginine and proline metabolism	4	racemase	ec:5.1.1.4	3	CGI_10016913, CGI_10016914, CGI_10016915	map00330
Arginine and proline metabolism	4	lyase	ec:4.3.2.1	1	CGI_10024108	map00330
Purine metabolism	37	DNA polymerase	ec:2.7.7.7	3	CGI_10020408, CGI_10012329, CGI_10016627	map00230
Purine metabolism	37	RNA polymerase	ec:2.7.7.6	6	CGI_10018220, CGI_10028485, CGI_10002169, CGI_10005713, CGI_10000788, CGI_10000851	map00230
Purine metabolism	37	synthase	ec:6.3.5.3	1	CGI_10014846	map00230
Purine metabolism	37	synthase (glutamine-hydrolysing)	ec:6.3.5.2	1	CGI_10025128	map00230
Purine metabolism	37	phosphodiesterase	ec:3.1.4.17	6	CGI_10012017, CGI_10003933, CGI_10005087, CGI_10021970, CGI_10024635, CGI_10025316	map00230
Purine metabolism	37	adenylpyrophosphatase	ec:3.6.1.3	4	CGI_10020274, CGI_10013010, CGI_10002341, CGI_10027843	map00230
Purine metabolism	37	cyclase	ec:4.6.1.2	7	CGI_10024000, CGI_10022364, CGI_10009317, CGI_10014057, CGI_10022264, CGI_10007612, CGI_10007768	map00230
Purine metabolism	37	phosphorylase	ec:2.4.2.1	1	CGI_10014090	map00230
Purine metabolism	37	uridine 5'-nucleotidase	ec:3.1.3.5	1	CGI_10021896	map00230
Purine metabolism	37	phosphatase	ec:3.6.1.15	6	CGI_10007865, CGI_10010125, CGI_10018128, CGI_10023768, CGI_10007625, CGI_10027394	map00230
Purine metabolism	37	reductase	ec:1.17.4.1	1	CGI_10023775	map00230
Aminobenzoate degradation	9	phosphatase	ec:3.1.3.2	3	CGI_10006634, CGI_10006190, CGI_10017794	map00627
Aminobenzoate degradation	9	nitrophenyl phosphatase	ec:3.1.3.41	6	CGI_10022920, CGI_10022760, CGI_10014128, CGI_10010680, CGI_10022984, CGI_10000993	map00627
Carbon fixation pathways in prokaryotes	1	hydratase	ec:4.2.1.2	1	CGI_10019072	map00720
Naphthalene degradation	1	dehydrogenase	ec:1.1.1.1	1	CGI_10007647	map00626
Chloroalkane and chloroalkene degradation	1	dehydrogenase	ec:1.1.1.1	1	CGI_10007647	map00625
Valine, leucine and isoleucine biosynthesis	1	ammonia-lyase	ec:4.3.1.19	1	CGI_10014638	map00290
Pyruvate metabolism	4	hydratase	ec:4.2.1.2	1	CGI_10019072	map00620
Pyruvate metabolism	4	carboxykinase (GTP)	ec:4.1.1.32	1	CGI_10014916	map00620
Pyruvate metabolism	4	dehydrogenase (decarboxylating)	ec:1.1.1.39	2	CGI_10002873, CGI_10016387	map00620
Pyruvate metabolism	4	dehydrogenase (oxaloacetate-decarboxylating)	ec:1.1.1.38	2	CGI_10002873, CGI_10016387	map00620
Butirosin and neomycin biosynthesis	1	hexokinase type IV glucokinase	ec:2.7.1.1	1	CGI_10017042	map00524
Oxidative phosphorylation	1	reductase (H+-translocating)	ec:1.6.5.3	1	CGI_10001764	map00190
Pentose phosphate pathway	11	aldolase	ec:4.1.2.13	1	CGI_10019801	map00030
Pentose phosphate pathway	11	isomerase	ec:5.3.1.9	2	CGI_10007732, CGI_10007733	map00030
Pentose phosphate pathway	11	isomerase	ec:5.3.1.6	1	CGI_10023535	map00030
Pentose phosphate pathway	11	phosphogluconolactonase	ec:3.1.1.31	1	CGI_10002865	map00030
Pentose phosphate pathway	11	dihydroxyacetonetransferase	ec:2.2.1.2	1	CGI_10002311	map00030
Pentose phosphate pathway	11	3-epimerase	ec:5.1.3.1	1	CGI_10014890	map00030
Pentose phosphate pathway	11	dehydrogenase (NADP+)	ec:1.1.1.49	2	CGI_10011948, CGI_10018259	map00030
Pentose phosphate pathway	11	dehydrogenase (NADP+-dependent, decarboxylating)	ec:1.1.1.44	1	CGI_10026515	map00030
Pentose phosphate pathway	11	phosphohexokinase	ec:2.7.1.11	1	CGI_10008151	map00030
Streptomycin biosynthesis	2	hexokinase type IV glucokinase	ec:2.7.1.1	1	CGI_10017042	map00521
Streptomycin biosynthesis	2	synthase	ec:5.5.1.4	1	CGI_10021001	map00521
Methane metabolism	4	aldolase	ec:4.1.2.13	1	CGI_10019801	map00680
Methane metabolism	4	hydratase	ec:4.2.1.11	1	CGI_10022154	map00680
Methane metabolism	4	transaminase	ec:2.6.1.52	1	CGI_10028343	map00680
Methane metabolism	4	phosphohexokinase	ec:2.7.1.11	1	CGI_10008151	map00680
Amino sugar and nucleotide sugar metabolism	7	isomerase	ec:5.3.1.9	2	CGI_10007732, CGI_10007733	map00520
Amino sugar and nucleotide sugar metabolism	7	isomerase	ec:5.3.1.8	1	CGI_10016648	map00520
Amino sugar and nucleotide sugar metabolism	7	hexokinase type IV glucokinase	ec:2.7.1.1	1	CGI_10017042	map00520
Amino sugar and nucleotide sugar metabolism	7	deacetylase	ec:3.5.1.25	1	CGI_10011200	map00520
Amino sugar and nucleotide sugar metabolism	7	chitodextrinase	ec:3.2.1.14	2	CGI_10024869, CGI_10024870	map00520
Nitrogen metabolism	3	dehydratase	ec:4.2.1.1	3	CGI_10027598, CGI_10001795, CGI_10025540	map00910
Glutathione metabolism	6	peroxidase	ec:1.11.1.9	1	CGI_10005470	map00480
Glutathione metabolism	6	transferase	ec:2.5.1.18	1	CGI_10010665	map00480
Glutathione metabolism	6	dehydrogenase (NADP+)	ec:1.1.1.49	2	CGI_10011948, CGI_10018259	map00480
Glutathione metabolism	6	dehydrogenase (NADP+-dependent, decarboxylating)	ec:1.1.1.44	1	CGI_10026515	map00480
Glutathione metabolism	6	reductase	ec:1.17.4.1	1	CGI_10023775	map00480
Aminoacyl-tRNA biosynthesis	5	ligase	ec:6.1.1.20	1	CGI_10010982	map00970
Aminoacyl-tRNA biosynthesis	5	ligase	ec:6.1.1.19	1	CGI_10019203	map00970
Aminoacyl-tRNA biosynthesis	5	ligase	ec:6.1.1.11	1	CGI_10016717	map00970
Aminoacyl-tRNA biosynthesis	5	ligase	ec:6.1.1.10	1	CGI_10013647	map00970
Aminoacyl-tRNA biosynthesis	5	ligase	ec:6.1.1.4	1	CGI_10022255	map00970
Tryptophan metabolism	3	dehydrogenase (succinyl-transferring)	ec:1.2.4.2	1	CGI_10019543	map00380
Tryptophan metabolism	3	2,3-dioxygenase	ec:1.13.11.11	1	CGI_10011195	map00380
Tryptophan metabolism	3	3-monooxygenase	ec:1.14.13.9	1	CGI_10015353	map00380
Carbon fixation in photosynthetic organisms	8	aldolase	ec:4.1.2.13	1	CGI_10019801	map00710
Carbon fixation in photosynthetic organisms	8	isomerase	ec:5.3.1.6	1	CGI_10023535	map00710
Carbon fixation in photosynthetic organisms	8	isomerase	ec:5.3.1.1	2	CGI_10003538, CGI_10003539	map00710
Carbon fixation in photosynthetic organisms	8	kinase	ec:2.7.2.3	1	CGI_10019050	map00710
Carbon fixation in photosynthetic organisms	8	3-epimerase	ec:5.1.3.1	1	CGI_10014890	map00710
Carbon fixation in photosynthetic organisms	8	dehydrogenase (decarboxylating)	ec:1.1.1.39	2	CGI_10002873, CGI_10016387	map00710
Pantothenate and CoA biosynthesis	1	kinase	ec:2.7.1.33	1	CGI_10025058	map00770
Citrate cycle (TCA cycle)	5	dehydrogenase (succinyl-transferring)	ec:1.2.4.2	1	CGI_10019543	map00020
Citrate cycle (TCA cycle)	5	hydratase	ec:4.2.1.2	1	CGI_10019072	map00020
Citrate cycle (TCA cycle)	5	dehydrogenase (NAD+)	ec:1.1.1.41	2	CGI_10019894, CGI_10003475	map00020
Citrate cycle (TCA cycle)	5	carboxykinase (GTP)	ec:4.1.1.32	1	CGI_10014916	map00020
Other glycan degradation	3	alpha-fucosidase	ec:3.2.1.51	2	CGI_10007636, CGI_10004667	map00511
Other glycan degradation	3	alpha-D-mannosidase	ec:3.2.1.24	1	CGI_10021044	map00511
One carbon pool by folate	2	S-aminomethyldihydrolipoylprotein:(6S)-tetrahydrofolate aminomethyltransferase (ammonia-forming)	ec:2.1.2.10	1	CGI_10028573	map00670
One carbon pool by folate	2	reductase	ec:1.5.1.3	1	CGI_10006692	map00670
N-Glycan biosynthesis	2	kinase	ec:2.7.1.108	1	CGI_10024778	map00510
N-Glycan biosynthesis	2	glucosidase	ec:3.2.1.106	1	CGI_10022349	map00510
beta-Alanine metabolism	2	oxidase	ec:1.4.3.21	2	CGI_10028897, CGI_10008648	map00410
Indole alkaloid biosynthesis	1	synthase	ec:4.3.3.2	1	CGI_10024794	map00901
Terpenoid backbone biosynthesis	1	decarboxylase	ec:4.1.1.33	1	CGI_10025894	map00900
Lysine degradation	3	dehydrogenase (succinyl-transferring)	ec:1.2.4.2	1	CGI_10019543	map00310
Lysine degradation	3	N-methyltransferase	ec:2.1.1.43	1	CGI_10016921	map00310
Lysine degradation	3	5-dioxygenase	ec:1.14.11.4	1	CGI_10025850	map00310
Tropane, piperidine and pyridine alkaloid biosynthesis	2	oxidase	ec:1.4.3.21	2	CGI_10028897, CGI_10008648	map00960
Porphyrin and chlorophyll metabolism	3	synthase	ec:2.3.1.37	1	CGI_10021885	map00860
Porphyrin and chlorophyll metabolism	3	ceruloplasmin	ec:1.16.3.1	1	CGI_10006923	map00860
Porphyrin and chlorophyll metabolism	3	synthase	ec:2.5.1.61	1	CGI_10022618	map00860
Glycosphingolipid biosynthesis - globo series	2	2-alpha-L-fucosyltransferase	ec:2.4.1.69	2	CGI_10020113, CGI_10023807	map00603
Cysteine and methionine metabolism	4	dioxygenase	ec:1.13.11.20	2	CGI_10008307, CGI_10022693	map00270
Cysteine and methionine metabolism	4	beta-synthase	ec:4.2.1.22	1	CGI_10014929	map00270
Cysteine and methionine metabolism	4	synthase	ec:3.1.3.77	1	CGI_10004564	map00270
Glycosphingolipid biosynthesis - lacto and neolacto series	2	2-alpha-L-fucosyltransferase	ec:2.4.1.69	2	CGI_10020113, CGI_10023807	map00601
Nicotinate and nicotinamide metabolism	7	diphosphorylase (carboxylating)	ec:2.4.2.19	2	CGI_10016399, CGI_10020447	map00760
Nicotinate and nicotinamide metabolism	7	phosphorylase	ec:2.4.2.1	1	CGI_10014090	map00760
Nicotinate and nicotinamide metabolism	7	uridine 5'-nucleotidase	ec:3.1.3.5	1	CGI_10021896	map00760
Nicotinate and nicotinamide metabolism	7	kinase	ec:2.7.1.23	3	CGI_10000748, CGI_10022142, CGI_10025034	map00760
Glycolysis / Gluconeogenesis	11	aldolase	ec:4.1.2.13	1	CGI_10019801	map00010
Glycolysis / Gluconeogenesis	11	isomerase	ec:5.3.1.9	2	CGI_10007732, CGI_10007733	map00010
Glycolysis / Gluconeogenesis	11	isomerase	ec:5.3.1.1	2	CGI_10003538, CGI_10003539	map00010
Glycolysis / Gluconeogenesis	11	hexokinase type IV glucokinase	ec:2.7.1.1	1	CGI_10017042	map00010
Glycolysis / Gluconeogenesis	11	hydratase	ec:4.2.1.11	1	CGI_10022154	map00010
Glycolysis / Gluconeogenesis	11	kinase	ec:2.7.2.3	1	CGI_10019050	map00010
Glycolysis / Gluconeogenesis	11	carboxykinase (GTP)	ec:4.1.1.32	1	CGI_10014916	map00010
Glycolysis / Gluconeogenesis	11	dehydrogenase	ec:1.1.1.1	1	CGI_10007647	map00010
Glycolysis / Gluconeogenesis	11	phosphohexokinase	ec:2.7.1.11	1	CGI_10008151	map00010
Starch and sucrose metabolism	5	disproportionating enzyme	ec:2.4.1.25	2	CGI_10005175, CGI_10005875	map00500
Starch and sucrose metabolism	5	isomerase	ec:5.3.1.9	2	CGI_10007732, CGI_10007733	map00500
Starch and sucrose metabolism	5	hexokinase type IV glucokinase	ec:2.7.1.1	1	CGI_10017042	map00500
Starch and sucrose metabolism	5	amylo-1,6-glucosidase	ec:3.2.1.33	2	CGI_10005175, CGI_10005875	map00500
Ether lipid metabolism	1	D	ec:3.1.4.4	1	CGI_10003850	map00565
Glycerophospholipid metabolism	9	phosphodiesterase	ec:3.1.4.46	1	CGI_10014938	map00564
Glycerophospholipid metabolism	9	D	ec:3.1.4.4	1	CGI_10003850	map00564
Glycerophospholipid metabolism	9	dehydrogenase [NAD(P)+]	ec:1.1.1.94	1	CGI_10006790	map00564
Glycerophospholipid metabolism	9	kinase (ATP)	ec:2.7.1.107	2	CGI_10000748, CGI_10025034	map00564
Glycerophospholipid metabolism	9	O-acyltransferase	ec:2.3.1.51	1	CGI_10008871	map00564
Glycerophospholipid metabolism	9	lecithinase B	ec:3.1.1.5	1	CGI_10024691	map00564
Glycerophospholipid metabolism	9	dehydrogenase	ec:1.1.5.3	1	CGI_10007865	map00564
Glycerophospholipid metabolism	9	dehydrogenase (NAD+)	ec:1.1.1.8	1	CGI_10006790	map00564
Glycerophospholipid metabolism	9	cytidylyltransferase	ec:2.7.7.41	1	CGI_10004374	map00564
Glycosylphosphatidylinositol(GPI)-anchor biosynthesis	1	phospholipase D	ec:3.1.4.50	1	CGI_10021257	map00563
Inositol phosphate metabolism	12	5/6-kinase	ec:2.7.1.159	1	CGI_10019571	map00562
Inositol phosphate metabolism	12	isomerase	ec:5.3.1.1	2	CGI_10003538, CGI_10003539	map00562
Inositol phosphate metabolism	12	3-kinase	ec:2.7.1.137	1	CGI_10006484	map00562
Inositol phosphate metabolism	12	1-kinase	ec:2.7.1.134	1	CGI_10019571	map00562
Inositol phosphate metabolism	12	3-kinase	ec:2.7.1.127	2	CGI_10020330, CGI_10014079	map00562
Inositol phosphate metabolism	12	phospholipase C	ec:3.1.4.11	5	CGI_10008557, CGI_10010711, CGI_10013004, CGI_10005708, CGI_10002701	map00562
Inositol phosphate metabolism	12	synthase	ec:5.5.1.4	1	CGI_10021001	map00562
Fatty acid degradation	1	dehydrogenase	ec:1.1.1.1	1	CGI_10007647	map00071
Glycerolipid metabolism	5	kinase (ATP)	ec:2.7.1.107	2	CGI_10000748, CGI_10025034	map00561
Glycerolipid metabolism	5	O-acyltransferase	ec:2.3.1.51	1	CGI_10008871	map00561
Glycerolipid metabolism	5	lipase	ec:3.1.1.3	2	CGI_10016276, CGI_10019387	map00561
Cyanoamino acid metabolism	1	asparaginase II	ec:3.5.1.1	1	CGI_10025474	map00460
Isoquinoline alkaloid biosynthesis	2	oxidase	ec:1.4.3.21	2	CGI_10028897, CGI_10008648	map00950
Bisphenol degradation	1	A-esterase	ec:3.1.1.2	1	CGI_10025727	map00363
Phenylalanine metabolism	7	oxidase	ec:1.4.3.21	2	CGI_10028897, CGI_10008648	map00360
Phenylalanine metabolism	7	lactoperoxidase	ec:1.11.1.7	4	CGI_10015472, CGI_10025370, CGI_10028184, CGI_10028411	map00360
Phenylalanine metabolism	7	N-acyltransferase	ec:2.3.1.13	1	CGI_10025505	map00360
T cell receptor signaling pathway	4	phosphatase	ec:3.1.3.16	4	CGI_10013947, CGI_10020764, CGI_10026072, CGI_10010284	map04660
Glycine, serine and threonine metabolism	12	beta-synthase	ec:4.2.1.22	1	CGI_10014929	map00260
Glycine, serine and threonine metabolism	12	oxidase	ec:1.4.3.21	2	CGI_10028897, CGI_10008648	map00260
Glycine, serine and threonine metabolism	12	transaminase	ec:2.6.1.52	1	CGI_10028343	map00260
Glycine, serine and threonine metabolism	12	transaminase	ec:2.6.1.51	1	CGI_10019442	map00260
Glycine, serine and threonine metabolism	12	dehydrogenase	ec:1.1.99.1	2	CGI_10022237, CGI_10020532	map00260
Glycine, serine and threonine metabolism	12	transaminase	ec:2.6.1.44	1	CGI_10019442	map00260
Glycine, serine and threonine metabolism	12	ammonia-lyase	ec:4.3.1.19	1	CGI_10014638	map00260
Glycine, serine and threonine metabolism	12	S-aminomethyldihydrolipoylprotein:(6S)-tetrahydrofolate aminomethyltransferase (ammonia-forming)	ec:2.1.2.10	1	CGI_10028573	map00260
Glycine, serine and threonine metabolism	12	synthase	ec:2.3.1.37	1	CGI_10021885	map00260
Glycine, serine and threonine metabolism	12	C-acetyltransferase	ec:2.3.1.29	1	CGI_10025279	map00260
Glycine, serine and threonine metabolism	12	dehydrogenase	ec:1.1.1.1	1	CGI_10007647	map00260
Vitamin B6 metabolism	1	transaminase	ec:2.6.1.52	1	CGI_10028343	map00750
Phosphatidylinositol signaling system	14	5/6-kinase	ec:2.7.1.159	1	CGI_10019571	map04070
Phosphatidylinositol signaling system	14	3-kinase	ec:2.7.1.137	1	CGI_10006484	map04070
Phosphatidylinositol signaling system	14	3-kinase	ec:2.7.1.127	2	CGI_10020330, CGI_10014079	map04070
Phosphatidylinositol signaling system	14	phospholipase C	ec:3.1.4.11	5	CGI_10008557, CGI_10010711, CGI_10013004, CGI_10005708, CGI_10002701	map04070
Phosphatidylinositol signaling system	14	kinase (ATP)	ec:2.7.1.107	2	CGI_10000748, CGI_10025034	map04070
Phosphatidylinositol signaling system	14	kinase C	ec:2.7.11.13	2	CGI_10024798, CGI_10014348	map04070
Phosphatidylinositol signaling system	14	cytidylyltransferase	ec:2.7.7.41	1	CGI_10004374	map04070
Steroid biosynthesis	1	Delta-isomerase	ec:5.3.3.5	1	CGI_10028290	map00100
Peptidoglycan biosynthesis	1	MraY transferase	ec:2.7.8.13	1	CGI_10025377	map00550
Selenocompound metabolism	2	water dikinase	ec:2.7.9.3	1	CGI_10004596	map00450
Selenocompound metabolism	2	ligase	ec:6.1.1.10	1	CGI_10013647	map00450
Phenylpropanoid biosynthesis	4	lactoperoxidase	ec:1.11.1.7	4	CGI_10015472, CGI_10025370, CGI_10028184, CGI_10028411	map00940
Tyrosine metabolism	3	oxidase	ec:1.4.3.21	2	CGI_10028897, CGI_10008648	map00350
Tyrosine metabolism	3	dehydrogenase	ec:1.1.1.1	1	CGI_10007647	map00350
Alanine, aspartate and glutamate metabolism	4	synthase (glutamine-hydrolysing)	ec:6.3.5.4	1	CGI_10013041	map00250
Alanine, aspartate and glutamate metabolism	4	transaminase	ec:2.6.1.44	1	CGI_10019442	map00250
Alanine, aspartate and glutamate metabolism	4	asparaginase II	ec:3.5.1.1	1	CGI_10025474	map00250
Alanine, aspartate and glutamate metabolism	4	lyase	ec:4.3.2.1	1	CGI_10024108	map00250
Riboflavin metabolism	5	phosphatase	ec:3.1.3.2	3	CGI_10006634, CGI_10006190, CGI_10017794	map00740
Riboflavin metabolism	5	reductase [NAD(P)H]	ec:1.5.1.41	1	CGI_10026055	map00740
Riboflavin metabolism	5	kinase	ec:2.7.1.26	1	CGI_10021288	map00740
Riboflavin metabolism	5	reductase (NADPH)	ec:1.5.1.30	1	CGI_10026055	map00740
Propanoate metabolism	1	dehydratase	ec:4.2.1.79	1	CGI_10013925	map00640
Galactose metabolism	3	hexokinase type IV glucokinase	ec:2.7.1.1	1	CGI_10017042	map00052
Galactose metabolism	3	deacetylase	ec:3.5.1.25	1	CGI_10011200	map00052
Galactose metabolism	3	phosphohexokinase	ec:2.7.1.11	1	CGI_10008151	map00052
Fructose and mannose metabolism	8	aldolase	ec:4.1.2.13	1	CGI_10019801	map00051
Fructose and mannose metabolism	8	isomerase	ec:5.3.1.8	1	CGI_10016648	map00051
Fructose and mannose metabolism	8	isomerase	ec:5.3.1.6	1	CGI_10023535	map00051
Fructose and mannose metabolism	8	isomerase	ec:5.3.1.1	2	CGI_10003538, CGI_10003539	map00051
Fructose and mannose metabolism	8	hexokinase type IV glucokinase	ec:2.7.1.1	1	CGI_10017042	map00051
Fructose and mannose metabolism	8	phosphofructokinase 2	ec:2.7.1.105	1	CGI_10022832	map00051
Fructose and mannose metabolism	8	2-phosphatase	ec:3.1.3.46	1	CGI_10022832	map00051
Fructose and mannose metabolism	8	phosphohexokinase	ec:2.7.1.11	1	CGI_10008151	map00051
Phosphonate and phosphinate metabolism	1	transaminase	ec:2.6.1.37	1	CGI_10019442	map00440
Retinol metabolism	1	dehydrogenase	ec:1.1.1.1	1	CGI_10007647	map00830
mTOR signaling pathway	2	protein kinase	ec:2.7.11.24	2	CGI_10011782, CGI_10004156	map04150
Pyrimidine metabolism	19	DNA polymerase	ec:2.7.7.7	3	CGI_10020408, CGI_10012329, CGI_10016627	map00240
Pyrimidine metabolism	19	RNA polymerase	ec:2.7.7.6	6	CGI_10018220, CGI_10028485, CGI_10002169, CGI_10005713, CGI_10000788, CGI_10000851	map00240
Pyrimidine metabolism	19	deaminase	ec:3.5.4.5	1	CGI_10022147	map00240
Pyrimidine metabolism	19	phosphoribosyltransferase	ec:2.4.2.10	1	CGI_10024548	map00240
Pyrimidine metabolism	19	deoxyribosyltransferase	ec:2.4.2.6	1	CGI_10009672	map00240
Pyrimidine metabolism	19	phosphorylase	ec:2.4.2.3	2	CGI_10001818, CGI_10005155	map00240
Pyrimidine metabolism	19	phosphorylase	ec:2.4.2.1	1	CGI_10014090	map00240
Pyrimidine metabolism	19	kinase	ec:2.7.1.48	1	CGI_10017738	map00240
Pyrimidine metabolism	19	uridine 5'-nucleotidase	ec:3.1.3.5	1	CGI_10021896	map00240
Pyrimidine metabolism	19	decarboxylase	ec:4.1.1.23	1	CGI_10024548	map00240
Pyrimidine metabolism	19	diphosphatase	ec:3.6.1.23	1	CGI_10005689	map00240
Pyrimidine metabolism	19	reductase	ec:1.17.4.1	1	CGI_10023775	map00240
Thiamine metabolism	7	ec:3.6.1.28 thiamine-triphosphatase	ec:3.6.1.28	1	CGI_10012806	map00730
Thiamine metabolism	7	phosphatase	ec:3.6.1.15	6	CGI_10007865, CGI_10010125, CGI_10018128, CGI_10023768, CGI_10007625, CGI_10027394	map00730
Steroid hormone biosynthesis	1	dehydrogenase	ec:1.1.1.145	1	CGI_10024264	map00140
Folate biosynthesis	2	synthase	ec:2.8.1.12	1	CGI_10000456	map00790
Folate biosynthesis	2	reductase	ec:1.5.1.3	1	CGI_10006692	map00790
Pentose and glucuronate interconversions	1	3-epimerase	ec:5.1.3.1	1	CGI_10014890	map00040
